# Supplementary material for: Ancient microbial DNA and proteins preserve in concretions covering human remains
Source: iScience. 2025 Jul 23;28(8):113182. doi: 10.1016/j.isci.2025.113182 (PMC12355549; doi:10.1016/j.isci.2025.113182)
Supplement: Table S1. Full sample information (A–C), related to Table 1 [file mmc2.xlsx]

## Sheet: A-Sample information
New Sample ID	Archaeological site	Burial/ Context	Age (y)	Archaeological Inferenced Sex	Weight (mg)	Sample	Element
PAL001A	Titolo (Palese)	T2	25-35	?M	2	Calculus	LLI1
PAL001AR	Titolo (Palese)	T2	25-35	?M	44.7	Tooth Root	LLI1
PAL001B	Titolo (Palese)	T2	25-35	?M	1	Calculus	LLI2
PAL001C	Titolo (Palese)	T2	25-35	?M	44.2	Tooth Root	LLC
PAL001D	Titolo (Palese)	T2	25-35	?M	7	Calculus	LRI2
PAL001DR	Titolo (Palese)	T2	25-35	?M	176.3	Tooth Root	LRI2
PAL001E	Titolo (Palese)	T2	25-35	?M	50.54	Tooth Root	LLM3
PAL001G	Titolo (Palese)	T2	25-35	?M	53.9	Tooth Root	LLM2
PAL002A	Titolo (Palese)	T3	35-45	?M	57.96	Tooth Root	ULM2
PAL002B	Titolo (Palese)	T3	35-45	?M	1	Calculus	ULM2 buccal
PAL002C	Titolo (Palese)	T3	35-45	?M	2	Calculus	URC
PAL002D	Titolo (Palese)	T3	35-45	?M	4	Calculus	LRI2
PAL002DR	Titolo (Palese)	T3	35-45	?M	76.3	Tooth Root	LRI2
PAL002F	Titolo (Palese)	T3	35-45	?M	247	Tooth Root	URP2
PAL002G	Titolo (Palese)	T3	35-45	?M	2.7	Concretion Powder	Sediment
PAL003A	Titolo (Palese)	T6	35-45	M	1	Calculus	ULC
PAL005A	Titolo (Palese)	T8	35-45	?F	2	Calculus	ULC
PAL005B	Titolo (Palese)	T8	35-45	?F	25	Calculus	URM2
PAL005D	Titolo (Palese)	T8	35-45	?F	110	Tooth Root	URI2
PAL005E	Titolo (Palese)	T8	35-45	?F	6	Concretion Powder	Sediment
PAL005F	Titolo (Palese)	T8	35-45	?F	17.9	Concretion Chunk	Sediment
PAL006B	Titolo (Palese)	T9	35-45	F	173	Tooth Root	LRI2
PAL006C	Titolo (Palese)	T9	35-45	F	26.6	Concretion Chunk	Sediment
PAL006D	Titolo (Palese)	T9	35-45	F	21.8	Concretion Powder	Sediment
SCA001	Grotta Scaloria	SC67. Area A	/	/	58	Bone	Femur
SCA002	Grotta Scaloria	SC78. H8, L16	/	/	99	Bone	Femur
SCA003	Grotta Scaloria	SC78	/	/	123	Bone	Femur
SCA004	Grotta Scaloria	Trench 10. Burial Group 1, 'Individual C'	/	/	59	Bone	Femur
SCA005	Grotta Scaloria	Trench 10. Burial Group 2, 'individual C'	/	/	52	Bone	Femur
SCA006	Grotta Scaloria	Trench 6. L1	/	/	71	Bone	Femur
SCA007	Grotta Scaloria	Trench 10. Burial Group 3, 'individual B'	/	/	84	Bone	Femur
SCA008	Grotta Scaloria	Trench 10. Burial Group 2, 'individual A'	/	/	61	Bone	Femur
SCA009	Grotta Scaloria	Trench 10. Burial Group 2, 'individual A'	/	/	40	Bone	Femur
SCA010	Grotta Scaloria	Trench 10. Burial Group 2, 'individual A'	/	/	69	Bone	Femur
SCA011	Grotta Scaloria	Trench 10. Burial Group 2, 'individual C'	/	/	85	Bone	Femur
SCA012	Grotta Scaloria	Trench 4. L3	/	/	59	Bone	Femur
SCA013	Grotta Scaloria	Trench 6	/	/	63	Bone	Femur
SCA014	Grotta Scaloria	Trench 8	/	/	52	Bone	Femur
SCA015	Grotta Scaloria	Trench 8	/	/	134	Bone	Femur
SCA016	Grotta Scaloria	Trench 10. 'Floor of graves'	/	/	46	Bone	Femur
SCA017	Grotta Scaloria	Trench 10. 'Homo	/	/	69	Bone	Femur
SCA018	Grotta Scaloria	Trench 10. Burial Group 1, 'individual A'	/	/	47	Bone	Femur
SCA019	Grotta Scaloria	Trench 10. Burial Group 1, 'individual B'	/	/	120	Bone	Femur
SCA020	Grotta Scaloria	Trench 10; Burial Group 1, 'individual C'	/	/	79	Bone	Femur
SCA021	Grotta Scaloria	Trench 10E. L2	/	/	60	Bone	Femur
SCA022	Grotta Scaloria	Trench 10. Burial Group 3, 'individual B'	/	/	76	Bone	Femur
SCA023	Grotta Scaloria	Trench 10. Burial Group 4, 'individual C'	/	/	72	Bone	Femur
SCA024	Grotta Scaloria	Trench 10. Burial Group 4, 'individual C'	/	/	94	Bone	Femur
SCA026	Grotta Scaloria	Trench 10. Burial Group 5, 'individual B'	/	/	83	Bone	Femur
SCA027	Grotta Scaloria	Trench 10. Burial Group 5/1	/	/	51	Bone	Femur
SCA028	Grotta Scaloria	Trench 10. Burial Group 6	/	/	100	Bone	Femur
SCA029	Grotta Scaloria	Trench 10. Burial Group 6, 'individual B'	/	/	105	Bone	Femur
SCA030	Grotta Scaloria	Trench 10. Burial Group 7	/	/	99	Bone	Femur
SCA031	Grotta Scaloria	Trench 10. Burial Group 8, 'individual A'	/	/	90	Bone	Femur
SCA032	Grotta Scaloria	Trench 10. Burial Group 8/1	/	/	47	Bone	Femur
SCA033	Grotta Scaloria	Trench 10. Burial Group 8/1	/	/	101	Bone	Femur
SCA034	Grotta Scaloria	Trench 10. Burial Group 9	/	/	103	Bone	Femur
SCA035	Grotta Scaloria	Trench 10. Burial Group 9, 'individual B'	/	/	63	Bone	Femur
SCA036	Grotta Scaloria	Trench 10. Burial Group 9, 'individual B'	/	/	92	Bone	Femur
SCA037	Grotta Scaloria	Trench 10. Burial Group 9/1	/	/	96	Bone	Femur
SCA038	Grotta Scaloria	Trench 10. Burial Group 9/1	/	/	67	Bone	Femur
SCA039	Grotta Scaloria	Trench 10. Burial Group 9/1	/	/	66	Bone	Femur

## Sheet: B- Extraction
Sample ID	Extraction ID	Lysis incubation time	T (C)	EDTA 0.5M pH 8.0 (mL)	PK	Final elution volume (uL)	Processing location
PAL001A	PAL001A-1	3 days, 0:00:00	20	0.5	FALSE	100	EBC
PAL001AR	PAL001A-2	3 days, 0:00:00	20	0.5	FALSE	100	EBC
PAL001B	PAL001B-1	3 days, 0:00:00	20	0.5	FALSE	100	EBC
PAL001C	PAL001C-1	3 days, 0:00:00	20	0.884	TRUE	100	EBC
PAL001D	PAL001D-1	3 days, 0:00:00	20	0.5	FALSE	100	EBC
PAL001DR	PAL001D-2	3 days, 0:00:00	20	3.526	TRUE	100	EBC
PAL001E	PAL001E-1	3 days, 0:00:00	20	1.0108	TRUE	100	EBC
PAL001G	PAL001G-1	3 days, 0:00:00	20	1.078	TRUE	100	EBC
PAL002A	PAL002A-1	3 days, 0:00:00	20	1.1592	TRUE	100	EBC
PAL002B	PAL002B-1	3 days, 0:00:00	20	0.5	FALSE	100	EBC
PAL002C	PAL002C-1	3 days, 0:00:00	20	0.5	FALSE	100	EBC
PAL002D	PAL002D-1	3 days, 0:00:00	20	0.5	FALSE	100	EBC
PAL002DR	PAL002D-2	3 days, 0:00:00	20	1.526	TRUE	100	EBC
PAL002F	PAL002F-1	1 day, 0:00:00	40	4.94	TRUE	100	EBC
PAL002G	PAL002G-1	1 day, 0:00:00	40	0.5	FALSE	100	EBC
PAL003A	PAL003A-1	3 days, 0:00:00	20	0.5	FALSE	100	EBC
PAL005A	PAL005A-1	3 days, 0:00:00	20	0.5	FALSE	100	EBC
PAL005B	PAL005B-1	3 days, 0:00:00	20	0.5	FALSE	100	EBC
PAL005D	PAL005D-1	1 day, 0:00:00	40	2.2	TRUE	100	EBC
PAL005E	PAL005E-1	1 day, 0:00:00	40	0.5	FALSE	100	EBC
PAL005F	PAL005F-1	1 day, 0:00:00	40	0.5	FALSE	100	EBC
PAL006B	PAL006B-1	1 day, 0:00:00	40	3.46	TRUE	100	EBC
PAL006C	PAL006C-1	1 day, 0:00:00	40	0.5	FALSE	100	EBC
PAL006D	PAL006D-1	1 day, 0:00:00	40	0.5	FALSE	100	EBC
SCA001	SCA001-1	3 days, 0:00:00	20	1.16	TRUE	100	EBC
SCA002	SCA002-1	3 days, 0:00:00	20	1.98	TRUE	100	EBC
SCA003	SCA003-1	3 days, 0:00:00	20	2.46	TRUE	100	EBC
SCA004	SCA004-1	3 days, 0:00:00	20	1.18	TRUE	100	EBC
SCA005	SCA005-1	3 days, 0:00:00	20	1.04	TRUE	100	EBC
SCA006	SCA006-1	3 days, 0:00:00	20	1.42	TRUE	100	EBC
SCA007	SCA007-1	3 days, 0:00:00	20	1.68	TRUE	100	EBC
SCA008	SCA008-1	3 days, 0:00:00	20	1.22	TRUE	100	EBC
SCA009	SCA009-1	3 days, 0:00:00	20	0.8	TRUE	100	EBC
SCA010	SCA010-1	3 days, 0:00:00	20	1.38	TRUE	100	EBC
SCA011	SCA011-1	3 days, 0:00:00	20	1.7	TRUE	100	EBC
SCA012	SCA012-1	3 days, 0:00:00	20	1.18	TRUE	100	EBC
SCA013	SCA013-1	3 days, 0:00:00	20	1.26	TRUE	100	EBC
SCA014	SCA014-1	3 days, 0:00:00	20	1.04	TRUE	100	EBC
SCA015	SCA015-1	3 days, 0:00:00	20	2.68	TRUE	100	EBC
SCA016	SCA016-1	3 days, 0:00:00	20	0.92	TRUE	100	EBC
SCA017	SCA017-1	3 days, 0:00:00	20	1.38	TRUE	100	EBC
SCA018	SCA018-1	3 days, 0:00:00	20	0.94	TRUE	100	EBC
SCA019	SCA019-1	3 days, 0:00:00	20	2.4	TRUE	100	EBC
SCA020	SCA020-1	3 days, 0:00:00	20	1.58	TRUE	100	EBC
SCA021	SCA021-1	3 days, 0:00:00	20	1.2	TRUE	100	EBC
SCA022	SCA022-1	3 days, 0:00:00	20	1.52	TRUE	100	EBC
SCA023	SCA023-1	3 days, 0:00:00	20	1.44	TRUE	100	EBC
SCA024	SCA024-1	3 days, 0:00:00	20	1.88	TRUE	100	EBC
SCA026	SCA026-1	3 days, 0:00:00	20	1.66	TRUE	100	EBC
SCA027	SCA027-1	3 days, 0:00:00	20	1.02	TRUE	100	EBC
SCA028	SCA028-1	3 days, 0:00:00	20	2	TRUE	100	EBC
SCA029	SCA029-1	3 days, 0:00:00	20	2.1	TRUE	100	EBC
SCA030	SCA030-1	3 days, 0:00:00	20	1.98	TRUE	100	EBC
SCA031	SCA031-1	3 days, 0:00:00	20	1.8	TRUE	100	EBC
SCA032	SCA032-1	3 days, 0:00:00	20	0.94	TRUE	100	EBC
SCA033	SCA033-1	3 days, 0:00:00	20	2.02	TRUE	100	EBC
SCA034	SCA034-1	3 days, 0:00:00	20	2.06	TRUE	100	EBC
SCA035	SCA035-1	3 days, 0:00:00	20	1.26	TRUE	100	EBC
SCA036	SCA036-1	3 days, 0:00:00	20	1.84	TRUE	100	EBC
SCA037	SCA037-1	3 days, 0:00:00	20	1.92	TRUE	100	EBC
SCA038	SCA038-1	3 days, 0:00:00	20	1.34	TRUE	100	EBC
SCA039	SCA039-1	3 days, 0:00:00	20	1.32	TRUE	100	EBC

## Sheet: C-Library and Sequencing
Sample ID	Library ID	Input Vol (uL)	Library type	Indexing type	Index 7	Index 7 sequence	Index 5	Index 5 sequence	PCR cycles	Purification type	Final volume (uL)	Qubit 2.0 quantification (ng/uL)	Sequencing instrument	Sequencing kit	Sequencing location
PAL001A	PAL001A-1-SG1	30	dsDNA	Double	i703	CGCTCATT	i501	TATAGCCT	15	Minelute	35	25.6	NextSeq500	MID 150	Estonian Biocentre Core
PAL001AR	PAL001A-2-SG1	30	dsDNA	Double	i702	TCCGGAGA	i505	AGGCGAAG	15	Minelute	35	16.5	NextSeq500	MID 150	Estonian Biocentre Core
PAL001B	PAL001B-1-SG1	30	dsDNA	Double	i704	GAGATTCC	i502	ATAGAGGC	15	Minelute	35	37.5	NextSeq500	MID 150	Estonian Biocentre Core
PAL001C	PAL001C-2-SG1	30	dsDNA	Double	i705	ATTCAGAA	i508	GTACTGAC	15	Minelute	35	12.25	NextSeq500	MID 150	Estonian Biocentre Core
PAL001D	PAL001D-1-SG1	30	dsDNA	Double	i709	CGGCTATG	i504	GGCTCTGA	15	Minelute	35	44.1	NextSeq500	MID 150	Estonian Biocentre Core
PAL001DR	PAL001D-2-SG1	30	dsDNA	Double	i707	CTGAAGCT	i509	TTGCTTGC	15	Minelute	35	10.3	NextSeq500	MID 150	Estonian Biocentre Core
PAL001E	PAL001E-1-SG1	30	dsDNA	Double	i708	TAATGCGC	i510	GAGAGGTT	15	Minelute	35	15.45	NextSeq500	MID 150	Estonian Biocentre Core
PAL001G	PAL001G-1-SG1	30	dsDNA	Double	i710	TCCGCGAA	i511	ACCTGGTT	15	Minelute	35	33	NextSeq500	MID 150	Estonian Biocentre Core
PAL002A	PAL002A-1-SG1	30	dsDNA	Double	i715	GGTGATGA	i512	AAGCGGAA	15	Minelute	35	42.2	NextSeq500	MID 150	Estonian Biocentre Core
PAL002B	PAL002B-1-SG1	30	dsDNA	Double	i710	TCCGCGAA	i505	AGGCGAAG	15	Minelute	35	1.01	NextSeq500	MID 150	Estonian Biocentre Core
PAL002C	PAL002C-1-SG1	30	dsDNA	Double	i711	TCTCGCGC	i507	CAGGACGT	15	Minelute	35	39.8	NextSeq500	MID 150	Estonian Biocentre Core
PAL002D	PAL002D-1-SG1	30	dsDNA	Double	i712	AGCGATAG	i506	TAATCTTA	15	Minelute	35	38.3	NextSeq500	MID 150	Estonian Biocentre Core
PAL002DR	PAL002D-2-SG1	30	dsDNA	Double	i716	AACCTACG	i513	CGGAACAA	15	Minelute	35	43.2	NextSeq500	MID 150	Estonian Biocentre Core
PAL002F	PAL002F-1-SG1	30	dsDNA	Double	i708	TAATGCGC	i505	AGGCGAAG	15	Minelute	35	10.75	NextSeq500	MID 150	Estonian Biocentre Core
PAL002G	PAL002G-1-SG1	30	dsDNA	Double	i710	TCCGCGAA	i503	CCTATCCT	15	Minelute	35	8.67	NextSeq500	MID 150	Estonian Biocentre Core
PAL003A	PAL003A-1-SG1	30	dsDNA	Double	i713	TTCCTCCT	i508	GTACTGAC	15	Minelute	35	6.32	NextSeq500	MID 150	Estonian Biocentre Core
PAL005A	PAL005A-1-SG1	30	dsDNA	Double	i714	TGCTTGCT	i509	TTGCTTGC	15	Minelute	35	2.4	NextSeq500	MID 150	Estonian Biocentre Core
PAL005B	PAL005B-1-SG1	30	dsDNA	Double	i717	GGATCTGA	i510	GAGAGGTT	15	Minelute	35	24.7	NextSeq500	MID 150	Estonian Biocentre Core
PAL005D	PAL005D-1-SG1	30	dsDNA	Double	i711	TCTCGCGC	i502	ATAGAGGC	15	Minelute	35	59.2	NextSeq500	MID 150	Estonian Biocentre Core
PAL005E	PAL005E-1-SG1	30	dsDNA	Double	i712	AGCGATAG	i501	TATAGCCT	15	Minelute	35	15.85	NextSeq500	MID 150	Estonian Biocentre Core
PAL005F	PAL005F-1-SG1	30	dsDNA	Double	i713	TTCCTCCT	i516	ACTACGGA	15	Minelute	35	15.6	NextSeq500	MID 150	Estonian Biocentre Core
PAL006B	PAL006B-1-SG1	30	dsDNA	Double	i714	TGCTTGCT	i515	TGTGGCAT	15	Minelute	35	40.8	NextSeq500	MID 150	Estonian Biocentre Core
PAL006C	PAL006C-1-SG1	30	dsDNA	Double	i717	GGATCTGA	i512	AAGCGGAA	15	Minelute	35	12.7	NextSeq500	MID 150	Estonian Biocentre Core
PAL006D	PAL006D-1-SG1	30	dsDNA	Double	i719	AAGCGACT	i510	GAGAGGTT	15	Minelute	35	11.8	NextSeq500	MID 150	Estonian Biocentre Core
SCA001	SCA001-1-SG1	30	dsDNA	Double	i702	TCCGGAGA	i501	TATAGCCT	15	Minelute	35	0.67	NextSeq500	MID 150	Estonian Biocentre Core
SCA002	SCA002-1-SG1	30	dsDNA	Double	i703	CGCTCATT	i502	ATAGAGGC	15	Minelute	35	23.9	NextSeq500	MID 150	Estonian Biocentre Core
SCA003	SCA003-1-SG1	30	dsDNA	Double	i704	GAGATTCC	i503	CCTATCCT	15	Minelute	35	9.05	NextSeq500	MID 150	Estonian Biocentre Core
SCA004	SCA004-1-SG1	30	dsDNA	Double	i705	ATTCAGAA	i504	GGCTCTGA	15	Minelute	35	9.33	NextSeq500	MID 150	Estonian Biocentre Core
SCA005	SCA005-1-SG1	30	dsDNA	Double	i706	GAATTCGT	i505	AGGCGAAG	15	Minelute	35	24.9	NextSeq500	MID 150	Estonian Biocentre Core
SCA006	SCA006-1-SG1	30	dsDNA	Double	i707	CTGAAGCT	i506	TAATCTTA	15	Minelute	35	37.1	NextSeq500	MID 150	Estonian Biocentre Core
SCA007	SCA007-1-SG1	30	dsDNA	Double	i708	TAATGCGC	i507	CAGGACGT	15	Minelute	35	16.5	NextSeq500	MID 150	Estonian Biocentre Core
SCA008	SCA008-1-SG1	30	dsDNA	Double	i709	CGGCTATG	i508	GTACTGAC	15	Minelute	35	15.65	NextSeq500	MID 150	Estonian Biocentre Core
SCA009	SCA009-1-SG1	30	dsDNA	Double	i710	TCCGCGAA	i509	TTGCTTGC	15	Minelute	35	13.8	NextSeq500	MID 150	Estonian Biocentre Core
SCA010	SCA010-1-SG1	30	dsDNA	Double	i711	TCTCGCGC	i510	GAGAGGTT	15	Minelute	35	43.8	NextSeq500	MID 150	Estonian Biocentre Core
SCA011	SCA011-1-SG1	30	dsDNA	Double	i712	AGCGATAG	i511	ACCTGGTT	15	Minelute	35	39.1	NextSeq500	MID 150	Estonian Biocentre Core
SCA012	SCA012-1-SG1	30	dsDNA	Double	i713	TTCCTCCT	i512	AAGCGGAA	15	Minelute	35	36.3	NextSeq500	MID 150	Estonian Biocentre Core
SCA013	SCA013-1-SG1	30	dsDNA	Double	i714	TGCTTGCT	i513	CGGAACAA	15	Minelute	35	7.7	NextSeq500	MID 150	Estonian Biocentre Core
SCA014	SCA014-1-SG1	30	dsDNA	Double	i715	GGTGATGA	i514	GGTAAGCT	15	Minelute	35	1.56	NextSeq500	MID 150	Estonian Biocentre Core
SCA015	SCA015-1-SG1	30	dsDNA	Double	i716	AACCTACG	i515	TGTGGCAT	15	Minelute	35	27.6	NextSeq500	MID 150	Estonian Biocentre Core
SCA016	SCA016-1-SG1	30	dsDNA	Double	i717	GGATCTGA	i516	ACTACGGA	15	Minelute	35	3.48	NextSeq500	MID 150	Estonian Biocentre Core
SCA017	SCA017-1-SG1	30	dsDNA	Double	i718	TGATCACG	i501	TATAGCCT	15	Minelute	35	8.63	NextSeq500	MID 150	Estonian Biocentre Core
SCA018	SCA018-1-SG1	30	dsDNA	Double	i721	AAGGCGTA	i502	ATAGAGGC	15	Minelute	35	5.75	NextSeq500	MID 150	Estonian Biocentre Core
SCA019	SCA019-1-SG1	30	dsDNA	Double	i722	CTGATGAG	i503	CCTATCCT	15	Minelute	35	39.5	NextSeq500	MID 150	Estonian Biocentre Core
SCA020	SCA020-1-SG1	30	dsDNA	Double	i723	GCAGAAGA	i504	GGCTCTGA	15	Minelute	35	39.9	NextSeq500	MID 150	Estonian Biocentre Core
SCA021	SCA021-1-SG1	30	dsDNA	Double	i701	ATTACTCG	i516	ACTACGGA	15	Minelute	35	3.84	NextSeq500	MID 150	Estonian Biocentre Core
SCA022	SCA022-1-SG1	30	dsDNA	Double	i702	TCCGGAGA	i515	TGTGGCAT	15	Minelute	35	8.48	NextSeq500	MID 150	Estonian Biocentre Core
SCA023	SCA023-1-SG1	30	dsDNA	Double	i703	CGCTCATT	i514	GGTAAGCT	15	Minelute	35	4.26	NextSeq500	MID 150	Estonian Biocentre Core
SCA024	SCA024-1-SG1	30	dsDNA	Double	i704	GAGATTCC	i513	CGGAACAA	15	Minelute	35	24.1	NextSeq500	MID 150	Estonian Biocentre Core
SCA026	SCA026-1-SG1	30	dsDNA	Double	i706	GAATTCGT	i511	ACCTGGTT	15	Minelute	35	9.82	NextSeq500	MID 150	Estonian Biocentre Core
SCA027	SCA027-1-SG1	30	dsDNA	Double	i707	CTGAAGCT	i510	GAGAGGTT	15	Minelute	35	4.6	NextSeq500	MID 150	Estonian Biocentre Core
SCA028	SCA028-1-SG1	30	dsDNA	Double	i708	TAATGCGC	i509	TTGCTTGC	15	Minelute	35	23.4	NextSeq500	MID 150	Estonian Biocentre Core
SCA029	SCA029-1-SG1	30	dsDNA	Double	i709	CGGCTATG	i507	CAGGACGT	15	Minelute	35	8.48	NextSeq500	MID 150	Estonian Biocentre Core
SCA030	SCA030-1-SG1	30	dsDNA	Double	i710	TCCGCGAA	i508	GTACTGAC	15	Minelute	35	5.74	NextSeq500	MID 150	Estonian Biocentre Core
SCA031	SCA031-1-SG1	30	dsDNA	Double	i711	TCTCGCGC	i506	TAATCTTA	15	Minelute	35	11.6	NextSeq500	MID 150	Estonian Biocentre Core
SCA032	SCA032-1-SG1	30	dsDNA	Double	i712	AGCGATAG	i505	AGGCGAAG	15	Minelute	35	5.48	NextSeq500	MID 150	Estonian Biocentre Core
SCA033	SCA033-1-SG1	30	dsDNA	Double	i713	TTCCTCCT	i504	GGCTCTGA	15	Minelute	35	6.28	NextSeq500	MID 150	Estonian Biocentre Core
SCA034	SCA034-1-SG1	30	dsDNA	Double	i714	TGCTTGCT	i503	CCTATCCT	15	Minelute	35	26.7	NextSeq500	MID 150	Estonian Biocentre Core
SCA035	SCA035-1-SG1	30	dsDNA	Double	i715	GGTGATGA	i502	ATAGAGGC	15	Minelute	35	18.25	NextSeq500	MID 150	Estonian Biocentre Core
SCA036	SCA036-1-SG1	30	dsDNA	Double	i716	AACCTACG	i501	TATAGCCT	15	Minelute	35	2.28	NextSeq500	MID 150	Estonian Biocentre Core
SCA037	SCA037-1-SG1	30	dsDNA	Double	i717	GGATCTGA	i515	TGTGGCAT	15	Minelute	35	5.91	NextSeq500	MID 150	Estonian Biocentre Core
SCA038	SCA038-1-SG1	30	dsDNA	Double	i718	TGATCACG	i516	ACTACGGA	15	Minelute	35	9.97	NextSeq500	MID 150	Estonian Biocentre Core
SCA039	SCA039-1-SG1	30	dsDNA	Double	i719	AAGCGACT	i514	GGTAAGCT	15	Minelute	35	22.8	NextSeq500	MID 150	Estonian Biocentre Core
