# Supplementary material for: Ancient microbial DNA and proteins preserve in concretions covering human remains
Source: iScience. 2025 Jul 23;28(8):113182. doi: 10.1016/j.isci.2025.113182 (PMC12355549; doi:10.1016/j.isci.2025.113182)
Supplement: Table S2. Mapping Statistics Human DNA, related to Figure 2 [file mmc3.xlsx]

## Sheet: Sheet1
Lab ID	type	raw FASTQ reads	reads after trimming	Reads_mapped_incl_dup	Reads_mapped_no_dup_Q1	duplicates	% duplicates	Unique_reads_Q30	%_Unique_Human	Average_read_length	Mean_Coverage_Depth (X)	GC%	Average_CT_misincorporation_in_1st_3bp_(5'-end)	Reads_mapping_MT	Reads_autosomes	ReadsX+ReadsY	ReadsY	Ry	SE	95%_CI	assignment
PAL001A	Calculus	14855496	14063957	1938	1844	94	0.0485036	1142	8.12005e-05	63	2.32407e-05	0.4125	0.0834	0	1086	56	0	0	0	0.0-0.0	consistent with XX
PAL001AR	Root	10555092	7263683	7308	7061	247	0.0337986	5771	0.000794501	43	8.01607e-05	0.364	0.2608	115	5358	298	0	0	0	0.0-0.0	consistent with XX
PAL001B	Calculus	15285431	14493179	1491	1450	41	0.0274983	866	5.97522e-05	47	1.31479e-05	0.3973	0.1547	0	824	42	0	0	0	0.0-0.0	consistent with XX
PAL001C	Root	11369499	7542250	26948	26092	856	0.0317649	22383	0.00296768	44	0.000318136	0.3736	0.2921	92	21190	1101	5	0.0046	0.002	0.0006-0.0085	XX
PAL001D	Calculus	12435562	11866902	1170	1148	22	0.0188034	741	6.24426e-05	44	1.0532e-05	0.3809	0.2381	1	706	34	0	0	0	0.0-0.0	consistent with XX
PAL001DR	Root	11630606	9122415	849	814	35	0.041225	375	4.11075e-05	42	5.08771e-06	0.3793	0.274	20	339	16	0	0	0	0.0-0.0	consistent with XX
PAL001ER	Root	18351711	12524275	33597	32094	1503	0.0447361	26502	0.00211605	37	0.000316754	0.3613	0.3779	36	25142	1324	4	0.003	0.0015	0.0001-0.006	XX
PAL001GR	Root	11132861	7966612	12189	11941	248	0.0203462	9951	0.00124909	42	0.000135008	0.3553	0.32	37	9414	500	4	0.008	0.004	0.0002-0.0158	XX
PAL002AR	Root	14214202	9992884	7927	7724	203	0.0256087	6214	0.000621843	41	8.22995e-05	0.3539	0.3298	1	6028	185	17	0.0919	0.0212	0.0503-0.1335	consistent with XY but not XX
PAL002B	Calculus	12172659	11422899	18530	13442	5088	0.274582	12465	0.00109123	77	0.000310045	0.4147	0.0049	4	11862	599	6	0.0101	0.0041	0.002-0.0181	consistent with XX but not XY
PAL002C	Calculus	13494782	12927034	780	756	24	0.0307692	450	3.48108e-05	48	6.97743e-06	0.3765	0.204	0	428	22	0	0	0	0.0-0.0	consistent with XX
PAL002D	Calculus	16197239	15477706	1224	1173	51	0.0416667	905	5.84712e-05	55	1.60788e-05	0.3995	0.166	0	873	32	1	0.0303	0.0298	-0.0282-0.0888	Not Assigned
PAL002DR	Root	27940897	19784098	24632	24194	438	0.0177817	20013	0.00101157	41	0.000265056	0.3698	0.2921	30	19387	596	50	0.0839	0.0114	0.0616-0.1061	consistent with XY but not XX
PAL002F	Concr_root	15175639	13920234	2921	2826	95	0.0325231	2432	0.00017471	59	4.63508e-05	0.3738	0.2257	6	2366	60	8	0.1333	0.0439	0.0473-0.2193	consistent with XY but not XX
PAL002G	Concr_powder	15079362	12872156	1722	1598	124	0.0720093	969	7.52788e-05	59	1.84679e-05	0.4362	0.0551	0	930	39	1	0.0256	0.0253	-0.024-0.0752	Not Assigned
PAL003A	Calculus	15176663	14393540	2412	2317	95	0.0393864	1651	0.000114704	53	2.8266e-05	0.4063	0.1415	0	1573	78	0	0	0	0.0-0.0	consistent with XX
PAL005A	Calculus	15079218	13924480	27257	23042	4215	0.154639	21717	0.00155963	80	0.000561218	0.4157	0.0039	29	20559	1129	6	0.0053	0.0022	0.0011-0.0096	XX
PAL005B	Calculus	17095750	16125685	3330	3184	146	0.0438438	2378	0.000147467	52	3.99445e-05	0.3747	0.2122	1	2261	116	2	0.0172	0.0121	-0.0064-0.0409	consistent with XX but not XY
PAL005D	Concr_root	14768912	13634609	402	377	25	0.0621891	57	4.18054e-06	40	7.36507e-07	0.5404	0.0712	0	53	4	0	0	0	0.0-0.0	consistent with XX
PAL005E	Concr_powder	17052192	14494162	4841	4653	188	0.038835	3646	0.00025155	65	7.65547e-05	0.4216	0.0222	0	3502	144	5	0.0347	0.0153	0.0048-0.0646	consistent with XX but not XY
PAL005F	Concr_chunk	14275415	13082738	662	615	47	0.070997	222	1.69689e-05	52	3.72905e-06	0.4254	0.0468	0	217	5	1	0.2	0.1789	-0.1506-0.5506	Not Assigned
PAL006B	Concr_root	17884716	16716756	458	428	30	0.0655022	207	1.23828e-05	50	3.34335e-06	0.3933	0.22	1	192	14	0	0	0	0.0-0.0	consistent with XX
PAL006C	Concr_chunk	17194818	15564657	1280	1216	64	0.05	657	4.2211e-05	49	1.03993e-05	0.4097	0.0963	1	632	24	1	0.0417	0.0408	-0.0383-0.1216	Not Assigned
PAL006D	Concr_powder	16741789	15274121	1469	1398	71	0.0483322	826	5.40784e-05	58	1.54757e-05	0.426	0.0139	0	782	44	0	0	0	0.0-0.0	consistent with XX
SCA001	Postcrania	2956878	2199728	311	286	25	0.0803859	75	3.40951e-05	43	1.04177e-06	0.4409	0.037	0	71	4	0	0	0	0.0-0.0	consistent with XX
SCA002	Postcrania	3247268	2112094	283	277	6	0.0212014	88	4.16648e-05	37	1.05178e-06	0.4165	0.3636	0	88	0	0
SCA003	Postcrania	3615036	2888267	148	142	6	0.0405405	11	3.80851e-06	39	1.3858e-07	0.4406	0.1667	0	11	0	0
SCA004	Postcrania	2861237	2152645	2350	2308	42	0.0178723	1895	0.000880312	39	2.38735e-05	0.3935	0.2868	1	1833	61	3	0.0491803	0.0277	-0.0051-0.1034	Not Assigned
SCA005	Postcrania	3322868	2247084	1088	1069	19	0.0174632	753	0.000335101	38	9.24316e-06	0.3849	0.3378	1	720	32	0	0	0	0.0-0.0	consistent with XX
SCA006	Postcrania	3633843	2210803	408	397	11	0.0269608	207	9.36311e-05	38	2.54095e-06	0.4244	0.2175	0	203	4	0	0	0	0.0-0.0	consistent with XX
SCA007	Postcrania	3150296	2162932	865	846	19	0.0219653	563	0.000260295	40	7.27462e-06	0.4106	0.32	1	541	21	1	0.047619	0.0465	-0.0435-0.1387	Not Assigned
SCA008	Postcrania	3063343	2096309	2891	2834	57	0.0197164	2301	0.00109764	40	2.97316e-05	0.39	0.3434	0	2228	73	7	0.0958904	0.0345	0.0283-0.1634	consistent with XY but not XX
SCA009	Postcrania	4319530	3160382	1039	1015	24	0.0230991	723	0.00022877	41	9.57556e-06	0.4126	0.3013	1	703	19	3	0.157895	0.0837	-0.0061-0.3219	Not Assigned
SCA010	Postcrania	3352990	2180078	738	724	14	0.0189702	529	0.000242652	37	6.32265e-06	0.4004	0.3114	1	504	24	0	0	0	0.0-0.0	consistent with XX
SCA011	Postcrania	3675436	2567507	754	739	15	0.0198939	498	0.000193962	38	6.11301e-06	0.3891	0.3564	1	475	22	1	0.0454545	0.0444	-0.0416-0.1325	Not Assigned
SCA012	Postcrania	3935416	2633555	1965	1928	37	0.0188295	1500	0.000569572	38	1.84127e-05	0.3827	0.3305	2	1426	72	0	0	0	0.0-0.0	consistent with XX
SCA013	Postcrania	3156772	2309607	1499	1474	25	0.0166778	1153	0.000499219	42	1.5643e-05	0.3903	0.2536	3	1102	48	1	0.0208333	0.0206	-0.0196-0.0612	consistent with XX but not XY
SCA014	Postcrania	3551193	2631091	256	247	9	0.0351562	115	4.37081e-05	40	1.48593e-06	0.4402	0.1472	0	112	3	0	0	0	0.0-0.0	consistent with XX
SCA015	Postcrania	3748804	2591426	865	843	22	0.0254335	559	0.000215711	40	7.22294e-06	0.3961	0.357	0	541	18	1	0.0555556	0.054	-0.0503-0.1614	Not Assigned
SCA016	Postcrania	3369995	2368617	204	197	7	0.0343137	40	1.68875e-05	36	4.65162e-07	0.4647	0.1323	1	39	0	0
SCA017	Postcrania	4265057	2812484	9366	9163	203	0.0216741	7745	0.00275379	40	0.000100074	0.3911	0.2952	4	7517	224	16	0.0714286	0.0172	0.0377-0.1052	consistent with XY but not XX
SCA018	Postcrania	3637026	2653160	208	202	6	0.0288462	23	8.66891e-06	36	2.67468e-07	0.5495	0	0	23	0	0
SCA019	Postcrania	4096570	2825694	313	310	3	0.00958466	91	3.22045e-05	37	1.08764e-06	0.4087	0.2838	0	88	3	1	0.333333	0.2722	-0.2001-0.8668	Not Assigned
SCA020	Postcrania	3473600	2133858	9759	9624	135	0.0138334	7992	0.00374533	40	0.000103266	0.4032	0.3312	19	7597	376	2	0.00531915	0.0038	-0.002-0.0127	XX
SCA021	Postcrania	3978170	3122309	608	587	21	0.0345395	343	0.000109855	39	4.32116e-06	0.3886	0.3989	1	322	20	0	0	0	0.0-0.0	consistent with XX
SCA022	Postcrania	3257923	2576175	435	424	11	0.0252874	265	0.000102866	46	3.93773e-06	0.3822	0.3028	1	254	10	0	0	0	0.0-0.0	consistent with XX
SCA023	Postcrania	3020755	2374536	10090	9924	166	0.0164519	8582	0.00361418	46	0.000127523	0.3882	0.3073	5	8324	253	21	0.083004	0.0173	0.049-0.117	consistent with XY but not XX
SCA024	Postcrania	3980677	3085862	241	237	4	0.0165975	72	2.33322e-05	38	8.83808e-07	0.4275	0.248	1	69	2	0	0	0	0.0-0.0	consistent with XX
SCA026	Postcrania	3702960	2856876	683	674	9	0.0131772	431	0.000150864	40	5.56903e-06	0.3931	0.3464	0	423	8	1	0.125	0.1169	-0.1042-0.3542	Not Assigned
SCA027	Postcrania	3675905	2947034	1853	1820	33	0.017809	1362	0.00046216	40	1.75986e-05	0.3906	0.3535	1	1319	42	3	0.0714286	0.0397	-0.0065-0.1493	Not Assigned
SCA028	Postcrania	3448344	2609435	882	870	12	0.0136054	650	0.000249096	41	8.60873e-06	0.3869	0.2772	0	621	29	0	0	0	0.0-0.0	consistent with XX
SCA029	Postcrania	4149586	3670011	3386	3329	57	0.016834	2697	0.000734875	44	3.83332e-05	0.3772	0.394	5	2624	68	6	0.0882353	0.0344	0.0208-0.1557	consistent with XY but not XX
SCA030	Postcrania	3730884	3409811	196	190	6	0.0306122	33	9.67796e-06	47	5.01019e-07	0.4378	0.1429	0	32	1	0	0	0	0.0-0.0	consistent with XX
SCA031	Postcrania	4208075	3668070	362	355	7	0.019337	129	3.51684e-05	43	1.79184e-06	0.4119	0.2705	1	126	2	0	0	0	0.0-0.0	consistent with XX
SCA032	Postcrania	3619127	2844440	220	216	4	0.0181818	40	1.40625e-05	39	5.03926e-07	0.4521	0.1136	0	37	3	0	0	0	0.0-0.0	consistent with XX
SCA033	Postcrania	3609813	3087513	5811	5707	104	0.0178971	4629	0.00149926	47	7.02792e-05	0.3862	0.281	5	4493	131	10	0.0763359	0.0232	0.0309-0.1218	consistent with XY but not XX
SCA034	Postcrania	4278033	3140918	354	314	40	0.112994	142	4.52097e-05	39	1.78894e-06	0.402	0.3272	0	137	5	0	0	0	0.0-0.0	consistent with XX
SCA035	Postcrania	3717907	2955227	1145	1126	19	0.0165939	899	0.000304207	43	1.24873e-05	0.3699	0.2813	2	852	45	1	0.0222222	0.022	-0.0208-0.0653	consistent with XX but not XY
SCA036	Postcrania	3680710	3016640	1136	1104	32	0.028169	834	0.000276467	57	1.53562e-05	0.4162	0.0034	0	810	24	1	0.0416667	0.0408	-0.0383-0.1216	Not Assigned
SCA037	Postcrania	3813009	3327206	1351	1316	35	0.0259067	989	0.000297246	41	1.30985e-05	0.3846	0.3291	0	964	25	1	0.04	0.0392	-0.0368-0.1168	Not Assigned
SCA038	Postcrania	3976750	3332965	427	418	9	0.0210773	220	6.60073e-05	40	2.84266e-06	0.3979	0.3618	0	214	6	0	0	0	0.0-0.0	consistent with XX
SCA039	Postcrania	4007532	3473316	381	371	10	0.0262467	222	6.39159e-05	40	2.8685e-06	0.4106	0.2555	1	209	12	0	0	0	0.0-0.0	consistent with XX
