# Supplementary material for: Ancient microbial DNA and proteins preserve in concretions covering human remains
Source: iScience. 2025 Jul 23;28(8):113182. doi: 10.1016/j.isci.2025.113182 (PMC12355549; doi:10.1016/j.isci.2025.113182)
Supplement: Table S3. KrakenUniq raw reports (test set), related to STAR Methods [file mmc4.xlsx]

## Sheet: PAL002F
# KrakenUniq v0.7.3 DATE:2024-05-23T14:29:48Z DB:/gpfs/space/GI/ebc_data/seqdata/aDNA/Metagenomics/kraken_all_databases/Databases_Toni/5-Kraken_Uniq_Pathogens/ DB_SIZE:412029195232 WD:/gpfs/space/GI/ebc_data/seqdata/aDNA/Unpublished/Ancestors_Metagenomics/4-Concretions/1-Project_folder/1-Data/2-Inputfiles
# CL:perl /gpfs/space/GI/ebc_data/seqdata/aDNA/Scripts/2-ADMMA/ADMMA/env/KrakenUniq/bin/krakenuniq --db /gpfs/space/GI/ebc_data/seqdata/aDNA/Metagenomics/kraken_all_databases/Databases_Toni/5-Kraken_Uniq_Pathogens/ --threads 4 --preload-size 80G --classified-out /gpfs/space/GI/ebc_data/seqdata/aDNA/Unpublished/Ancestors_Metagenomics/4-Concretions/1-Project_folder/1-Data/3-Runs/Data_Concretions/PA…
%	reads	taxReads	kmers	dup	cov	taxID	rank	taxName
97.97	12048294	12048294	331860221	1.19	1334	0	no rank	unclassified
2.026	249207	50	1421673	1.3	4.141e-05	1	no rank	root
2.026	249107	662	1420776	1.3	4.17e-05	131567	no rank	cellular organisms
1.968	241985	10069	1368615	1.3	5.596e-05	2	superkingdom	Bacteria
0.9547	117407	7653	592837	1.22	4.843e-05	1224	phylum	Proteobacteria
0.3118	38339	2367	171616	1.21	5.44e-05	28211	class	Alphaproteobacteria
0.1725	21218	1531	90995	1.21	5.907e-05	356	order	Rhizobiales
0.0553	6801	354	31991	1.14	8.888e-05	41294	family	Bradyrhizobiaceae
0.03852	4737	1190	22566	1.16	9.023e-05	374	genus	Bradyrhizobium
0.01242	1527	264	6927	1.08	8.363e-05	2631580	no rank	unclassified Bradyrhizobium
0.002431	299	299	1526	1.01	0.0002308	2057741	species	Bradyrhizobium sp. SK17
0.002	246	246	1309	1.05	0.0001603	1197460	species	Bradyrhizobium sp. 6(2017)
0.0009026	111	111	446	1.14	6.113e-05	288000	species	Bradyrhizobium sp. BTAi1
0.0008294	102	102	315	1.25	4.99e-05	115808	species	Bradyrhizobium sp. ORS 285
0.0008213	101	101	431	1.19	6.053e-05	858422	species	Bradyrhizobium sp. CCBAU 051011
0.00074	91	91	345	1.1	5.603e-05	114615	species	Bradyrhizobium sp. ORS 278
0.0006912	85	85	267	1.17	4.717e-05	1404888	species	Bradyrhizobium sp. 1(2017)
0.0003985	49	49	187	1.17	3.191e-05	1223566	species	Bradyrhizobium sp. CCGE-LA001
0.0003497	43	43	148	1.13	2.598e-05	376	species	Bradyrhizobium sp.
0.0003009	37	37	121	1.37	5.341e-05	1404864	species	Bradyrhizobium sp. 58S1
0.000244	30	30	87	1.09	3.152e-05	319017	species	Bradyrhizobium sp. WSM471
0.0001789	22	22	88	1.11	3.941e-05	335659	species	Bradyrhizobium sp. S23321
0.0001789	22	22	64	1.38	3.099e-05	2493093	species	Bradyrhizobium sp. LCT2
0.0001138	14	14	39	1.41	5.667e-05	2599819	species	Bradyrhizobium sp. TM102
8.945e-05	11	11	23	1.17	2.853e-05	2599805	species	Bradyrhizobium sp. SG09
0.003456	425	425	1716	1.26	7.328e-05	1437360	species	Bradyrhizobium erythrophlei
0.002131	262	0	1467	1.03	0.0001964	29448	species	Bradyrhizobium elkanii
0.002131	262	262	1467	1.03	0.0001964	1275962	strain	Bradyrhizobium elkanii USDA 61
0.001301	160	160	579	1.22	7.39e-05	722472	species	Bradyrhizobium lablabi
0.001057	130	111	367	1.27	3.487e-05	375	species	Bradyrhizobium japonicum
0.0001545	19	19	77	1.01	3.555e-05	476282	strain	Bradyrhizobium japonicum SEMIA 5079
0.001025	126	126	460	1.28	7.113e-05	190148	species	Bradyrhizobium paxllaeri
0.0009595	118	118	449	1.26	6.257e-05	1274631	species	Bradyrhizobium icense
0.0008864	109	0	374	1.12	5.306e-05	44255	species	Bradyrhizobium oligotrophicum
0.0008864	109	109	374	1.12	5.306e-05	1245469	strain	Bradyrhizobium oligotrophicum S58
0.000805	99	99	287	1.34	4.132e-05	1325107	species	Bradyrhizobium zhanjiangense
0.0007237	89	89	312	1.39	5.09e-05	1549949	species	Bradyrhizobium vignae
0.0007075	87	87	295	1.11	3.675e-05	1404367	species	Bradyrhizobium symbiodeficiens
0.0006099	75	75	279	1.28	3.867e-05	255045	species	Bradyrhizobium canariense
0.0006017	74	74	458	1.02	0.000103	244734	species	Bradyrhizobium betae
0.0005367	66	66	226	1.18	3.986e-05	1325095	species	Bradyrhizobium guangzhouense
0.0005286	65	65	238	1.1	4.077e-05	1325090	species	Bradyrhizobium guangdongense
0.0004879	60	60	224	1.05	4.291e-05	1325115	species	Bradyrhizobium guangxiense
0.0002683	33	33	121	1.12	1.664e-05	1355477	species	Bradyrhizobium diazoefficiens
0.0002683	33	33	118	1.11	2.841e-05	1404768	species	Bradyrhizobium amphicarpaeae
7.319e-05	9	9	41	1.17	2.122e-05	931866	species	Bradyrhizobium ottawaense
0.00566	696	21	2493	1.16	6.303e-05	85413	genus	Bosea
0.004716	580	45	2115	1.17	6.367e-05	2653178	no rank	unclassified Bosea
0.000862	106	106	366	1.27	5.808e-05	2599640	species	Bosea sp. F3-2
0.000862	106	106	383	1.13	6.421e-05	1867715	species	Bosea sp. Tri-49
0.0007888	97	97	384	1.18	7.57e-05	1842539	species	Bosea sp. RAC05
0.0006749	83	83	240	1.24	4.741e-05	1792307	species	Bosea sp. PAMC 26642
0.0005855	72	72	265	1.11	5.016e-05	2015316	species	Bosea sp. AS-1
0.0005774	71	71	217	1.11	4.332e-05	2020412	species	Bosea sp. ANAM02
0.0007725	95	95	283	1.13	4.633e-05	1526658	species	Bosea vaviloviae
0.004407	542	0	2026	1.12	5.674e-05	1073	genus	Rhodopseudomonas
0.004407	542	267	2026	1.12	5.674e-05	1076	species	Rhodopseudomonas palustris
0.0006587	81	81	333	1.09	7.243e-05	316058	strain	Rhodopseudomonas palustris HaA2
0.0006017	74	74	270	1.05	5.532e-05	316055	strain	Rhodopseudomonas palustris BisA53
0.000553	68	68	250	1.08	5.15e-05	316056	strain	Rhodopseudomonas palustris BisB18
0.0001708	21	21	66	1.08	4.479e-05	258594	strain	Rhodopseudomonas palustris CGA009
0.0001301	16	16	41	1.15	2.681e-05	652103	strain	Rhodopseudomonas palustris DX-1
0.000122	15	15	57	1.14	3.301e-05	395960	strain	Rhodopseudomonas palustris TIE-1
0.001016	125	0	454	1.17	0.0001025	1649510	genus	Variibacter
0.001016	125	125	454	1.17	0.0001025	1333996	species	Variibacter gotjawalensis
0.0007806	96	2	378	1.14	4.978e-05	911	genus	Nitrobacter
0.000496	61	0	262	1.14	5.805e-05	912	species	Nitrobacter hamburgensis
0.000496	61	61	262	1.14	5.805e-05	323097	strain	Nitrobacter hamburgensis X14
0.0002683	33	0	111	1.11	3.649e-05	913	species	Nitrobacter winogradskyi
0.0002683	33	33	111	1.11	3.649e-05	323098	strain	Nitrobacter winogradskyi Nb-255
0.0007563	93	0	376	1.11	5.965e-05	1395974	genus	Tardiphaga
0.0007563	93	88	376	1.11	5.965e-05	2631404	no rank	unclassified Tardiphaga
3.253e-05	4	4	10	1.5	2.361e-05	2592814	species	Tardiphaga sp. vice154
8.132e-06	1	1	1	1	3.02e-06	2592817	species	Tardiphaga sp. vice304
0.0004879	60	0	216	1.18	3.659e-05	1033	genus	Afipia
0.0004879	60	0	216	1.18	3.659e-05	2642050	no rank	unclassified Afipia
0.0004879	60	60	216	1.18	3.659e-05	1882747	species	Afipia sp. GAS231
0.0004147	51	0	186	1.17	5.133e-05	40136	genus	Oligotropha
0.0004147	51	51	186	1.17	5.133e-05	40137	species	Oligotropha carboxidovorans
0.0003822	47	0	195	1.11	4.816e-05	81426	no rank	unclassified Bradyrhizobiaceae
0.0003822	47	47	195	1.11	4.816e-05	709797	species	Bradyrhizobiaceae bacterium SG-6C
0.02651	3260	162	11455	1.22	2.4e-05	82115	family	Rhizobiaceae
0.01603	1971	91	6672	1.25	1.902e-05	227290	no rank	Rhizobium/Agrobacterium group
0.01177	1448	309	4918	1.23	2.05e-05	379	genus	Rhizobium
0.003188	392	92	1201	1.23	1.784e-05	2613769	no rank	unclassified Rhizobium
0.000431	53	53	162	1.27	2.525e-05	2048897	species	Rhizobium sp. NXC24
0.0002846	35	35	105	1.27	1.73e-05	2028343	species	Rhizobium sp. 11515TR
0.0002765	34	34	79	1.27	1.633e-05	2603277	species	Rhizobium sp. WL3
0.0002196	27	27	80	1.1	1.855e-05	1981173	species	Rhizobium sp. NXC14
0.0001952	24	24	80	1.11	1.909e-05	2020312	species	Rhizobium sp. CIAT894
0.0001708	21	21	57	1.09	1.089e-05	1571470	species	Rhizobium sp. ACO-34A
0.0001301	16	16	28	1.96	2.706e-05	136098	species	Rhizobium sp. TCK
0.000122	15	15	47	1.55	1.153e-05	1813451	species	Rhizobium sp. ADMK78
8.945e-05	11	11	46	1.39	3.136e-05	2583232	species	Rhizobium sp. JKLM19E
8.945e-05	11	11	35	1.11	1.687e-05	1435607	species	Rhizobium sp. Khangiran2
8.132e-05	10	10	55	1.18	2.572e-05	2020311	species	Rhizobium sp. Kim5
7.319e-05	9	9	17	1.18	1.084e-05	2583231	species	Rhizobium sp. JKLM12A2
5.692e-05	7	7	16	1.31	6.161e-06	1301032	species	Rhizobium sp. IE4771
4.879e-05	6	6	38	1.08	2.398e-05	2582918	species	Rhizobium sp. JKLM13E
4.066e-05	5	5	23	1	1.971e-05	2590777	species	Rhizobium sp. NIBRBAC000502774
4.066e-05	5	5	10	1	8.324e-06	2020313	species	Rhizobium sp. TAL182
4.066e-05	5	5	5	1.6	5.865e-06	1914541	species	Rhizobium sp. Y9
1.626e-05	2	2	11	1.73	0.0002491	1703960	species	Rhizobium sp. N113
1.626e-05	2	2	14	1	3.365e-05	1703969	species	Rhizobium sp. N324
8.132e-06	1	1	7	1.43	1.021e-05	1869170	species	Rhizobium sp. S41
8.132e-06	1	1	1	1	3.281e-06	2364271	species	Rhizobium sp. CCGE531
0.002228	274	145	899	1.22	1.596e-05	384	species	Rhizobium leguminosarum
0.0009026	111	53	363	1.23	1.675e-05	386	no rank	Rhizobium leguminosarum bv. trifolii
0.0001464	18	18	56	1.14	1.795e-05	395492	strain	Rhizobium leguminosarum bv. trifolii WSM2304
0.0001464	18	18	54	1.11	2.006e-05	754523	strain	Rhizobium leguminosarum bv. trifolii WSM1689
0.000122	15	15	49	1.39	1.596e-05	395491	strain	Rhizobium leguminosarum bv. trifolii WSM1325
4.879e-05	6	6	24	1	2.237e-05	754521	strain	Rhizobium leguminosarum bv. trifolii TA1
8.132e-06	1	1	10	1	6.274e-06	1033991	strain	Rhizobium leguminosarum bv. trifolii CB782
0.0001464	18	9	60	1.02	7.585e-06	387	no rank	Rhizobium leguminosarum bv. viciae
4.879e-05	6	6	11	1.09	4.173e-06	936136	strain	Rhizobium leguminosarum bv. viciae 248
2.44e-05	3	3	14	1	1.116e-05	216596	strain	Rhizobium leguminosarum bv. viciae 3841
0.0005855	72	22	219	1.23	1.783e-05	29449	species	Rhizobium etli
0.0003009	37	37	111	1.24	1.947e-05	538025	strain	Rhizobium etli 8C-3
6.505e-05	8	0	21	1.33	1.57e-05	323733	no rank	Rhizobium etli bv. mimosae
6.505e-05	8	8	21	1.33	1.57e-05	1328306	strain	Rhizobium etli bv. mimosae str. Mim1
4.066e-05	5	5	13	1.31	2.526e-05	491916	strain	Rhizobium etli CIAT 652
0.0004066	50	50	172	1.38	2.419e-05	1312183	species	Rhizobium jaguaris
0.0003659	45	45	113	1.43	1.856e-05	56730	species	Rhizobium gallicum
0.0003578	44	39	146	1.12	1.578e-05	396	species	Rhizobium phaseoli
4.066e-05	5	5	13	1.23	1.16e-05	526949	strain	Rhizobium phaseoli Brasil 5
0.0003415	42	42	136	1.14	2.768e-05	379684	species	Rhizobium pseudoryzae
0.0003334	41	41	131	1.08	1.937e-05	348824	species	Rhizobium favelukesii
0.000309	38	0	106	1.12	2.057e-05	398	species	Rhizobium tropici
0.000309	38	38	106	1.12	2.057e-05	698761	strain	Rhizobium tropici CIAT 899
0.0002683	33	33	75	1.33	1.377e-05	1120045	species	Rhizobium grahamii
0.0001952	24	24	72	1.28	1.711e-05	240521	species	Rhizobium daejeonense
0.0001545	19	19	77	1.44	3.2e-05	1335061	species	Rhizobium flavum
0.0001545	19	19	44	1.34	9.294e-06	451876	species	Rhizobium rhizoryzae
0.0001464	18	18	35	1.51	5.87e-06	648995	species	Rhizobium pusense
0.0001301	16	16	64	1.12	1.919e-05	1538158	species	Rhizobium acidisoli
9.758e-05	12	12	36	1.39	8.639e-06	2267833	species	Rhizobium oryzihabitans
0.002171	267	31	909	1.19	1.081e-05	357	genus	Agrobacterium
0.0009921	122	0	420	1.12	1.042e-05	1183400	species group	Agrobacterium tumefaciens complex
0.0009026	111	88	381	1.12	1.069e-05	358	species	Agrobacterium tumefaciens
0.0001545	19	19	90	1.08	1.394e-05	311403	strain	Agrobacterium radiobacter K84
3.253e-05	4	4	12	1.25	1.704e-05	1300224	strain	Agrobacterium tumefaciens P4
8.945e-05	11	10	39	1.13	9.293e-06	1176649	species	Agrobacterium fabrum
8.132e-06	1	1	3	1	3.276e-06	176299	strain	Agrobacterium fabrum str. C58
0.0003578	44	35	158	1.34	9.74e-06	373	species	Agrobacterium vitis
7.319e-05	9	9	43	1.42	1.743e-05	311402	strain	Agrobacterium vitis S4
0.000309	38	10	124	1.17	1.155e-05	2632611	no rank	unclassified Agrobacterium
7.319e-05	9	9	24	1.29	1.761e-05	1842536	species	Agrobacterium sp. RAC06
5.692e-05	7	7	29	1	1.114e-05	2580515	species	Agrobacterium sp. T29
5.692e-05	7	7	13	1.46	9.142e-06	2664893	species	Agrobacterium sp. MA01
3.253e-05	4	4	18	1	1.315e-05	2579248	species	Agrobacterium sp. CGMCC 11546
8.132e-06	1	1	4	1	4.783e-06	861208	species	Agrobacterium sp. H13-3
0.0001382	17	17	52	1.38	1.065e-05	160699	species	Agrobacterium larrymoorei
0.000122	15	15	37	1.27	9.862e-06	359	species	Agrobacterium rhizogenes
0.001342	165	0	513	1.26	2.509e-05	1525371	genus	Neorhizobium
0.0007319	90	13	247	1.28	2.38e-05	399	species	Neorhizobium galegae
0.0003415	42	0	123	1.23	2.776e-05	323655	no rank	Neorhizobium galegae bv. orientalis
0.0003415	42	42	123	1.23	2.776e-05	1028800	strain	Neorhizobium galegae bv. orientalis str. HAMBI 540
0.0002846	35	0	85	1.44	1.935e-05	323656	no rank	Neorhizobium galegae bv. officinalis
0.0002846	35	35	85	1.44	1.935e-05	1028801	strain	Neorhizobium galegae bv. officinalis bv. officinalis str. HAMBI 1141
0.0006099	75	0	266	1.24	2.649e-05	2629175	no rank	unclassified Neorhizobium
0.0003741	46	46	123	1.4	2.127e-05	1825976	species	Neorhizobium sp. NCHU2750
0.0002358	29	29	143	1.1	3.363e-05	2060726	species	Neorhizobium sp. SOG26
0.007709	948	22	3256	1.21	3.28e-05	227292	no rank	Sinorhizobium/Ensifer group
0.004757	585	89	1939	1.23	2.916e-05	28105	genus	Sinorhizobium
0.00183	225	0	762	1.25	3.359e-05	663276	species group	Sinorhizobium fredii group
0.00183	225	86	762	1.25	3.359e-05	380	species	Sinorhizobium fredii
0.000431	53	53	142	1.15	2.946e-05	394	strain	Sinorhizobium fredii NGR234
0.0003497	43	43	174	1.11	3.348e-05	1185652	strain	Sinorhizobium fredii USDA 257
0.0002196	27	27	76	1.63	6.44e-05	1128331	strain	Sinorhizobium fredii CCBAU 45436
7.319e-05	9	9	31	1.13	2.687e-05	1117943	strain	Sinorhizobium fredii HH103
4.066e-05	5	5	18	1.06	1.269e-05	1128334	strain	Sinorhizobium fredii CCBAU 83666
1.626e-05	2	2	10	1	9.615e-06	1128330	strain	Sinorhizobium fredii CCBAU 25509
0.000862	106	100	375	1.17	2.045e-05	382	species	Sinorhizobium meliloti
2.44e-05	3	3	16	1	2.779e-05	1235461	strain	Sinorhizobium meliloti GR4
1.626e-05	2	2	2	2	4.442e-06	1401243	strain	Sinorhizobium meliloti RU11/001
8.132e-06	1	1	9	1.67	1.657e-05	693982	strain	Sinorhizobium meliloti AK83
0.0005123	63	49	216	1.12	3.223e-05	194963	species	Sinorhizobium americanum
0.0001138	14	14	34	1.18	1.808e-05	1408224	strain	Sinorhizobium americanum CCGM7
0.0004798	59	0	155	1.13	2.118e-05	2613772	no rank	unclassified Sinorhizobium
0.0004066	50	50	145	1.06	2.407e-05	1842534	species	Sinorhizobium sp. RAC02
7.319e-05	9	9	10	2.1	7.716e-06	794846	species	Sinorhizobium sp. CCBAU 05631
0.0003497	43	0	166	1.12	2.858e-05	110321	species	Sinorhizobium medicae
0.0003497	43	43	166	1.12	2.858e-05	366394	strain	Sinorhizobium medicae WSM419
0.002773	341	7	1208	1.19	3.797e-05	106591	genus	Ensifer
0.00113	139	77	474	1.19	3.217e-05	106592	species	Ensifer adhaerens
0.0005042	62	62	227	1.16	3.229e-05	1416753	strain	Ensifer adhaerens OV14
0.00074	91	91	332	1.23	5.057e-05	375549	species	Ensifer mexicanus
0.0004635	57	57	182	1.21	3.435e-05	1752398	species	Ensifer alkalisoli
0.0003822	47	0	178	1.11	3.634e-05	716925	species	Ensifer sojae
0.0003822	47	47	178	1.11	3.634e-05	716928	strain	Ensifer sojae CCBAU 05684
0.0006424	79	0	233	1.23	3.674e-05	323620	genus	Shinella
0.0006424	79	0	233	1.23	3.674e-05	2643062	no rank	unclassified Shinella
0.0006424	79	79	233	1.23	3.674e-05	879274	species	Shinella sp. HZN7
0.0004147	51	0	191	1.1	4.603e-05	2661800	genus	Georhizobium
0.0004147	51	51	191	1.1	4.603e-05	2341112	species	Georhizobium profundi
0.0003578	44	0	138	1.3	2.922e-05	1648508	genus	Ciceribacter
0.0003578	44	44	138	1.3	2.922e-05	1969821	species	Ciceribacter thiooxidans
4.066e-05	5	2	8	1.12	1.41e-06	34019	genus	Liberibacter
2.44e-05	3	1	3	1.33	2.182e-06	1273132	species	Liberibacter crescens
1.626e-05	2	2	1	2	0.0002453	1215343	strain	Liberibacter crescens BT-1
0.02228	2740	52	10875	1.25	4.831e-05	69277	family	Phyllobacteriaceae
0.01669	2052	414	8123	1.26	4.796e-05	68287	genus	Mesorhizobium
0.008514	1047	142	4190	1.24	4.734e-05	325217	no rank	unclassified Mesorhizobium
0.0009026	111	111	460	1.1	0.000106	2584466	species	Mesorhizobium sp. 8
0.0006505	80	80	315	1.68	6.154e-05	2493672	species	Mesorhizobium sp. M1E.F.Ca.ET.045.02.1.1
0.0006343	78	78	312	1.38	6.484e-05	2493677	species	Mesorhizobium sp. M6A.T.Cr.TU.016.01.1.1
0.000618	76	76	259	1.33	4.519e-05	2493673	species	Mesorhizobium sp. M1B.F.Ca.ET.045.04.1.1
0.0004879	60	60	303	1.08	6.942e-05	2493668	species	Mesorhizobium sp. M9A.F.Ca.ET.002.03.1.2
0.0004716	58	58	147	1.61	2.37e-05	2082387	species	Mesorhizobium sp. Pch-S
0.0004554	56	56	195	1.1	3.913e-05	2493675	species	Mesorhizobium sp. M4B.F.Ca.ET.058.02.1.1
0.0004472	55	55	193	1.16	4.342e-05	2108445	species	Mesorhizobium sp. DCY119
0.0004391	54	54	208	1.1	4.27e-05	2493676	species	Mesorhizobium sp. M3A.F.Ca.ET.080.04.2.1
0.000431	53	53	174	1.29	3.622e-05	2493669	species	Mesorhizobium sp. M1D.F.Ca.ET.043.01.1.1
0.0003741	46	46	205	1.11	3.932e-05	2483404	species	Mesorhizobium sp. NZP2077
0.0002765	34	34	124	1.06	2.558e-05	2493678	species	Mesorhizobium sp. M7D.F.Ca.US.005.01.1.1
0.0002602	32	32	168	1.18	5.3e-05	1854057	species	Mesorhizobium sp. AA22
0.0002358	29	29	94	1.05	2.627e-05	2493671	species	Mesorhizobium sp. M2A.F.Ca.ET.043.05.1.1
0.0002033	25	25	80	1.09	1.849e-05	2483403	species	Mesorhizobium sp. NZP2298
0.0001789	22	22	101	1.05	2.48e-05	2493681	species	Mesorhizobium sp. M7A.F.Ce.TU.012.03.2.1
0.000122	15	15	55	1.11	2.77e-05	2493670	species	Mesorhizobium sp. M2A.F.Ca.ET.043.02.1.1
9.758e-05	12	12	39	1.21	1.771e-05	2493674	species	Mesorhizobium sp. M2A.F.Ca.ET.046.03.2.1
4.879e-05	6	6	29	1.1	2.007e-05	278153	species	Mesorhizobium sp. WSM1497
2.44e-05	3	3	11	2.18	1.369e-05	2483402	species	Mesorhizobium sp. NZP2234
0.001016	125	125	448	1.19	8.983e-05	1670800	species	Mesorhizobium oceanicum
0.0006912	85	37	260	1.3	2.134e-05	381	species	Mesorhizobium loti
0.0003334	41	41	105	1.38	2.156e-05	935548	strain	Mesorhizobium loti R88b
5.692e-05	7	7	25	1.8	2.359e-05	935546	strain	Mesorhizobium loti NZP2037
0.0006668	82	7	299	2.14	4.82e-05	39645	species	Mesorhizobium ciceri
0.0005204	64	64	254	2.3	9.046e-05	682633	strain	Mesorhizobium ciceri ca181
8.945e-05	11	10	16	1.62	8.35e-06	278148	no rank	Mesorhizobium ciceri biovar biserrulae
8.132e-06	1	1	5	1	7.966e-06	765698	strain	Mesorhizobium ciceri biovar biserrulae WSM1271
0.0005774	71	71	243	1.33	4.444e-05	2725666	species	Mesorhizobium terrae
0.0004716	58	0	152	1.34	2.532e-05	71433	species	Mesorhizobium amorphae
0.0004716	58	58	152	1.34	2.532e-05	1082933	strain	Mesorhizobium amorphae CCNWGS0123
0.0004066	50	50	137	1.39	3.03e-05	1777866	species	Mesorhizobium erdmanii
0.0003903	48	0	143	1.36	3.157e-05	536018	species	Mesorhizobium australicum
0.0003903	48	48	143	1.36	3.157e-05	754035	strain	Mesorhizobium australicum WSM2073
0.0003009	37	0	139	1.14	2.928e-05	593909	species	Mesorhizobium opportunistum
0.0003009	37	37	139	1.14	2.928e-05	536019	strain	Mesorhizobium opportunistum WSM2075
0.000244	30	17	94	1.44	1.744e-05	2066070	species	Mesorhizobium japonicum
0.0001057	13	13	35	1.43	1.698e-05	266835	strain	Mesorhizobium japonicum MAFF 303099
4.066e-05	5	0	16	1	1.404e-05	28104	species	Mesorhizobium huakuii
4.066e-05	5	5	16	1	1.404e-05	763057	strain	Mesorhizobium huakuii 7653R
0.001529	188	9	583	1.29	4.857e-05	31988	genus	Aminobacter
0.0008945	110	110	299	1.34	4.786e-05	83263	species	Aminobacter aminovorans
0.0005611	69	0	250	1.25	4.452e-05	2644704	no rank	unclassified Aminobacter
0.0005611	69	69	250	1.25	4.452e-05	374606	species	Aminobacter sp. MSH1
0.001082	133	0	526	1.12	5.732e-05	245876	genus	Nitratireductor
0.001082	133	0	526	1.12	5.732e-05	2641084	no rank	unclassified Nitratireductor
0.0007156	88	88	326	1.13	7.143e-05	2599600	species	Nitratireductor sp. SY7
0.0003659	45	45	200	1.11	4.337e-05	1756988	species	Nitratireductor sp. OM-1
0.0006424	79	0	306	1.14	9.175e-05	1915401	genus	Roseitalea
0.0006424	79	79	306	1.14	9.175e-05	1852022	species	Roseitalea porphyridii
0.0004716	58	0	180	1.23	4.724e-05	1594166	genus	Oricola
0.0004716	58	0	180	1.23	4.724e-05	2649292	no rank	unclassified Oricola
0.0004716	58	58	180	1.23	4.724e-05	2742145	species	Oricola sp. MEBiC13590
0.0004635	57	0	277	1.19	4.637e-05	28100	genus	Phyllobacterium
0.0004635	57	57	277	1.19	4.637e-05	1867719	species	Phyllobacterium zundukense
0.0003741	46	0	158	1.28	1.725e-05	274591	genus	Hoeflea
0.0002033	25	0	82	1.44	1.686e-05	2614931	no rank	unclassified Hoeflea
0.0002033	25	25	82	1.44	1.686e-05	1620421	species	Hoeflea sp. IMCC20628
0.0001708	21	0	76	1.11	1.774e-05	244596	species	Hoeflea phototrophica
0.0001708	21	21	76	1.11	1.774e-05	411684	strain	Hoeflea phototrophica DFL-43
0.0003497	43	0	170	1.24	3.576e-05	449972	genus	Chelativorans
0.0003497	43	0	170	1.24	3.576e-05	2643807	no rank	unclassified Chelativorans
0.0003497	43	43	170	1.24	3.576e-05	266779	species	Chelativorans sp. BNC1
0.0002521	31	0	88	1.28	2.69e-05	2712688	genus	Salaquimonas
0.0002521	31	31	88	1.28	2.69e-05	2712698	species	Salaquimonas pukyongi
8.132e-06	1	0	3	1	7.804e-07	1649463	genus	Lentilitoribacter
8.132e-06	1	0	3	1	7.804e-07	2647570	no rank	unclassified Lentilitoribacter
8.132e-06	1	1	3	1	7.804e-07	2305987	species	Lentilitoribacter sp. Alg239-R112
0.01926	2368	138	8756	1.21	6.461e-05	119045	family	Methylobacteriaceae
0.0133	1636	388	5985	1.2	6.733e-05	407	genus	Methylobacterium
0.00457	562	55	1924	1.25	5.782e-05	2615210	no rank	unclassified Methylobacterium
0.001382	170	170	563	1.32	8.823e-05	426117	species	Methylobacterium sp. 4-46
0.0007319	90	90	278	1.42	5.806e-05	2202828	species	Methylobacterium sp. 17Sr1-43
0.0007075	87	87	313	1.16	5.974e-05	2603276	species	Methylobacterium sp. WL1
0.0006993	86	86	300	1.17	6.464e-05	2202826	species	Methylobacterium sp. 17Sr1-1
0.0002358	29	29	106	1.18	3.169e-05	925818	species	Methylobacterium sp. AMS5
0.000187	23	23	86	1.12	6.629e-05	1479019	species	Methylobacterium sp. C1
0.0001464	18	18	50	1.12	2.02e-05	2067957	species	Methylobacterium sp. DM1
3.253e-05	4	4	11	1	1.407e-05	739141	species	Methylobacterium sp. XJLW
0.001163	143	0	569	1.2	7.461e-05	114616	species	Methylobacterium nodulans
0.001163	143	143	569	1.2	7.461e-05	460265	strain	Methylobacterium nodulans ORS 2060
0.0009026	111	111	377	1.17	6.376e-05	2202825	species	Methylobacterium durans
0.0007563	93	93	290	1.15	5.056e-05	270351	species	Methylobacterium aquaticum
0.0006749	83	83	321	1.18	5.712e-05	2051553	species	Methylobacterium currus
0.0006749	83	0	312	1.16	5.645e-05	39956	species	Methylobacterium mesophilicum
0.0006749	83	83	312	1.16	5.645e-05	908290	strain	Methylobacterium mesophilicum SR1.6/6
0.0006343	78	78	262	1.22	5.916e-05	2202827	species	Methylobacterium terrae
0.0005855	72	72	244	1.14	4.837e-05	269660	species	Methylobacterium brachiatum
0.000122	15	0	63	1.13	3.669e-05	31998	species	Methylobacterium radiotolerans
0.000122	15	15	63	1.13	3.669e-05	426355	strain	Methylobacterium radiotolerans JCM 2831
6.505e-05	8	8	30	1.03	2.025e-05	418223	species	Methylobacterium phyllosphaerae
0.002643	325	8	1184	1.27	7.262e-05	186650	genus	Microvirga
0.001374	169	4	577	1.26	7.502e-05	2617746	no rank	unclassified Microvirga
0.0008701	107	107	372	1.35	0.0001064	2651334	species	Microvirga sp. HR1
0.0004716	58	58	189	1.1	4.572e-05	2082949	species	Microvirga sp. 17 mud 1-3
0.001203	148	148	580	1.29	6.76e-05	1882682	species	Microvirga ossetica
0.002187	269	41	962	1.15	3.569e-05	2282523	genus	Methylorubrum
0.0009433	116	101	441	1.18	4.146e-05	223967	species	Methylorubrum populi
0.000122	15	15	47	1.13	2.171e-05	441620	strain	Methylorubrum populi BJ001
0.000862	106	33	341	1.15	2.811e-05	408	species	Methylorubrum extorquens
0.0003009	37	37	109	1.06	2.364e-05	272630	strain	Methylorubrum extorquens AM1
0.0001545	19	19	50	1.22	3.369e-05	419610	strain	Methylorubrum extorquens PA1
0.0001382	17	17	69	1.13	3.484e-05	440085	strain	Methylorubrum extorquens CM4
4.879e-05	6	6	16	1.06	2.804e-05	29429	species	Methylorubrum zatmanii
0.01015	1248	15	4832	1.17	6.484e-05	45401	family	Hyphomicrobiaceae
0.002407	296	0	1225	1.17	0.0001556	29407	genus	Rhodoplanes
0.002407	296	0	1225	1.17	0.0001556	2619116	no rank	unclassified Rhodoplanes
0.002407	296	296	1225	1.17	0.0001556	674703	species	Rhodoplanes sp. Z2-YC6860
0.002358	290	15	1020	1.23	6.632e-05	81	genus	Hyphomicrobium
0.0008701	107	2	378	1.23	5.274e-05	53399	species	Hyphomicrobium denitrificans
0.000496	61	61	191	1.2	5.538e-05	582899	strain	Hyphomicrobium denitrificans ATCC 51888
0.0003578	44	44	174	1.28	4.729e-05	670307	strain	Hyphomicrobium denitrificans 1NES1
0.000805	99	0	374	1.21	0.0001054	1427356	species	Hyphomicrobium nitrativorans
0.000805	99	99	374	1.21	0.0001054	1029756	strain	Hyphomicrobium nitrativorans NL23
0.0005611	69	0	241	1.12	5.184e-05	2619925	no rank	unclassified Hyphomicrobium
0.0005611	69	69	241	1.12	5.184e-05	717785	species	Hyphomicrobium sp. MC1
0.002122	261	1	898	1.15	3.606e-05	46913	genus	Devosia
0.001781	219	1	767	1.14	3.727e-05	196773	no rank	unclassified Devosia
0.0008132	100	100	322	1.16	6.7e-05	1736675	species	Devosia sp. A16
0.0004472	55	55	186	1.17	4.372e-05	2664417	species	Devosia sp. D6-9
0.000244	30	30	84	1.14	2.089e-05	2499144	species	Devosia sp. 1566
0.0001708	21	21	110	1.05	2.882e-05	2083786	species	Devosia sp. I507
9.758e-05	12	12	32	1.19	8.747e-06	2759954	species	Devosia sp. MC521
0.0003334	41	41	122	1.16	2.846e-05	400770	species	Devosia ginsengisoli
0.001431	176	10	736	1.11	0.000107	59282	genus	Blastochloris
0.0007563	93	93	390	1.11	0.0001168	1079	species	Blastochloris viridis
0.0005936	73	73	292	1.11	8.38e-05	2233851	species	Blastochloris tepida
0.000618	76	0	291	1.18	7.656e-05	1068	genus	Rhodomicrobium
0.000618	76	0	291	1.18	7.656e-05	1069	species	Rhodomicrobium vannielii
0.000618	76	76	291	1.18	7.656e-05	648757	strain	Rhodomicrobium vannielii ATCC 17100
0.0005855	72	0	278	1.18	6.687e-05	1827478	genus	Youhaiella
0.0005855	72	72	278	1.18	6.687e-05	1447062	species	Youhaiella tibetensis
0.0003009	37	0	115	1.23	3.009e-05	1082930	genus	Pelagibacterium
0.0003009	37	37	115	1.23	3.009e-05	531813	species	Pelagibacterium halotolerans
0.0001464	18	0	74	1.93	1.886e-05	119044	genus	Filomicrobium
0.0001464	18	18	74	1.93	1.886e-05	1608628	species	Candidatus Filomicrobium marinum
5.692e-05	7	0	10	1.1	2.746e-06	623276	genus	Maritalea
5.692e-05	7	7	10	1.1	2.746e-06	454601	species	Maritalea myrionectae
0.007652	941	31	3525	1.16	7.796e-05	335928	family	Xanthobacteraceae
0.002472	304	6	1272	1.09	0.0001328	556257	genus	Pseudolabrys
0.001504	185	185	778	1.09	0.0001468	331696	species	Pseudolabrys taiwanensis
0.0009189	113	0	451	1.06	0.0001057	2638514	no rank	unclassified Pseudolabrys
0.0009189	113	113	451	1.06	0.0001057	2562284	species	Pseudolabrys sp. FHR47
0.001805	222	2	812	1.16	8.039e-05	152053	genus	Starkeya
0.0009514	117	0	427	1.19	7.304e-05	2615126	no rank	unclassified Starkeya
0.0009514	117	117	427	1.19	7.304e-05	2709380	species	Starkeya sp. ORNL1
0.0008376	103	0	372	1.14	8.802e-05	921	species	Starkeya novella
0.0008376	103	103	372	1.14	8.802e-05	639283	strain	Starkeya novella DSM 506
0.001106	136	1	433	1.23	5.476e-05	99	genus	Ancylobacter
0.0005855	72	72	235	1.28	5.279e-05	1745854	species	Ancylobacter pratisalsi
0.0005123	63	0	185	1.16	5.385e-05	2626613	no rank	unclassified Ancylobacter
0.0005123	63	63	185	1.16	5.385e-05	1850374	species	Ancylobacter sp. TS-1
0.0007644	94	0	321	1.21	4.428e-05	204476	genus	Labrys
0.0007644	94	94	321	1.21	4.428e-05	376174	species	Labrys neptuniae
0.0006261	77	0	261	1.19	5.185e-05	6	genus	Azorhizobium
0.0006261	77	0	261	1.19	5.185e-05	7	species	Azorhizobium caulinodans
0.0006261	77	77	261	1.19	5.185e-05	438753	strain	Azorhizobium caulinodans ORS 571
0.0006261	77	0	251	1.23	4.89e-05	279	genus	Xanthobacter
0.0006261	77	0	251	1.23	4.89e-05	280	species	Xanthobacter autotrophicus
0.0006261	77	77	251	1.23	4.89e-05	78245	strain	Xanthobacter autotrophicus Py2
0.005302	652	1	2427	1.15	8.594e-05	119042	no rank	Rhizobiales incertae sedis
0.001675	206	0	753	1.18	0.0001085	169055	genus	Nordella
0.001675	206	0	753	1.18	0.0001085	2623691	no rank	unclassified Nordella
0.001675	206	206	753	1.18	0.0001085	2712222	species	Nordella sp. HKS 07
0.001252	154	18	579	1.1	9.367e-05	1484898	genus	Methyloceanibacter
0.0005692	70	70	255	1.11	8.364e-05	1384459	species	Methyloceanibacter caenitepidi
0.0005367	66	0	224	1.12	7.9e-05	2617503	no rank	unclassified Methyloceanibacter
0.0005367	66	66	224	1.12	7.9e-05	2170729	species	Methyloceanibacter sp. wino2
0.0007969	98	0	385	1.12	0.0001235	1485594	genus	Methyloligella
0.0007969	98	0	385	1.12	0.0001235	2625955	no rank	unclassified Methyloligella
0.0007969	98	98	385	1.12	0.0001235	2742204	species	Methyloligella sp. GL2
0.0007888	97	0	342	1.2	6.573e-05	1572860	genus	Hartmannibacter
0.0007888	97	97	342	1.2	6.573e-05	1482074	species	Hartmannibacter diazotrophicus
0.0007644	94	0	343	1.15	5.919e-05	1734920	genus	Pseudorhodoplanes
0.0007644	94	94	343	1.15	5.919e-05	1235591	species	Pseudorhodoplanes sinuspersici
1.626e-05	2	0	6	1	6.006e-06	573657	genus	Candidatus Hodgkinia
1.626e-05	2	2	6	1	6.006e-06	573658	species	Candidatus Hodgkinia cicadicola
0.003635	447	8	1478	1.22	4.206e-05	31993	family	Methylocystaceae
0.002659	327	22	1023	1.21	4.543e-05	133	genus	Methylocystis
0.0006261	77	77	194	1.36	4.366e-05	655015	species	Methylocystis bryophila
0.0005611	69	69	219	1.24	3.766e-05	173366	species	Methylocystis rosea
0.0004472	55	0	163	1.29	5.431e-05	2625913	no rank	unclassified Methylocystis
0.0004472	55	55	163	1.29	5.431e-05	187303	species	Methylocystis sp. SC2
0.000431	53	53	184	1.09	4.361e-05	134	species	Methylocystis parvus
0.0004147	51	51	177	1.12	3.957e-05	391905	species	Methylocystis heyeri
0.0008945	110	4	391	1.22	4.391e-05	425	genus	Methylosinus
0.0005042	62	0	208	1.2	4.547e-05	426	species	Methylosinus trichosporium
0.0005042	62	62	208	1.2	4.547e-05	595536	strain	Methylosinus trichosporium OB3b
0.0003578	44	0	151	1.26	3.544e-05	2624500	no rank	unclassified Methylosinus
0.0003578	44	44	151	1.26	3.544e-05	2699395	species	Methylosinus sp. C49
1.626e-05	2	0	15	1.07	4.083e-06	196080	genus	Terasakiella
1.626e-05	2	0	15	1.07	4.083e-06	2614952	no rank	unclassified Terasakiella
1.626e-05	2	2	15	1.07	4.083e-06	2560057	species	Terasakiella sp. SH-1
0.0027	332	0	1238	1.25	5.382e-05	45404	family	Beijerinckiaceae
0.001277	157	0	573	1.24	7.937e-05	45405	no rank	unclassified Beijerinckiaceae
0.001098	135	135	474	1.26	0.0001194	2572036	species	Beijerinckiaceae bacterium RH AL1
0.0001789	22	22	98	1.1	3.016e-05	1978229	species	Beijerinckiaceae bacterium
0.0008376	103	1	368	1.14	4.433e-05	120652	genus	Methylocella
0.000431	53	53	179	1.19	4.265e-05	227605	species	Methylocella tundrae
0.0003985	49	0	188	1.09	4.594e-05	199596	species	Methylocella silvestris
0.0003985	49	49	188	1.09	4.594e-05	395965	strain	Methylocella silvestris BL2
0.0003578	44	0	199	1.32	6.291e-05	1156568	genus	Methylovirgula
0.0003578	44	44	199	1.32	6.291e-05	569860	species	Methylovirgula ligni
0.0002277	28	0	89	1.67	2.066e-05	532	genus	Beijerinckia
0.0002277	28	0	89	1.67	2.066e-05	533	species	Beijerinckia indica
0.0002277	28	0	89	1.67	2.066e-05	31994	subspecies	Beijerinckia indica subsp. indica
0.0002277	28	28	89	1.67	2.066e-05	395963	strain	Beijerinckia indica subsp. indica ATCC 9039
0.002009	247	0	901	1.25	0.0001165	2036754	family	Chelatococcaceae
0.002009	247	56	901	1.25	0.0001165	28209	genus	Chelatococcus
0.00109	134	0	496	1.22	0.0001264	2638111	no rank	unclassified Chelatococcus
0.00109	134	134	496	1.22	0.0001264	1702325	species	Chelatococcus sp. CO-6
0.0004635	57	57	195	1.25	6.677e-05	444444	species	Chelatococcus daeguensis
0.001943	239	0	934	1.17	3.779e-05	255475	family	Aurantimonadaceae
0.001342	165	9	617	1.17	3.115e-05	293088	genus	Martelella
0.0006668	82	47	290	1.15	2.903e-05	2629616	no rank	unclassified Martelella
0.0002846	35	35	126	1.13	2.811e-05	686597	species	Martelella sp. AD-3
0.0003659	45	0	169	1.18	3.423e-05	293089	species	Martelella mediterranea
0.0003659	45	45	169	1.18	3.423e-05	1122214	strain	Martelella mediterranea DSM 17316
0.0002358	29	29	112	1.18	2.517e-05	1486262	species	Martelella endophytica
0.0006017	74	0	317	1.16	6.457e-05	414371	genus	Aureimonas
0.0006017	74	0	317	1.16	6.457e-05	2615206	no rank	unclassified Aureimonas
0.0006017	74	74	317	1.16	6.457e-05	1349819	species	Aureimonas sp. AU20
0.00109	134	1	480	1.39	3.423e-05	119043	family	Rhodobiaceae
0.0005367	66	0	249	1.58	6.877e-05	256616	genus	Parvibaculum
0.0005367	66	0	249	1.58	6.877e-05	256618	species	Parvibaculum lavamentivorans
0.0005367	66	66	249	1.58	6.877e-05	402881	strain	Parvibaculum lavamentivorans DS-1
0.0003659	45	0	156	1.21	4.856e-05	1742974	genus	Pyruvatibacter
0.0003659	45	45	156	1.21	4.856e-05	1712261	species	Pyruvatibacter mobilis
0.0001301	16	0	48	1.1	1.427e-05	1541445	genus	Candidatus Phaeomarinobacter
0.0001301	16	16	48	1.1	1.427e-05	1458461	species	Candidatus Phaeomarinobacter ectocarpi
4.879e-05	6	0	24	1.17	6.287e-06	1712260	no rank	unclassified Rhodobiaceae
4.879e-05	6	6	24	1.17	6.287e-06	2026785	species	Rhodobiaceae bacterium
0.0009026	111	0	275	1.44	9.023e-06	118882	family	Brucellaceae
0.0004879	60	0	139	1.53	6.897e-06	528	genus	Ochrobactrum
0.0002765	34	34	61	1.74	8.573e-06	529	species	Ochrobactrum anthropi
0.0001301	16	16	43	1.56	8.2e-06	271865	species	Ochrobactrum quorumnocens
4.879e-05	6	6	19	1.21	7.371e-06	419475	species	Ochrobactrum pseudogrignonense
3.253e-05	4	4	6	1.17	2.067e-06	571256	species	Ochrobactrum pituitosum
0.0004147	51	33	134	1.35	1.311e-05	234	genus	Brucella
0.000122	15	3	60	1.28	1.475e-05	2632610	no rank	unclassified Brucella
4.066e-05	5	5	15	1.2	1.957e-05	1844051	species	Brucella sp. 09RB8910
3.253e-05	4	4	13	1.54	1.826e-05	1149953	species	Brucella sp. 10RB9215
2.44e-05	3	3	8	1.62	1.468e-05	2691913	species	Brucella sp. BO3
8.132e-06	1	1	12	1	2.175e-05	1218315	species	Brucella inopinata
8.132e-06	1	1	7	1	0.000261	36855	species	Brucella canis
8.132e-06	1	1	1	1	2.469e-06	29459	species	Brucella melitensis
0.0006831	84	0	304	1.14	3.167e-05	655351	family	Cohaesibacteraceae
0.0006017	74	0	265	1.13	5.57e-05	1406135	genus	Breoghania
0.0006017	74	0	265	1.13	5.57e-05	2624130	no rank	unclassified Breoghania
0.0006017	74	74	265	1.13	5.57e-05	2304600	species	Breoghania sp. L-A4
8.132e-05	10	0	39	1.21	8.058e-06	655352	genus	Cohaesibacter
8.132e-05	10	0	39	1.21	8.058e-06	2631913	no rank	unclassified Cohaesibacter
8.132e-05	10	10	39	1.21	8.058e-06	1798205	species	Cohaesibacter sp. ES.047
0.0005286	65	0	209	1.22	4.471e-05	2723775	family	Lichenihabitantaceae
0.0005286	65	0	209	1.22	4.471e-05	2723776	genus	Lichenihabitans
0.0005286	65	65	209	1.22	4.471e-05	2528642	species	Lichenihabitans psoromatis
0.0001464	18	0	43	1.14	1.067e-06	772	family	Bartonellaceae
0.0001464	18	1	43	1.14	1.067e-06	773	genus	Bartonella
7.319e-05	9	9	18	1.22	2.946e-06	1686310	species	Bartonella apis
1.626e-05	2	2	2	1	1.509e-06	1318743	species	Bartonella ancashensis
8.132e-06	1	1	4	1.5	2.65e-06	2267275	species	Bartonella krasnovii
8.132e-06	1	0	3	1	1.07e-06	33047	species	Bartonella vinsonii
8.132e-06	1	0	3	1	2.515e-06	40933	subspecies	Bartonella vinsonii subsp. berkhoffii
8.132e-06	1	1	3	1	2.515e-06	1094497	strain	Bartonella vinsonii subsp. berkhoffii str. Winnie
8.132e-06	1	0	2	1	1.8e-06	56426	species	Bartonella clarridgeiae
8.132e-06	1	1	2	1	1.8e-06	696125	strain	Bartonella clarridgeiae 73
8.132e-06	1	0	1	1	6.629e-07	111504	species	Bartonella birtlesii
8.132e-06	1	1	1	1	6.629e-07	1095900	strain	Bartonella birtlesii IBS 325
8.132e-06	1	1	1	1	5.352e-07	38323	species	Bartonella henselae
8.132e-06	1	1	1	1	5.183e-07	803	species	Bartonella quintana
0.03941	4846	165	17838	1.21	3.729e-05	204457	order	Sphingomonadales
0.03202	3938	262	13972	1.23	3.661e-05	41297	family	Sphingomonadaceae
0.01459	1794	144	6388	1.21	4.511e-05	13687	genus	Sphingomonas
0.008717	1072	34	3666	1.22	4.014e-05	196159	no rank	unclassified Sphingomonas
0.0007806	96	96	288	1.36	7.166e-05	2681549	species	Sphingomonas sp. LMO-1
0.0005936	73	73	301	1.12	7.501e-05	2653203	species	Sphingomonas sp. CL5.1
0.0004716	58	58	196	1.34	5.63e-05	1517554	species	Sphingomonas sp. HMP9
0.0004472	55	55	148	1.4	5.568e-05	2698679	species	Sphingomonas sp. C33
0.0004229	52	52	172	1.16	4.152e-05	2492837	species	Sphingomonas sp. C8-2
0.0004066	50	50	165	1.32	3.527e-05	1327635	species	Sphingomonas sp. Cra20
0.0003985	49	49	164	1.29	8.325e-05	2714944	species	Sphingomonas sp. HDW15C
0.0003822	47	47	174	1.16	4.573e-05	1938607	species	Sphingomonas sp. LM7
0.0003822	47	47	160	1.21	3.258e-05	2735134	species	Sphingomonas sp. AP4-R1
0.0003741	46	46	149	1.22	4.692e-05	1813879	species	Sphingomonas sp. HKS19
0.0003497	43	43	154	1.14	4.251e-05	745310	species	Sphingomonas sp. MM-1
0.0003497	43	43	125	1.22	3.929e-05	2219696	species	Sphingomonas sp. FARSPH
0.0003415	42	42	118	1.24	3.057e-05	2565555	species	Sphingomonas sp. PAMC26645
0.0003253	40	40	141	1.32	3.561e-05	1523415	species	Sphingomonas sp. AAP5
0.0002927	36	36	79	1.22	1.653e-05	304378	species	Sphingomonas sp. IC081
0.0002846	35	35	129	1.37	5.69e-05	2714942	species	Sphingomonas sp. HDW15A
0.0002358	29	29	101	1.02	2.478e-05	2711156	species	Sphingomonas sp. MK52
0.0002196	27	27	77	1.1	2.027e-05	1030157	species	Sphingomonas sp. KC8
0.0002114	26	26	123	1.05	3.573e-05	1390395	species	Sphingomonas sp. LK11
0.0002114	26	26	91	1.09	2.362e-05	2599297	species	Sphingomonas sp. XS-10
0.0002033	25	25	79	1.18	2.367e-05	1517551	species	Sphingomonas sp. HMP6
0.000187	23	23	74	1.08	3.516e-05	1961362	species	Sphingomonas sp. NIC1
0.0001789	22	22	110	1.23	4.189e-05	2714943	species	Sphingomonas sp. HDW15B
0.0001545	19	19	101	1.15	4.713e-05	2594473	species	Sphingomonas sp. AE3
0.0001382	17	17	39	1.28	1.355e-05	2698828	species	Sphingomonas sp. CSW-10
9.758e-05	12	12	28	1.46	7.17e-06	2319844	species	Sphingomonas sp. YZ-8
0.0006099	75	0	212	1.27	3.715e-05	397260	species	Sphingomonas sanxanigenens
0.0006099	75	75	212	1.27	3.715e-05	1123269	strain	Sphingomonas sanxanigenens DSM 19645 = NX02
0.0005367	66	66	209	1.26	7.383e-05	363835	species	Sphingomonas ginsengisoli An et al. 2013
0.0005204	64	0	234	1.23	5.465e-05	160791	species	Sphingomonas wittichii
0.0005204	64	64	234	1.23	5.465e-05	392499	strain	Sphingomonas wittichii RW1
0.0004554	56	56	251	1.14	9.764e-05	941907	species	Sphingomonas indica
0.0004472	55	55	167	1.34	3.421e-05	1560345	species	Sphingomonas panacis
0.0004229	52	52	172	1.24	4.081e-05	93064	species	Sphingomonas koreensis
0.0003822	47	47	162	1.15	4.611e-05	1549858	species	Sphingomonas taxi
0.000309	38	38	118	1.19	2.5e-05	1609977	species	Sphingomonas hengshuiensis
0.0002846	35	35	146	1.07	3.042e-05	653931	species	Sphingomonas alpina
0.0002765	34	34	98	1.61	2.917e-05	424800	species	Sphingomonas insulae
0.0002602	32	32	110	1.14	2.893e-05	13689	species	Sphingomonas paucimobilis
0.0001952	24	22	61	1.11	2.21e-05	152682	species	Sphingomonas melonis
1.626e-05	2	2	2	1	3.545e-06	621456	strain	Sphingomonas melonis TY
0.004342	534	101	1848	1.19	2.19e-05	165695	genus	Sphingobium
0.001968	242	7	802	1.21	2.17e-05	2611147	no rank	unclassified Sphingobium
0.0004554	56	56	225	1.17	5.673e-05	627192	species	Sphingobium sp. SYK-6
0.0002683	33	33	76	1.42	1.764e-05	2072936	species	Sphingobium sp. SCG-1
0.0002602	32	32	80	1.24	1.723e-05	1315974	species	Sphingobium sp. TKS
0.0002114	26	26	81	1.2	2.087e-05	1843368	species	Sphingobium sp. RAC03
0.0002033	25	25	70	1.43	1.844e-05	1855519	species	Sphingobium sp. EP60837
0.0001626	20	20	69	1.01	1.496e-05	2082188	species	Sphingobium sp. YG1
0.000122	15	15	62	1.11	1.94e-05	407020	species	Sphingobium sp. MI1205
0.0001057	13	13	40	1.18	1.117e-05	2676077	species	Sphingobium sp. CAP-1
6.505e-05	8	8	23	1.43	1.619e-05	2565554	species	Sphingobium sp. PAMC28499
4.066e-05	5	5	30	1.23	2.425e-05	484429	species	Sphingobium sp. YBL2
1.626e-05	2	2	8	1	8.41e-06	520734	species	Sphingobium sp. RSMS
0.0002683	33	33	126	1.13	1.248e-05	13690	species	Sphingobium yanoikuyae
0.000244	30	30	77	1.08	2.359e-05	120107	species	Sphingobium cloacae
0.0002277	28	28	104	1.27	2.945e-05	1673076	species	Sphingobium hydrophobicum
0.0001789	22	22	78	1.21	2.369e-05	76947	species	Sphingobium herbicidovorans
0.0001789	22	22	82	1.1	2.407e-05	135719	species	Sphingobium amiense
0.0001382	17	0	39	1.44	2.253e-05	332056	species	Sphingobium japonicum
0.0001382	17	17	39	1.44	2.253e-05	452662	strain	Sphingobium japonicum UT26S
0.0001301	16	0	44	1.18	1.222e-05	46429	species	Sphingobium chlorophenolicum
0.0001301	16	16	44	1.18	1.222e-05	690566	strain	Sphingobium chlorophenolicum L-1
8.132e-05	10	0	37	1.16	2.838e-05	332055	species	Sphingobium indicum
8.132e-05	10	10	37	1.16	2.838e-05	861109	strain	Sphingobium indicum B90A
8.132e-05	10	10	28	1	7.702e-06	1332080	species	Sphingobium baderi
2.44e-05	3	0	10	1.1	6.428e-06	336203	species	Sphingobium fuliginis
2.44e-05	3	3	10	1.1	6.428e-06	1208342	strain	Sphingobium fuliginis ATCC 27551
0.004253	523	90	1576	1.26	3.462e-05	165697	genus	Sphingopyxis
0.002082	256	4	689	1.35	3.342e-05	2614943	no rank	unclassified Sphingopyxis
0.000496	61	61	179	1.34	5.049e-05	1357916	species	Sphingopyxis sp. QXT-31
0.0004229	52	52	151	1.3	4.25e-05	2565556	species	Sphingopyxis sp. PAMC25046
0.0004147	51	51	114	1.5	3.807e-05	1914525	species	Sphingopyxis sp. FD7
0.0003578	44	44	118	1.38	2.971e-05	292913	species	Sphingopyxis sp. 113P3
0.0002765	34	34	92	1.22	3.016e-05	1874061	species	Sphingopyxis sp. EG6
6.505e-05	8	8	18	1.61	2.077e-05	1866325	species	Sphingopyxis sp. MG
1.626e-05	2	2	1	2	4.1e-07	1913578	species	Sphingopyxis sp. LPB0140
0.0005367	66	66	212	1.17	2.636e-05	33050	species	Sphingopyxis macrogoltabida
0.0003253	40	0	90	1.31	3.396e-05	117207	species	Sphingopyxis alaskensis
0.0003253	40	40	90	1.31	3.396e-05	317655	strain	Sphingopyxis alaskensis RB2256
0.000244	30	30	95	1.18	2.676e-05	2054227	species	Sphingopyxis lindanitolerans
0.0002196	27	27	93	1.18	2.205e-05	1515612	species	Sphingopyxis fribergensis
0.0001138	14	14	60	1.08	2.899e-05	267128	species	Sphingopyxis granuli
0.002472	304	24	1150	1.19	2.635e-05	165696	genus	Novosphingobium
0.001277	157	3	549	1.16	2.521e-05	2644732	no rank	unclassified Novosphingobium
0.0003903	48	48	183	1.16	5.115e-05	2675225	species	Novosphingobium sp. Gsoil 351
0.0003009	37	37	114	1.18	1.843e-05	1609758	species	Novosphingobium sp. P6W
0.0002114	26	26	114	1.1	2.767e-05	2571749	species	Novosphingobium sp. ABRDHK2
0.0001952	24	24	84	1.17	1.945e-05	1016987	species	Novosphingobium sp. THN1
0.0001545	19	19	43	1.19	1.21e-05	702113	species	Novosphingobium sp. PP1Y
0.0003009	37	0	143	1.18	3.741e-05	48935	species	Novosphingobium aromaticivorans
0.0003009	37	37	143	1.18	3.741e-05	279238	strain	Novosphingobium aromaticivorans DSM 12444
0.0002846	35	35	128	1.17	2.085e-05	158500	species	Novosphingobium resinovorum
0.0002033	25	25	89	1.2	3.02e-05	1176536	species	Novosphingobium ginsenosidimutans
0.0001301	16	0	49	1.12	1.239e-05	169176	species	Novosphingobium tardaugens
0.0001301	16	16	49	1.12	1.239e-05	1219035	strain	Novosphingobium tardaugens NBRC 16725
8.132e-05	10	0	43	2.14	1.251e-05	205844	species	Novosphingobium pentaromativorans
8.132e-05	10	10	43	2.14	1.251e-05	1088721	strain	Novosphingobium pentaromativorans US6-1
0.001366	168	0	586	1.19	6.055e-05	335405	genus	Sphingosinicella
0.0007725	95	0	343	1.18	5.887e-05	2644549	no rank	unclassified Sphingosinicella
0.0007725	95	95	343	1.18	5.887e-05	1892855	species	Sphingosinicella sp. BN140058
0.0005936	73	73	243	1.21	6.309e-05	335406	species	Sphingosinicella microcystinivorans
0.0004635	57	0	193	1.13	4.336e-05	1649486	genus	Rhizorhabdus
0.0004635	57	57	193	1.13	4.336e-05	1850238	species	Rhizorhabdus dicambivorans
0.0004391	54	0	198	1.15	3.081e-05	1234545	genus	Parasphingopyxis
0.0003253	40	40	144	1.16	4.099e-05	2026624	species	Parasphingopyxis algicola
0.0001138	14	0	51	1.14	1.758e-05	2621071	no rank	unclassified Parasphingopyxis
0.0001138	14	14	51	1.14	1.758e-05	2724527	species	Parasphingopyxis sp. CP4
0.0004147	51	0	189	1.35	6.167e-05	56358	genus	Sandaracinobacter
0.0004147	51	0	189	1.35	6.167e-05	2634456	no rank	unclassified Sandaracinobacter
0.0004147	51	51	189	1.35	6.167e-05	2759707	species	Sandaracinobacter sp. M6
0.0003497	43	0	135	1.04	7.973e-06	1434046	genus	Sphingorhabdus
0.0002927	36	2	116	1.04	8.567e-06	2614947	no rank	unclassified Sphingorhabdus
8.945e-05	11	11	44	1	1.399e-05	1806885	species	Sphingorhabdus sp. M41
8.132e-05	10	10	25	1.16	7.767e-06	2584094	species	Sphingorhabdus sp. SMR4y
7.319e-05	9	9	28	1.04	7.469e-06	2077182	species	Sphingorhabdus sp. YGSMI21
3.253e-05	4	4	8	1	2.503e-06	2725558	species	Sphingorhabdus sp. JK6
5.692e-05	7	7	19	1	5.601e-06	392610	species	Sphingorhabdus lacus
0.0003415	42	0	132	1.3	3.742e-05	2676233	genus	Sphingosinithalassobacter
0.0003415	42	0	132	1.3	3.742e-05	2676235	no rank	unclassified Sphingosinithalassobacter
0.0003415	42	42	132	1.3	3.742e-05	2711215	species	Sphingosinithalassobacter sp. zrk23
0.000309	38	0	115	1.2	3.661e-05	2685927	genus	Tardibacter
0.000309	38	38	115	1.2	3.661e-05	1921510	species	Tardibacter chloracetimidivorans
0.0002927	36	23	131	1.15	2.324e-05	150203	genus	Blastomonas
5.692e-05	7	0	44	1.2	2.398e-05	2626550	no rank	unclassified Blastomonas
5.692e-05	7	7	44	1.2	2.398e-05	1842535	species	Blastomonas sp. RAC04
4.879e-05	6	6	17	1.24	1.146e-05	1550728	species	Blastomonas fulva
0.0002358	29	0	100	1.19	3.345e-05	72173	genus	Citromicrobium
0.0002358	29	0	100	1.19	3.345e-05	2630544	no rank	unclassified Citromicrobium
0.0002358	29	29	100	1.19	3.345e-05	1634516	species	Citromicrobium sp. JL477
2.44e-05	3	0	9	1.11	1.418e-06	541	genus	Zymomonas
2.44e-05	3	2	9	1.11	1.418e-06	542	species	Zymomonas mobilis
8.132e-06	1	0	2	1	1.048e-06	120044	subspecies	Zymomonas mobilis subsp. pomaceae
8.132e-06	1	1	2	1	1.048e-06	579138	strain	Zymomonas mobilis subsp. pomaceae ATCC 29192
0.006042	743	34	2623	1.18	2.757e-05	335929	family	Erythrobacteraceae
0.002228	274	3	872	1.24	2.625e-05	361177	genus	Altererythrobacter
0.0009758	120	2	421	1.15	2.975e-05	2614945	no rank	unclassified Altererythrobacter
0.000309	38	38	116	1.15	3.299e-05	2060312	species	Altererythrobacter sp. B11
0.0002602	32	32	102	1.26	4.179e-05	2067415	species	Altererythrobacter sp. TH136
0.000187	23	23	93	1.1	3.251e-05	2604537	species	Altererythrobacter sp. BO-6
0.000187	23	23	87	1.1	3.393e-05	2338327	species	Altererythrobacter sp. NS1
1.626e-05	2	2	17	1.12	6.156e-06	2185142	species	Altererythrobacter sp. ZODW24
0.0003253	40	40	137	1.24	4.852e-05	692370	species	Altererythrobacter dongtanensis
0.0002114	26	26	71	1.34	2.619e-05	543877	species	Altererythrobacter marensis
0.0002033	25	25	65	1.29	2.537e-05	1982042	species	Altererythrobacter mangrovi
0.0001952	24	24	58	1.4	2.215e-05	361183	species	Altererythrobacter epoxidivorans
0.0001789	22	22	52	1.5	2.125e-05	645517	species	Altererythrobacter namhicola
8.132e-05	10	10	37	1.19	1.157e-05	1267766	species	Altererythrobacter atlanticus
3.253e-05	4	4	18	1.33	6.877e-06	476157	species	Altererythrobacter ishigakiensis
0.001976	243	5	928	1.14	2.51e-05	1041	genus	Erythrobacter
0.0007806	96	0	368	1.13	2.562e-05	2633097	no rank	unclassified Erythrobacter
0.0002927	36	36	104	1.06	3.831e-05	1798193	species	Erythrobacter sp. HL-111
0.0002114	26	26	96	1.24	3.765e-05	2502843	species	Erythrobacter sp. HKB08
0.0001382	17	17	80	1	2.809e-05	2739433	species	Erythrobacter sp. EB310
0.0001138	14	14	59	1.31	1.951e-05	2587851	species	Erythrobacter sp. THAF29
2.44e-05	3	3	24	1.04	7.51e-06	2011159	species	Erythrobacter sp. KY5
0.0003578	44	29	178	1.15	3.129e-05	39960	species	Erythrobacter litoralis
0.000122	15	15	50	1.08	1.821e-05	314225	strain	Erythrobacter litoralis HTCC2594
0.0002521	31	31	100	1.17	1.965e-05	192812	species	Erythrobacter flavus
0.0001708	21	21	70	1.24	2.681e-05	502682	species	Erythrobacter gangjinensis
0.0001464	18	18	67	1.07	2.423e-05	266951	species	Erythrobacter seohaensis
0.0001301	16	16	69	1.2	2.165e-05	2182384	species	Erythrobacter aureus
9.758e-05	12	12	44	1.09	1.442e-05	1648404	species	Erythrobacter atlanticus
0.0009433	116	1	377	1.22	2.496e-05	1111	genus	Porphyrobacter
0.0007725	95	3	293	1.24	2.394e-05	2683265	no rank	unclassified Porphyrobacter
0.0002846	35	35	95	1.32	3.083e-05	2003315	species	Porphyrobacter sp. CACIAM 03H1
0.0002033	25	25	62	1.27	1.836e-05	2547601	species	Porphyrobacter sp. YT40
0.0001464	18	18	53	1.25	1.793e-05	2023229	species	Porphyrobacter sp. HT-58-2
0.0001138	14	14	59	1.19	2.222e-05	1896196	species	Porphyrobacter sp. LM 6
0.0001626	20	20	76	1.13	2.725e-05	1112	species	Porphyrobacter neustonensis
0.0004066	50	0	172	1.15	2.487e-05	1295327	genus	Croceicoccus
0.0002765	34	34	104	1.12	2.842e-05	450378	species	Croceicoccus marinus
0.0001301	16	16	68	1.18	2.092e-05	1348774	species	Croceicoccus naphthovorans
0.0002114	26	0	117	1.13	5.208e-05	1855416	genus	Qipengyuania
0.0002114	26	26	117	1.13	5.208e-05	1532023	species	Qipengyuania sediminis
0.03348	4117	39	16724	1.17	5.023e-05	204441	order	Rhodospirillales
0.02426	2983	104	12061	1.18	6.715e-05	41295	family	Rhodospirillaceae
0.009246	1137	286	4369	1.18	5.585e-05	191	genus	Azospirillum
0.002098	258	228	1008	1.17	4.632e-05	192	species	Azospirillum brasilense
0.000244	30	30	110	1.18	3.44e-05	1064539	strain	Azospirillum brasilense Sp245
0.00122	150	2	520	1.17	3.736e-05	2630922	no rank	unclassified Azospirillum
0.000431	53	53	194	1.1	3.859e-05	709810	species	Azospirillum sp. TSA2s
0.000431	53	53	181	1.14	3.439e-05	652764	species	Azospirillum sp. TSH100
0.0003415	42	42	139	1.32	3.945e-05	664962	species	Azospirillum sp. TSH58
0.001122	138	138	537	1.13	9.154e-05	2202148	species	Azospirillum thermophilum
0.0008213	101	0	362	1.16	3.708e-05	193	species	Azospirillum lipoferum
0.0005204	64	64	251	1.12	4.507e-05	137722	strain	Azospirillum sp. B510
0.0003009	37	37	110	1.24	2.654e-05	862719	strain	Azospirillum lipoferum 4B
0.0005692	70	70	229	1.13	3.874e-05	528244	species	Azospirillum thiophilum
0.0004635	57	57	166	1.17	3.744e-05	1226968	species	Azospirillum humicireducens
0.0003578	44	44	139	1.19	3.282e-05	682998	species	Azospirillum ramasamyi
0.0002683	33	33	99	1.06	2.474e-05	286727	species	Azospirillum oryzae
0.00457	562	69	2672	1.08	0.0002418	2705399	genus	Hypericibacter
0.002131	262	262	1269	1.07	0.0002345	2602016	species	Hypericibacter adhaerens
0.001878	231	231	955	1.1	0.0001739	2602015	species	Hypericibacter terrae
0.002098	258	37	897	1.14	4.975e-05	13134	genus	Magnetospirillum
0.0009026	111	19	403	1.12	5.247e-05	2617991	no rank	unclassified Magnetospirillum
0.0003903	48	48	170	1.15	5.105e-05	1639348	species	Magnetospirillum sp. ME-1
0.0003578	44	44	149	1.13	4.002e-05	1663591	species	Magnetospirillum sp. XM-1
0.000496	61	0	169	1.16	4.042e-05	84159	species	Magnetospirillum magneticum
0.000496	61	61	169	1.16	4.042e-05	342108	strain	Magnetospirillum magneticum AMB-1
0.0003985	49	41	164	1.16	2.902e-05	55518	species	Magnetospirillum gryphiswaldense
6.505e-05	8	0	34	1.21	1.94e-05	431944	strain	Magnetospirillum gryphiswaldense MSR-1
6.505e-05	8	8	34	1.21	1.94e-05	1430440	no rank	Magnetospirillum gryphiswaldense MSR-1 v2
0.00135	166	0	601	1.16	7.406e-05	1081	genus	Rhodospirillum
0.000927	114	0	420	1.2	0.0001063	34018	species	Rhodospirillum centenum
0.000927	114	114	420	1.2	0.0001063	414684	strain	Rhodospirillum centenum SW
0.0004229	52	52	181	1.08	4.349e-05	1085	species	Rhodospirillum rubrum
0.001171	144	0	582	1.17	0.0001058	204447	genus	Skermanella
0.001171	144	144	582	1.17	0.0001058	2233999	species	Skermanella pratensis
0.000927	114	0	449	1.18	7.368e-05	171436	genus	Tistrella
0.000927	114	0	449	1.18	7.368e-05	171437	species	Tistrella mobilis
0.000927	114	114	449	1.18	7.368e-05	1110502	strain	Tistrella mobilis KA081020-065
0.0008294	102	0	333	1.26	4.794e-05	1543705	genus	Nitrospirillum
0.0008294	102	0	333	1.26	4.794e-05	28077	species	Nitrospirillum amazonense
0.0008294	102	102	333	1.26	4.794e-05	1441467	strain	Nitrospirillum amazonense CBAmc
0.0007969	98	0	341	1.25	8.296e-05	1231242	genus	Ferrovibrio
0.0007969	98	98	341	1.25	8.296e-05	2594003	species	Ferrovibrio terrae
0.0006912	85	0	303	1.2	5.95e-05	2478349	genus	Indioceanicola
0.0006912	85	85	303	1.2	5.95e-05	2220096	species	Indioceanicola profundi
0.0005774	71	0	251	1.52	7.362e-05	41296	no rank	unclassified Rhodospirillaceae
0.0005774	71	71	251	1.52	7.362e-05	2728875	species	Rhodospirillaceae bacterium B3
0.0003659	45	0	151	1.17	4.215e-05	1612157	genus	Pararhodospirillum
0.0003659	45	0	151	1.17	4.215e-05	1084	species	Pararhodospirillum photometricum
0.0003659	45	45	151	1.17	4.215e-05	1150469	strain	Pararhodospirillum photometricum DSM 122
0.0002602	32	1	112	1.08	7.758e-06	168934	genus	Thalassospira
0.0001301	16	16	52	1.06	1.152e-05	1891279	species	Thalassospira indica
7.319e-05	9	0	28	1.18	6.105e-06	220697	species	Thalassospira xiamenensis
7.319e-05	9	9	28	1.18	6.105e-06	1123366	strain	Thalassospira xiamenensis M-5 = DSM 17429
4.879e-05	6	6	29	1.03	5.498e-06	2048283	species	Thalassospira marina
0.000244	30	0	108	1.1	1.861e-05	1543704	genus	Niveispirillum
0.000244	30	30	108	1.1	1.861e-05	1612173	species	Niveispirillum cyanobacteriorum
0.0001789	22	0	107	1.05	2.788e-05	1182780	genus	Magnetospira
0.0001789	22	0	107	1.05	2.788e-05	2685734	no rank	unclassified Magnetospira
0.0001789	22	22	107	1.05	2.788e-05	1288970	species	Magnetospira sp. QH-2
8.132e-05	10	0	53	1.26	2.249e-05	1804663	genus	Haematospirillum
8.132e-05	10	10	53	1.26	2.249e-05	1549855	species	Haematospirillum jordaniae
2.44e-05	3	0	21	1.05	7.626e-06	1263978	genus	Candidatus Endolissoclinum
2.44e-05	3	1	21	1.05	7.626e-06	1263979	species	Candidatus Endolissoclinum faulkneri
8.132e-06	1	1	4	1	2.867e-06	1401328	strain	Candidatus Endolissoclinum faulkneri L5
8.132e-06	1	1	3	1	2.237e-06	1193729	strain	Candidatus Endolissoclinum faulkneri L2
0.008904	1095	26	4303	1.16	2.807e-05	433	family	Acetobacteraceae
0.002285	281	0	1144	1.21	0.0002077	93	genus	Stella
0.002285	281	281	1144	1.21	0.0002077	94	species	Stella humosa
0.001513	186	109	785	1.21	8.037e-05	125216	genus	Roseomonas
0.0004798	59	59	243	1.13	5.923e-05	257708	species	Roseomonas gilardii
9.758e-05	12	12	50	1.18	5.216e-05	207340	species	Roseomonas mucosa
4.879e-05	6	0	17	1.18	1.538e-05	2617492	no rank	unclassified Roseomonas
4.879e-05	6	6	17	1.18	1.538e-05	2018065	species	Roseomonas sp. FDAARGOS_362
0.001163	143	44	455	1.3	1.473e-05	1434011	genus	Komagataeibacter
0.0002765	34	30	120	1.4	1.47e-05	28448	species	Komagataeibacter xylinus
3.253e-05	4	4	21	1	7.625e-06	1296990	strain	Komagataeibacter xylinus E25
0.0001138	14	14	57	1.02	1.309e-05	265959	species	Komagataeibacter saccharivorans
9.758e-05	12	12	19	1.79	6.881e-06	33995	species	Komagataeibacter europaeus
9.758e-05	12	12	22	1.32	8.658e-06	265960	species	Komagataeibacter nataicola
7.319e-05	9	0	42	1.05	1.531e-05	1177712	species	Komagataeibacter medellinensis
7.319e-05	9	9	42	1.05	1.531e-05	634177	strain	Komagataeibacter medellinensis NBRC 3288
7.319e-05	9	9	31	1.32	1.485e-05	65958	species	Komagataeibacter oboediens
7.319e-05	9	0	33	1.09	1.022e-05	436	species	Komagataeibacter hansenii
7.319e-05	9	9	33	1.09	1.022e-05	714995	strain	Komagataeibacter hansenii ATCC 23769
0.0008457	104	69	356	1.08	7.55e-05	522	genus	Acidiphilium
0.0001464	18	0	66	1.06	6.585e-05	524	species	Acidiphilium cryptum
0.0001464	18	18	66	1.06	6.585e-05	349163	strain	Acidiphilium cryptum JF-5
0.0001382	17	0	50	1.18	4.195e-05	62140	species	Acidiphilium multivorum
0.0001382	17	17	50	1.18	4.195e-05	926570	strain	Acidiphilium multivorum AIU301
0.0006424	79	0	271	1.21	2.866e-05	41293	no rank	unclassified Acetobacteraceae
0.0006424	79	79	271	1.21	2.866e-05	1909293	species	Acetobacteraceae bacterium
0.0005204	64	0	226	1.18	6.298e-05	2603324	genus	Acidibrevibacterium
0.0005204	64	64	226	1.18	6.298e-05	1969806	species	Acidibrevibacterium fodinaquatile
0.0004229	52	13	183	1.14	4.898e-06	434	genus	Acetobacter
0.0001301	16	0	60	1.17	1.685e-05	151157	subgenus	Acetobacter subgen. Acetobacter
0.0001301	16	16	60	1.17	1.685e-05	435	species	Acetobacter aceti
5.692e-05	7	0	27	1.07	9.354e-06	2628570	no rank	unclassified Acetobacter
5.692e-05	7	7	27	1.07	9.403e-06	2592655	species	Acetobacter sp. KACC 21233
4.066e-05	5	5	13	1.15	4.271e-06	146474	species	Acetobacter orientalis
4.066e-05	5	5	7	1.29	2.644e-06	431306	species	Acetobacter ghanensis
2.44e-05	3	3	22	1	6.209e-06	1076596	species	Acetobacter persici
8.132e-06	1	1	10	1	9.256e-06	2500548	species	Acetobacter oryzoeni
8.132e-06	1	1	6	1	1.984e-06	481146	species	Acetobacter ascendens
8.132e-06	1	1	1	1	1.869e-07	438	species	Acetobacter pasteurianus
0.0002927	36	0	151	1.06	3.617e-05	89583	genus	Gluconacetobacter
0.0002927	36	0	151	1.06	3.617e-05	33996	species	Gluconacetobacter diazotrophicus
0.0002927	36	36	151	1.06	3.617e-05	272568	strain	Gluconacetobacter diazotrophicus PA1 5
0.0002846	35	6	135	1.03	1.044e-05	441	genus	Gluconobacter
0.0001545	19	6	74	1	1.193e-05	442	species	Gluconobacter oxydans
6.505e-05	8	8	25	1	1.476e-05	290633	strain	Gluconobacter oxydans 621H
4.066e-05	5	5	13	1	7.195e-06	1288313	strain	Gluconobacter oxydans DSM 3504
6.505e-05	8	8	22	1.18	7.142e-06	318683	species	Gluconobacter albidus
1.626e-05	2	2	6	1	3.509e-06	257438	species	Gluconobacter thailandicus
0.0002114	26	0	111	1.05	1.311e-05	364409	genus	Granulibacter
0.0002114	26	26	111	1.05	1.311e-05	364410	species	Granulibacter bethesdensis
0.000122	15	0	74	1.03	2.28e-05	320496	genus	Neoasaia
0.000122	15	15	74	1.03	2.28e-05	320497	species	Neoasaia chiangmaiensis
0.0001057	13	0	40	1.23	9.143e-06	1223423	genus	Neokomagataea
0.0001057	13	0	39	1.23	2.054e-05	2637481	no rank	unclassified Neokomagataea
0.0001057	13	13	39	1.23	2.054e-05	2558360	species	Neokomagataea sp. Ha5
0.0001057	13	0	37	1.14	9.289e-06	1649499	genus	Swingsia
9.758e-05	12	0	36	1.14	1.902e-05	2637697	no rank	unclassified Swingsia
9.758e-05	12	12	36	1.14	1.902e-05	2558361	species	Swingsia sp. F3b2
8.132e-06	1	1	1	1	4.782e-07	1293412	species	Swingsia samuiensis
8.945e-05	11	0	48	1.12	1.042e-05	153497	genus	Kozakia
8.945e-05	11	11	48	1.12	1.042e-05	153496	species	Kozakia baliensis
4.066e-05	5	0	32	1.12	1.029e-05	91914	genus	Asaia
4.066e-05	5	0	32	1.12	1.029e-05	91915	species	Asaia bogorensis
4.066e-05	5	5	32	1.12	1.029e-05	1231624	strain	Asaia bogorensis NBRC 16594
4.066e-05	5	0	24	1	1.23e-05	1602345	genus	Parasaccharibacter
4.066e-05	5	5	24	1	1.23e-05	1510841	species	Parasaccharibacter apium
8.132e-06	1	0	3	1	1.296e-06	1079922	genus	Commensalibacter
8.132e-06	1	0	3	1	1.296e-06	2630218	no rank	unclassified Commensalibacter
8.132e-06	1	1	2	1	3.729e-06	2478912	species	Commensalibacter sp. AMU001
0.03137	3858	9	13791	1.21	2.428e-05	204455	order	Rhodobacterales
0.03027	3722	338	13388	1.21	2.447e-05	31989	family	Rhodobacteraceae
0.004627	569	82	1963	1.21	3.228e-05	265	genus	Paracoccus
0.000862	106	0	410	1.2	3.028e-05	246570	no rank	unclassified Paracoccus
0.0002683	33	33	102	1.16	2.9e-05	2500532	species	Paracoccus sp. Arc7-R13
0.0002358	29	29	128	1.19	3.843e-05	2589076	species	Paracoccus sp. AK26
0.0002358	29	29	113	1.26	3.786e-05	2259340	species	Paracoccus sp. SC2-6
0.000122	15	15	67	1.18	1.817e-05	1529068	species	Paracoccus sp. BM15
0.000496	61	61	221	1.08	8.023e-05	1545044	species	Paracoccus sanguinis
0.0003578	44	44	138	1.14	3.34e-05	1077935	species	Paracoccus zhejiangensis
0.0003171	39	39	129	1.1	3e-05	2560053	species	Paracoccus liaowanqingii
0.0002927	36	36	133	1.11	2.226e-05	147645	species	Paracoccus yeei
0.0002927	36	36	116	1.24	2.688e-05	82367	species	Paracoccus pantotrophus
0.0002683	33	33	100	1.3	3.383e-05	2065379	species	Paracoccus jeotgali
0.0002521	31	31	102	1.55	2.569e-05	266	species	Paracoccus denitrificans
0.0002521	31	0	87	1.15	1.913e-05	34003	species	Paracoccus aminophilus
0.0002521	31	31	87	1.15	1.913e-05	1367847	strain	Paracoccus aminophilus JCM 7686
0.0002358	29	29	87	1.16	2.654e-05	34004	species	Paracoccus aminovorans
0.0002196	27	27	115	1.06	4.455e-05	1945662	species	Paracoccus contaminans
9.758e-05	12	12	45	1.18	1.188e-05	135740	species	Paracoccus kondratievae
1.626e-05	2	2	6	1	6.257e-06	1499308	species	Paracoccus mutanolyticus
0.002968	365	8	1219	1.22	4.322e-05	1060	genus	Rhodobacter
0.001618	199	167	672	1.21	4.728e-05	1063	species	Rhodobacter sphaeroides
0.0001057	13	13	46	1.11	3.509e-05	557760	strain	Rhodobacter sphaeroides KD131
9.758e-05	12	12	30	1.27	4.361e-05	992186	strain	Rhodobacter sphaeroides WS8N
5.692e-05	7	7	22	1.09	2.88e-05	349101	strain	Rhodobacter sphaeroides ATCC 17029
0.0008538	105	0	340	1.18	4.891e-05	196779	no rank	unclassified Rhodobacter
0.0005123	63	63	208	1.12	5.318e-05	2033869	species	Rhodobacter sp. CZR27
0.0003415	42	42	132	1.26	4.343e-05	1850250	species	Rhodobacter sp. LPB0142
0.0002602	32	0	94	1.4	2.712e-05	1061	species	Rhodobacter capsulatus
0.0002602	32	32	94	1.4	2.712e-05	272942	strain	Rhodobacter capsulatus SB 1003
0.0001708	21	21	74	1.32	2.178e-05	1075	species	Rhodobacter blasticus
0.001984	244	2	847	1.21	2.724e-05	58840	no rank	unclassified Rhodobacteraceae
0.0005692	70	70	216	1.3	2.437e-05	1904441	species	Rhodobacteraceae bacterium
0.0005367	66	66	260	1.18	6.413e-05	2748098	species	Rhodobacteraceae bacterium RR4-56
0.000309	38	38	141	1.06	3.666e-05	2605946	species	Rhodobacteraceae bacterium SH-1
0.0002196	27	27	92	1.17	2.773e-05	2033435	species	Rhodobacteraceae bacterium QY30
0.0001952	24	24	69	1.26	1.777e-05	2683284	species	Rhodobacteraceae bacterium 9Alg 56
9.758e-05	12	12	44	1.39	1.279e-05	2171755	species	Rhodobacteraceae bacterium BAR1
4.066e-05	5	5	23	1	6.243e-06	2745590	species	Rhodobacteraceae bacterium SC52
0.001366	168	7	523	1.35	1.236e-05	60136	genus	Sulfitobacter
0.001098	135	3	394	1.39	1.333e-05	196795	no rank	unclassified Sulfitobacter
0.0003253	40	40	138	1.26	3.422e-05	1917485	species	Sulfitobacter sp. AM1-D1
0.0003009	37	37	102	1.29	2.753e-05	2587855	species	Sulfitobacter sp. THAF37
0.0001301	16	16	13	4	6.616e-06	1389011	species	Sulfitobacter sp. SK025
8.945e-05	11	11	21	2.38	4.206e-06	1389005	species	Sulfitobacter sp. SK012
8.132e-05	10	10	41	1	1.141e-05	1968541	species	Sulfitobacter sp. D7
6.505e-05	8	8	29	1.03	7.159e-06	1389004	species	Sulfitobacter sp. SK011
5.692e-05	7	7	20	1.25	4.835e-06	2070369	species	Sulfitobacter sp. JL08
2.44e-05	3	3	21	1	7.225e-06	664426	species	Sulfitobacter sp. BSw21498
0.0001545	19	19	82	1.29	8.974e-06	1402135	species	Sulfitobacter pseudonitzschiae
5.692e-05	7	7	21	1.24	1.152e-05	60137	species	Sulfitobacter pontiacus
0.001155	142	7	554	1.18	2.29e-05	74030	genus	Roseovarius
0.0006749	83	23	322	1.2	2.217e-05	2614913	no rank	unclassified Roseovarius
0.0001626	20	20	97	1.12	2.55e-05	2587847	species	Roseovarius sp. THAF9
0.0001545	19	19	61	1.13	1.634e-05	2494550	species	Roseovarius sp. MME-070
8.945e-05	11	11	35	1.06	2.402e-05	2587846	species	Roseovarius sp. THAF8
6.505e-05	8	8	40	1.32	2.793e-05	2587850	species	Roseovarius sp. THAF27
1.626e-05	2	0	18	1.11	1.364e-05	391613	species	Roseovarius sp. TM1035
1.626e-05	2	2	18	1.11	1.364e-05	2203213	strain	Roseovarius sp. AK1035
0.0004147	51	51	192	1.18	3.467e-05	540747	species	Roseovarius indicus
8.132e-06	1	1	6	1	4.136e-06	215743	species	Roseovarius mucosus
0.001106	136	1	542	1.19	5.905e-05	152161	genus	Stappia
0.0006505	80	80	328	1.14	6.889e-05	538381	species	Stappia indica
0.0004472	55	0	209	1.27	4.746e-05	2629676	no rank	unclassified Stappia
0.0004472	55	55	209	1.27	4.746e-05	1881061	species	Stappia sp. ES.058
0.0009433	116	23	394	1.17	1.054e-05	478070	genus	Labrenzia
0.000618	76	16	237	1.19	9.274e-06	2648686	no rank	unclassified Labrenzia
0.0002602	32	32	105	1.22	1.832e-05	2021862	species	Labrenzia sp. VG12
8.945e-05	11	11	32	1.09	5.317e-06	2590016	species	Labrenzia sp. PHM005
6.505e-05	8	8	32	1.22	1.706e-05	2587854	species	Labrenzia sp. THAF35
6.505e-05	8	8	14	1.21	2.27e-06	2587861	species	Labrenzia sp. THAF82
8.132e-06	1	1	7	1.14	4.58e-06	1674922	species	Labrenzia sp. CP4
0.0001057	13	0	29	1.17	5.552e-06	388408	species	Labrenzia alexandrii
0.0001057	13	13	29	1.17	5.552e-06	244592	strain	Labrenzia alexandrii DFL-11
3.253e-05	4	4	12	1.08	6.404e-06	187304	species	Labrenzia aggregata
0.0008701	107	1	324	1.2	1.732e-05	875170	genus	Celeribacter
0.0003822	47	47	151	1.21	3.579e-05	1208324	species	Celeribacter indicus
0.0002033	25	25	86	1.3	2.366e-05	1411902	species	Celeribacter manganoxidans
0.0001952	24	24	59	1.1	1.573e-05	1758178	species	Celeribacter ethanolicus
5.692e-05	7	7	16	1.06	3.966e-06	875171	species	Celeribacter baekdonensis
2.44e-05	3	3	11	1	3.667e-06	1397108	species	Celeribacter marinus
0.0007563	93	2	278	1.2	2.851e-05	354203	genus	Yangia
0.0003985	49	49	153	1.14	3.281e-05	311180	species	Yangia pacifica
0.0003415	42	0	123	1.28	2.466e-05	2645800	no rank	unclassified Yangia
0.0003415	42	42	123	1.28	2.466e-05	1792508	species	Yangia sp. CCB-MM3
0.0007481	92	9	367	1.17	2.747e-05	34008	genus	Rhodovulum
0.0004635	57	0	210	1.2	2.877e-05	2631432	no rank	unclassified Rhodovulum
0.0003171	39	39	123	1.25	3.006e-05	1564506	species	Rhodovulum sp. P5
0.0001464	18	18	87	1.13	2.715e-05	308754	species	Rhodovulum sp. MB263
0.0002114	26	26	105	1.15	1.92e-05	35806	species	Rhodovulum sulfidophilum
0.0007237	89	0	352	1.12	7.415e-05	2683599	genus	Paraoceanicella
0.0007237	89	89	352	1.12	7.415e-05	2579971	species	Paraoceanicella profunda
0.0006343	78	0	286	1.14	3.649e-05	93682	genus	Roseivivax
0.0006343	78	41	286	1.14	3.649e-05	2639302	no rank	unclassified Roseivivax
0.0003009	37	37	157	1.04	4.385e-05	2587852	species	Roseivivax sp. THAF30
0.0006261	77	3	209	1.37	6.211e-06	302485	genus	Phaeobacter
0.0002114	26	26	71	1.24	6.368e-06	221822	species	Phaeobacter inhibens
0.0001626	20	20	60	1.15	7.283e-06	60890	species	Phaeobacter gallaeciensis
0.0001301	16	16	29	2.45	5.419e-06	1580596	species	Phaeobacter piscinae
8.132e-05	10	10	32	1.28	1.027e-05	1844006	species	Phaeobacter porticola
1.626e-05	2	0	5	1	4.573e-06	2621772	no rank	unclassified Phaeobacter
1.626e-05	2	2	5	1	4.573e-06	681157	species	Phaeobacter sp. LSS9
0.0005692	70	0	208	1.4	4.473e-05	263377	genus	Salipiger
0.0005692	70	70	208	1.4	4.473e-05	1229727	species	Salipiger profundus
0.0005204	64	0	277	1.18	3.04e-05	227873	genus	Pannonibacter
0.0005204	64	56	277	1.18	3.04e-05	121719	species	Pannonibacter phragmitetus
6.505e-05	8	8	33	1.21	1.814e-05	1402210	strain	Pannonibacter phragmitetus BB
0.0004798	59	5	202	1.12	1.396e-05	191028	genus	Leisingera
0.0001708	21	21	82	1.1	2.126e-05	1396826	species	Leisingera aquaemixtae
0.0001464	18	9	60	1.08	9.663e-06	2614906	no rank	unclassified Leisingera
5.692e-05	7	7	27	1.19	1.497e-05	2508307	species	Leisingera sp. NJS204
1.626e-05	2	2	9	1	4.707e-06	2508306	species	Leisingera sp. NJS201
0.000122	15	0	40	1.25	9.878e-06	133924	species	Leisingera methylohalidivorans
0.000122	15	15	40	1.25	9.878e-06	999552	strain	Leisingera methylohalidivorans DSM 14336
0.0004635	57	0	195	1.11	4.68e-05	1955420	genus	Silicimonas
0.0004635	57	57	195	1.11	4.68e-05	1826607	species	Silicimonas algicola
0.0004472	55	0	205	1.21	1.251e-05	97050	genus	Ruegeria
0.000244	30	0	98	1.26	2.302e-05	89184	species	Ruegeria pomeroyi
0.000244	30	30	98	1.26	2.302e-05	246200	strain	Ruegeria pomeroyi DSS-3
0.0002033	25	1	105	1.18	8.66e-06	2625375	no rank	unclassified Ruegeria
8.945e-05	11	11	68	1.22	1.77e-05	292414	species	Ruegeria sp. TM1040
5.692e-05	7	7	17	1.12	4.231e-06	2587853	species	Ruegeria sp. THAF33
4.879e-05	6	6	11	1.18	2.825e-06	2293862	species	Ruegeria sp. AD91A
0.0003985	49	0	167	1.33	3.589e-05	367771	genus	Marinovum
0.0003985	49	0	167	1.33	3.589e-05	42444	species	Marinovum algicola
0.0003985	49	49	167	1.33	3.589e-05	988812	strain	Marinovum algicola DG 898
0.0003985	49	0	146	1.32	3.187e-05	360528	genus	Pelagibaca
0.0003985	49	49	146	1.32	3.187e-05	1250539	species	Pelagibaca abyssi
0.0003497	43	0	116	1.38	3.818e-05	1855413	genus	Brevirhabdus
0.0003497	43	43	116	1.38	3.818e-05	1267768	species	Brevirhabdus pacifica
0.0003253	40	0	113	1.16	2.588e-05	1097466	genus	Defluviimonas
0.0003253	40	40	113	1.16	2.588e-05	1335048	species	Defluviimonas alba
0.0002927	36	0	104	1.15	2.639e-05	285107	genus	Thioclava
0.0002927	36	36	104	1.15	2.639e-05	1915078	species	Thioclava nitratireducens
0.0002927	36	0	67	1.76	1.865e-05	1609958	genus	Confluentimicrobium
0.0002927	36	0	67	1.76	1.865e-05	2643318	no rank	unclassified Confluentimicrobium
0.0002927	36	36	67	1.76	1.865e-05	1609966	species	Confluentimicrobium sp. EMB200-NS6
0.0002683	33	2	138	1.25	2.417e-05	92944	genus	Ketogulonicigenium
0.0001626	20	20	72	1.44	2.813e-05	92947	species	Ketogulonicigenium robustum
8.945e-05	11	11	61	1	1.948e-05	92945	species	Ketogulonicigenium vulgare
0.0002683	33	0	85	1.46	2.191e-05	204456	genus	Gemmobacter
0.0002683	33	0	85	1.46	2.191e-05	2636157	no rank	unclassified Gemmobacter
0.0002683	33	33	85	1.46	2.191e-05	2169400	species	Gemmobacter sp. HYN0069
0.0002683	33	0	117	1.06	2.378e-05	58842	genus	Sagittula
0.0002683	33	0	117	1.06	2.378e-05	2624628	no rank	unclassified Sagittula
0.0002683	33	33	117	1.06	2.378e-05	2009329	species	Sagittula sp. P11
0.0002521	31	0	94	1.37	2.931e-05	387095	genus	Maribius
0.0002521	31	0	94	1.37	2.931e-05	2639808	no rank	unclassified Maribius
0.0002521	31	31	94	1.37	2.931e-05	2587842	species	Maribius sp. THAF1
0.0002521	31	4	96	1.2	7.789e-06	2433	genus	Roseobacter
0.0001301	16	16	42	1.31	1.077e-05	2434	species	Roseobacter denitrificans
8.132e-05	10	10	34	1.09	8.82e-06	1891787	species	Roseobacter ponti
8.132e-06	1	0	8	1	1.876e-06	42443	species	Roseobacter litoralis
8.132e-06	1	1	8	1	1.876e-06	391595	strain	Roseobacter litoralis Och 149
0.0002521	31	0	82	1.39	2.473e-05	159345	genus	Roseibacterium
0.0002521	31	0	82	1.39	2.473e-05	159346	species	Roseibacterium elongatum
0.0002521	31	31	82	1.39	2.473e-05	1294273	strain	Roseibacterium elongatum DSM 19469
0.000244	30	0	135	1.16	3.467e-05	366614	genus	Haematobacter
0.000244	30	30	135	1.16	3.467e-05	195105	species	Haematobacter massiliensis
0.000244	30	0	100	1.39	2.542e-05	309512	genus	Dinoroseobacter
0.000244	30	0	100	1.39	2.542e-05	215813	species	Dinoroseobacter shibae
0.000244	30	30	100	1.39	2.542e-05	398580	strain	Dinoroseobacter shibae DFL 12 = DSM 16493
0.0002277	28	0	86	1.17	1.61e-05	1434019	genus	Mameliella
0.0002277	28	28	86	1.17	1.61e-05	561184	species	Mameliella alba
0.0002033	25	0	117	1.16	2.797e-05	1443919	genus	Tabrizicola
0.0002033	25	25	117	1.16	2.797e-05	2494374	species	Tabrizicola piscis
0.0002033	25	0	78	1.31	2.054e-05	947567	genus	Litoreibacter
0.0002033	25	0	78	1.31	2.054e-05	2620315	no rank	unclassified Litoreibacter
0.0002033	25	25	78	1.31	2.054e-05	2599296	species	Litoreibacter sp. LN3S51
0.0002033	25	0	84	1.1	2.527e-05	2029873	genus	Monaibacterium
0.0002033	25	0	84	1.1	2.527e-05	2637785	no rank	unclassified Monaibacterium
0.0002033	25	25	84	1.1	2.527e-05	2715211	species	Monaibacterium sp. ALG8
0.0001708	21	0	74	1.2	4.837e-06	53945	genus	Octadecabacter
8.945e-05	11	0	32	1.09	9.554e-06	196158	no rank	unclassified Octadecabacter
8.945e-05	11	11	32	1.09	9.554e-06	2602067	species	Octadecabacter sp. SW4
3.253e-05	4	0	15	1.53	3.467e-06	53946	species	Octadecabacter arcticus
3.253e-05	4	4	15	1.53	3.467e-06	391616	strain	Octadecabacter arcticus 238
3.253e-05	4	0	15	1	3.476e-06	1217908	species	Octadecabacter antarcticus
3.253e-05	4	4	15	1	3.476e-06	391626	strain	Octadecabacter antarcticus 307
1.626e-05	2	2	12	1.33	3.74e-06	1458307	species	Octadecabacter temperatus
0.0001464	18	0	76	1.01	1.775e-05	188905	genus	Jannaschia
0.0001464	18	0	76	1.01	1.775e-05	2645469	no rank	unclassified Jannaschia
0.0001464	18	18	76	1.01	1.775e-05	290400	species	Jannaschia sp. CCS1
0.0001464	18	0	68	1.09	1.78e-05	335927	genus	Thalassobius
0.0001464	18	18	68	1.09	1.78e-05	53501	species	Thalassobius gelatinovorus
0.0001382	17	0	71	1.15	1.838e-05	252301	genus	Oceanicola
0.0001382	17	0	71	1.15	1.838e-05	2628660	no rank	unclassified Oceanicola
0.0001382	17	17	71	1.15	1.838e-05	2587163	species	Oceanicola sp. D3
0.0001382	17	0	52	1.31	1.069e-05	436357	genus	Thalassococcus
0.0001382	17	0	52	1.31	1.069e-05	2633072	no rank	unclassified Thalassococcus
0.0001382	17	17	52	1.31	1.069e-05	2017482	species	Thalassococcus sp. S3
0.000122	15	0	66	1.03	1.587e-05	299261	genus	Tateyamaria
0.000122	15	15	66	1.03	1.587e-05	299262	species	Tateyamaria omphalii
0.000122	15	0	43	1.14	1.177e-05	2211641	genus	Yoonia
0.000122	15	15	43	1.14	1.177e-05	245188	species	Yoonia vestfoldensis
8.945e-05	11	0	25	1.28	4.303e-06	258255	genus	Pseudovibrio
8.945e-05	11	0	25	1.28	4.303e-06	2627060	no rank	unclassified Pseudovibrio
8.945e-05	11	11	25	1.28	4.303e-06	911045	species	Pseudovibrio sp. FO-BEG1
8.132e-05	10	0	47	1.19	6.585e-06	1649279	genus	Epibacterium
8.132e-05	10	6	47	1.19	6.585e-06	379347	species	Epibacterium mobile
3.253e-05	4	4	25	1.12	8.708e-06	1265309	strain	Epibacterium mobile F1926
8.132e-05	10	0	32	1	7.525e-06	1759417	genus	Pseudohalocynthiibacter
8.132e-05	10	10	32	1	7.525e-06	1591409	species	Pseudohalocynthiibacter aestuariivivens
7.319e-05	9	0	34	1	7.015e-06	2738399	genus	Parasedimentitalea
7.319e-05	9	9	34	1	7.015e-06	2483033	species	Parasedimentitalea marina
7.319e-05	9	0	23	1.22	6.243e-06	1648497	genus	Boseongicola
7.319e-05	9	0	23	1.22	6.243e-06	2634418	no rank	unclassified Boseongicola
7.319e-05	9	9	23	1.22	6.243e-06	2552942	species	Boseongicola sp. CCM32
5.692e-05	7	0	34	1.12	9.011e-06	119541	genus	Rhodobaca
5.692e-05	7	7	34	1.12	9.011e-06	441209	species	Rhodobaca barguzinensis
5.692e-05	7	0	24	1.25	4.782e-06	74032	genus	Antarctobacter
5.692e-05	7	7	24	1.25	4.782e-06	74033	species	Antarctobacter heliothermus
3.253e-05	4	0	12	1	2.871e-06	1579315	genus	Halocynthiibacter
3.253e-05	4	4	12	1	2.871e-06	1579316	species	Halocynthiibacter arcticus
3.253e-05	4	0	9	1.33	2.256e-06	238783	genus	Pseudorhodobacter
3.253e-05	4	0	9	1.33	2.256e-06	2644082	no rank	unclassified Pseudorhodobacter
3.253e-05	4	4	9	1.33	2.256e-06	2500533	species	Pseudorhodobacter sp. S12M18
1.626e-05	2	0	7	1.14	2.189e-06	1284657	genus	Planktomarina
1.626e-05	2	0	7	1.14	2.189e-06	1284658	species	Planktomarina temperata
1.626e-05	2	2	7	1.14	2.189e-06	666509	strain	Planktomarina temperata RCA23
8.132e-06	1	0	10	1.5	3.77e-06	1759396	genus	Marivivens
8.132e-06	1	0	10	1.5	3.77e-06	2622455	no rank	unclassified Marivivens
8.132e-06	1	1	10	1.5	3.77e-06	1920883	species	Marivivens sp. JLT3646
0.001033	127	2	376	1.37	1.808e-05	69657	family	Hyphomonadaceae
0.0004635	57	5	166	1.57	1.497e-05	85	genus	Hyphomonas
0.0003578	44	0	125	1.71	1.673e-05	2630699	no rank	unclassified Hyphomonas
0.0002196	27	27	74	1.73	1.902e-05	1873716	species	Hyphomonas sp. CACIAM 19H1
0.0001382	17	17	46	1.76	1.284e-05	1906738	species	Hyphomonas sp. Mor2
6.505e-05	8	0	33	1.03	9.343e-06	81032	species	Hyphomonas neptunium
6.505e-05	8	8	33	1.03	9.343e-06	228405	strain	Hyphomonas neptunium ATCC 15444
0.0002927	36	0	109	1.25	3.708e-05	1433402	genus	Glycocaulis
0.0002927	36	36	109	1.25	3.708e-05	1434191	species	Glycocaulis alkaliphilus
0.0002521	31	0	92	1.12	2.795e-05	74317	genus	Maricaulis
0.0002521	31	0	92	1.12	2.795e-05	74318	species	Maricaulis maris
0.0002521	31	31	92	1.12	2.795e-05	394221	strain	Maricaulis maris MCS10
8.132e-06	1	0	2	1	5.754e-07	2723	genus	Hirschia
8.132e-06	1	0	2	1	5.754e-07	2724	species	Hirschia baltica
8.132e-06	1	1	2	1	5.754e-07	582402	strain	Hirschia baltica ATCC 49814
0.01099	1351	0	5093	1.17	4.778e-05	204458	order	Caulobacterales
0.01099	1351	24	5093	1.17	4.778e-05	76892	family	Caulobacteraceae
0.004562	561	78	2082	1.14	4.586e-05	75	genus	Caulobacter
0.001269	156	4	558	1.17	3.962e-05	2648921	no rank	unclassified Caulobacter
0.000431	53	53	203	1.16	4.024e-05	366602	species	Caulobacter sp. K31
0.0004066	50	50	167	1.14	3.493e-05	2708539	species	Caulobacter sp. Ji-3-8
0.0003985	49	49	175	1.19	4.252e-05	69665	species	Caulobacter sp. FWC26
0.0006749	83	83	266	1.31	3.323e-05	155892	species	Caulobacter vibrioides
0.0005042	62	62	207	1.1	4.895e-05	69666	species	Caulobacter mirabilis
0.0004879	60	60	200	1.09	3.979e-05	2010972	species	Caulobacter rhizosphaerae
0.0003578	44	44	165	1.04	3.308e-05	1679497	species	Caulobacter flavus
0.0003334	41	41	193	1.07	4.748e-05	88688	species	Caulobacter segnis
0.0003009	37	37	123	1.09	3.368e-05	69395	species	Caulobacter henricii
0.003334	410	90	1478	1.2	3.753e-05	41275	genus	Brevundimonas
0.001301	160	19	611	1.21	3.34e-05	2622653	no rank	unclassified Brevundimonas
0.0003334	41	41	159	1.13	6.248e-05	2561924	species	Brevundimonas sp. MF30-B
0.0003334	41	41	116	1.31	3.623e-05	1938605	species	Brevundimonas sp. LM2
0.0002114	26	26	110	1.11	3.619e-05	2591463	species	Brevundimonas sp. M20
9.758e-05	12	12	20	1.5	1.744e-05	1532555	species	Brevundimonas sp. DS20
7.319e-05	9	9	30	1.43	2.86e-05	2560058	species	Brevundimonas sp. Bb-A
4.879e-05	6	6	13	1.46	9.586e-06	2562582	species	Brevundimonas sp. 'scallop'
3.253e-05	4	4	76	1.01	5.011e-05	1827469	species	Brevundimonas sp. GW460-12-10-14-LB2
1.626e-05	2	2	10	1.2	5.343e-06	2579977	species	Brevundimonas sp. SGAir0440
0.0005286	65	65	231	1.13	3.967e-05	588932	species	Brevundimonas naejangsanensis
0.0002602	32	32	67	1.34	2.605e-05	293	species	Brevundimonas diminuta
0.0002521	31	0	135	1.12	4.349e-05	74313	species	Brevundimonas subvibrioides
0.0002521	31	31	135	1.12	4.349e-05	633149	strain	Brevundimonas subvibrioides ATCC 15264
0.0001545	19	19	59	1.29	3.543e-05	41276	species	Brevundimonas vesicularis
9.758e-05	12	12	43	1	1.587e-05	74329	species	Brevundimonas mediterranea
8.132e-06	1	1	6	1	6.363e-06	1325724	species	Brevundimonas vancanneytii
0.00183	225	1	859	1.21	0.0001288	20	genus	Phenylobacterium
0.001309	161	0	630	1.22	0.0001577	284016	species	Phenylobacterium zucineum
0.001309	161	161	630	1.22	0.0001577	450851	strain	Phenylobacterium zucineum HLK1
0.0005123	63	0	223	1.17	8.362e-05	2640670	no rank	unclassified Phenylobacterium
0.0005123	63	63	223	1.17	8.362e-05	2201350	species	Phenylobacterium sp. HYN0004
0.0007969	98	4	318	1.15	4.291e-05	81440	no rank	unclassified Caulobacteraceae
0.0004716	58	58	178	1.2	4.752e-05	2686094	species	Caulobacteraceae bacterium 0127_4
0.0002927	36	36	129	1.07	3.53e-05	1759059	species	Caulobacteraceae bacterium OTSz_A_272
0.0002683	33	0	133	1.1	1.773e-05	76890	genus	Asticcacaulis
0.0002683	33	18	133	1.1	1.773e-05	78587	species	Asticcacaulis excentricus
0.000122	15	15	71	1.14	1.844e-05	573065	strain	Asticcacaulis excentricus CB 48
0.003749	461	1	1586	1.2	5.793e-05	82117	no rank	Alphaproteobacteria incertae sedis
0.002773	341	6	1171	1.2	7.441e-05	1632780	genus	Phreatobacter
0.001016	125	125	461	1.22	6.729e-05	1940610	species	Phreatobacter stygius
0.0009677	119	119	446	1.11	0.0001085	1868589	species	Phreatobacter cathodiphilus
0.00074	91	0	215	1.29	4.561e-05	2644610	no rank	unclassified Phreatobacter
0.00074	91	91	215	1.29	4.561e-05	2570229	species	Phreatobacter sp. NMCR1094
0.0007969	98	0	339	1.21	7.887e-05	991903	genus	Polymorphum
0.0007969	98	0	339	1.21	7.887e-05	991904	species	Polymorphum gilvum
0.0007969	98	98	339	1.21	7.887e-05	991905	strain	Polymorphum gilvum SL003B-26A1
0.0001464	18	0	62	1.21	1.336e-05	213485	genus	Micavibrio
0.0001464	18	8	62	1.21	1.336e-05	349221	species	Micavibrio aeruginosavorus
6.505e-05	8	8	29	1	1.3e-05	856793	strain	Micavibrio aeruginosavorus ARL-13
1.626e-05	2	2	13	1	5.891e-06	349215	strain	Micavibrio aeruginosavorus EPB
2.44e-05	3	0	7	1.14	2.59e-06	62654	clade	SAR116 cluster
2.44e-05	3	0	7	1.14	2.59e-06	767891	genus	Candidatus Puniceispirillum
2.44e-05	3	0	7	1.14	2.59e-06	767892	species	Candidatus Puniceispirillum marinum
2.44e-05	3	3	7	1.14	2.59e-06	488538	strain	Candidatus Puniceispirillum marinum IMCC1322
0.0003741	46	1	168	1.08	2.703e-06	766	order	Rickettsiales
0.0001626	20	1	56	1.09	1.587e-06	942	family	Anaplasmataceae
5.692e-05	7	0	26	1.04	1.526e-06	952	tribe	Wolbachieae
5.692e-05	7	2	26	1.04	1.526e-06	953	genus	Wolbachia
4.066e-05	5	1	19	1.05	1.419e-06	2640676	no rank	unclassified Wolbachia
8.132e-06	1	0	6	1	4.462e-05	77038	species	Wolbachia endosymbiont of Drosophila simulans
8.132e-06	1	1	6	1	0.0001239	1236909	strain	Wolbachia endosymbiont of Drosophila simulans wHa
8.132e-06	1	1	5	1	1.066e-05	116598	species	Wolbachia endosymbiont of Diaphorina citri
8.132e-06	1	0	4	1	2.037e-05	263437	species	Wolbachia endosymbiont of Culex quinquefasciatus
8.132e-06	1	1	4	1	2.037e-05	570417	strain	Wolbachia endosymbiont of Culex quinquefasciatus Pel
8.132e-06	1	0	2	1.5	1.776e-05	77551	species	Wolbachia endosymbiont of Onchocerca volvulus
8.132e-06	1	1	2	1.5	1.776e-05	1410384	strain	Wolbachia endosymbiont of Onchocerca volvulus str. Cameroon
3.253e-05	4	1	10	1.3	1.409e-06	768	genus	Anaplasma
1.626e-05	2	0	3	1.33	2.737e-06	142058	species	Anaplasma ovis
1.626e-05	2	2	3	1.33	2.737e-06	1248439	strain	Anaplasma ovis str. Haibei
8.132e-06	1	1	1	1	8.487e-07	770	species	Anaplasma marginale
3.253e-05	4	1	10	1.1	1.261e-06	943	genus	Ehrlichia
2.44e-05	3	0	8	1.12	1.162e-06	106178	species group	canis group
2.44e-05	3	3	8	1.12	6.675e-06	944	species	Ehrlichia canis
3.253e-05	4	2	9	1	2.791e-06	33993	genus	Neorickettsia
8.132e-06	1	0	1	1	1.172e-06	33994	species	Neorickettsia helminthoeca
8.132e-06	1	1	1	1	1.172e-06	1286528	strain	Neorickettsia helminthoeca str. Oregon
8.132e-06	1	1	1	1	1.27e-06	2686014	species	Neorickettsia findlayensis
8.945e-05	11	0	45	1.07	2.18e-06	775	family	Rickettsiaceae
8.132e-05	10	0	40	1.07	2.076e-06	33988	tribe	Rickettsieae
6.505e-05	8	1	28	1.11	1.865e-06	780	genus	Rickettsia
5.692e-05	7	3	22	1.14	2.281e-06	114277	species group	spotted fever group
1.626e-05	2	1	2	1.5	5.837e-06	35791	species	Rickettsia massiliae
8.132e-06	1	1	1	2	7.627e-06	1105112	strain	Rickettsia massiliae str. AZT80
8.132e-06	1	1	4	1	1.357e-05	369822	species	Rickettsia raoultii
8.132e-06	1	1	2	1	8.363e-06	238800	species	Rickettsia asiatica
8.132e-06	1	0	10	1	2.728e-06	69474	genus	Orientia
8.132e-06	1	1	10	1	2.728e-06	784	species	Orientia tsutsugamushi
8.132e-06	1	0	2	1	3.435e-06	2601645	genus	Candidatus Sneabacter
8.132e-06	1	1	2	1	3.435e-06	2601646	species	Candidatus Sneabacter namystus
8.132e-06	1	0	5	1	3.62e-06	2115980	genus	Candidatus Phycorickettsia
8.132e-06	1	1	5	1	3.62e-06	2115978	species	Candidatus Phycorickettsia trachydisci
4.879e-05	6	0	30	1	9.146e-06	1699067	no rank	unclassified Rickettsiales
2.44e-05	3	3	17	1	1.05e-05	2486578	species	Rickettsiales endosymbiont of Stachyamoeba lipophora
2.44e-05	3	3	13	1	7.827e-06	1528098	species	Rickettsiales bacterium Ac37b
3.253e-05	4	1	24	1.17	1.29e-05	1328881	family	Candidatus Midichloriaceae
1.626e-05	2	0	4	2	4.99e-06	1802983	genus	Candidatus Fokinia
1.626e-05	2	2	4	2	4.99e-06	1802984	species	Candidatus Fokinia solitaria
8.132e-06	1	0	10	1	9.45e-06	411566	genus	Candidatus Midichloria
8.132e-06	1	0	10	1	9.45e-06	234827	species	Candidatus Midichloria mitochondrii
8.132e-06	1	1	10	1	9.45e-06	696127	strain	Candidatus Midichloria mitochondrii IricVA
3.253e-05	4	0	11	1	1.027e-05	2603433	family	Candidatus Deianiraeaceae
3.253e-05	4	0	11	1	1.027e-05	2603321	genus	Candidatus Deianiraea
3.253e-05	4	4	11	1	1.027e-05	2163644	species	Candidatus Deianiraea vastatrix
0.0001708	21	0	87	1.31	1.233e-05	2066490	order	Emcibacterales
0.0001708	21	0	87	1.31	1.233e-05	2066491	family	Emcibacteraceae
0.0001708	21	0	87	1.31	1.233e-05	1602338	genus	Emcibacter
9.758e-05	12	0	55	1.35	1.816e-05	2644914	no rank	unclassified Emcibacter
9.758e-05	12	12	55	1.35	1.816e-05	2582913	species	Emcibacter sp. MEBiC09520
7.319e-05	9	9	32	1.25	7.944e-06	2043170	species	Emcibacter congregatus
0.0001545	19	0	89	1.54	1.242e-05	1921002	order	Holosporales
0.0001057	13	0	52	1.65	1.656e-05	44746	family	Holosporaceae
7.319e-05	9	6	38	1.89	3.437e-05	2601574	genus	Candidatus Cytomitobacter
2.44e-05	3	3	13	1.15	2.303e-05	2066024	species	Candidatus Cytomitobacter primus
2.44e-05	3	0	11	1	2.067e-05	2601651	genus	Candidatus Nesciobacter
2.44e-05	3	3	11	1	2.067e-05	2601668	species	Candidatus Nesciobacter abundans
8.132e-06	1	0	3	1	1.999e-06	204454	no rank	unclassified Holosporaceae
8.132e-06	1	1	3	1	1.999e-06	86106	species	endosymbiont of Acanthamoeba sp. UWC8
2.44e-05	3	0	35	1	1.52e-05	1777752	family	Candidatus Paracaedibacteraceae
2.44e-05	3	0	35	1	1.52e-05	1521255	genus	Candidatus Paracaedibacter
2.44e-05	3	3	35	1	1.52e-05	91604	species	Candidatus Paracaedibacter acanthamoebae
2.44e-05	3	0	2	8	1.162e-06	2100208	family	Caedimonadaceae
2.44e-05	3	0	2	8	1.162e-06	1509243	genus	Candidatus Nucleicultrix
2.44e-05	3	0	2	8	1.162e-06	1509244	species	Candidatus Nucleicultrix amoebiphila
2.44e-05	3	3	2	8	1.162e-06	1414854	strain	Candidatus Nucleicultrix amoebiphila FS5
0.0001301	16	0	53	1.19	1.255e-05	1191478	order	Magnetococcales
0.0001301	16	0	53	1.19	1.255e-05	1191479	family	Magnetococcaceae
0.0001301	16	0	53	1.19	1.255e-05	162171	genus	Magnetococcus
0.0001301	16	0	53	1.19	1.255e-05	1124597	species	Magnetococcus marinus
0.0001301	16	16	53	1.19	1.255e-05	156889	strain	Magnetococcus marinus MC-1
8.945e-05	11	0	36	1.11	1.275e-05	255473	order	Parvularculales
8.945e-05	11	0	36	1.11	1.275e-05	255474	family	Parvularculaceae
8.945e-05	11	0	36	1.11	1.275e-05	208215	genus	Parvularcula
8.945e-05	11	0	36	1.11	1.275e-05	208216	species	Parvularcula bermudensis
8.945e-05	11	11	36	1.11	1.275e-05	314260	strain	Parvularcula bermudensis HTCC2503
6.505e-05	8	1	37	1.03	3.56e-06	54526	order	Pelagibacterales
4.879e-05	6	1	29	1	3.05e-06	1655514	family	Pelagibacteraceae
4.066e-05	5	1	15	1	2.072e-06	198251	genus	Candidatus Pelagibacter
2.44e-05	3	0	11	1	2.123e-06	2647897	no rank	unclassified Candidatus Pelagibacter
8.132e-06	1	1	5	1	4.68e-06	2268451	species	Candidatus Pelagibacter sp. FZCC0015
8.132e-06	1	1	4	1	3.816e-06	1388755	species	Candidatus Pelagibacter sp. HIMB1321
8.132e-06	1	1	2	1	1.826e-06	1977865	species	Candidatus Pelagibacter sp. RS40
8.132e-06	1	1	1	1	1.002e-06	2563896	species	Candidatus Pelagibacter giovannonii
8.132e-06	1	0	2	1	2.263e-06	2045213	genus	Candidatus Fonsibacter
8.132e-06	1	1	2	1	2.263e-06	1925548	species	Candidatus Fonsibacter ubiquis
0.2701	33221	1471	146413	1.22	6.568e-05	28216	class	Betaproteobacteria
0.2003	24636	1586	103523	1.21	5.676e-05	80840	order	Burkholderiales
0.08246	10140	845	41665	1.2	4.742e-05	119060	family	Burkholderiaceae
0.03036	3733	770	14101	1.18	3.978e-05	32008	genus	Burkholderia
0.01135	1396	392	4865	1.18	2.772e-05	87882	species group	Burkholderia cepacia complex
0.001171	144	135	465	1.15	3.066e-05	87883	species	Burkholderia multivorans
7.319e-05	9	9	19	1.32	3.071e-05	395019	strain	Burkholderia multivorans ATCC 17616
0.001008	124	111	439	1.21	1.902e-05	95486	species	Burkholderia cenocepacia
7.319e-05	9	9	26	1.15	2.117e-05	406425	strain	Burkholderia cenocepacia MC0-3
2.44e-05	3	3	2	2	4.831e-06	1055524	strain	Burkholderia cenocepacia H111
8.132e-06	1	1	3	1	1.884e-05	331272	strain	Burkholderia cenocepacia HI2424
0.0008376	103	101	361	1.11	2.723e-05	101571	species	Burkholderia ubonensis
1.626e-05	2	2	4	1.5	3.991e-06	1249668	strain	Burkholderia ubonensis MSMB22
0.0006668	82	40	267	1.15	1.575e-05	292	species	Burkholderia cepacia
0.0002033	25	25	81	1.12	1.974e-05	1395570	strain	Burkholderia cepacia JBK9
0.0001382	17	17	69	1.13	2.125e-05	1009846	strain	Burkholderia cepacia GG4
0.0005042	62	62	268	1.15	2.45e-05	488447	species	Burkholderia contaminans
0.0004798	59	59	189	1.15	2.121e-05	95485	species	Burkholderia stabilis
0.0004391	54	54	121	1.37	1.782e-05	60550	species	Burkholderia pyrrocinia
0.000431	53	53	196	1.13	5.159e-05	152500	species	Burkholderia dolosa
0.0003903	48	48	165	1.13	3.659e-05	1503054	species	Burkholderia stagnalis
0.0003659	45	45	151	1.09	1.34e-05	482957	species	Burkholderia lata
0.000309	38	38	120	1.37	2.18e-05	1503055	species	Burkholderia territorii
0.0002602	32	32	124	1.15	3.168e-05	265293	species	[Pseudomonas] mesoacidophila
0.000244	30	30	78	1.22	2.174e-05	60552	species	Burkholderia vietnamiensis
0.0002277	28	2	81	1.49	1.905e-05	152480	species	Burkholderia ambifaria
0.0001382	17	17	40	1.55	1.472e-05	339670	strain	Burkholderia ambifaria AMMD
7.319e-05	9	9	34	1.53	2.46e-05	398577	strain	Burkholderia ambifaria MC40-6
0.0001952	24	24	76	1.29	2.232e-05	488729	species	Burkholderia metallica
0.0001708	21	21	55	1.36	1.902e-05	488732	species	Burkholderia diffusa
0.0001545	19	19	49	1.08	2.301e-05	1207504	species	Burkholderia pseudomultivorans
0.0001464	18	18	56	1.02	1.868e-05	179879	species	Burkholderia anthina
0.0001138	14	14	64	1.12	1.842e-05	488731	species	Burkholderia seminalis
4.879e-05	6	6	24	1.12	2.446e-05	488446	species	Burkholderia latens
0.005855	720	190	2274	1.25	3.179e-05	2613784	no rank	unclassified Burkholderia
0.00113	139	139	410	1.47	5.373e-05	2571746	species	Burkholderia sp. DHOD12
0.0006587	81	81	285	1.15	4.292e-05	758782	species	Burkholderia sp. THE68
0.0003985	49	49	151	1.27	2.584e-05	640512	species	Burkholderia sp. CCGE1003
0.0003903	48	48	127	1.11	2.724e-05	1740163	species	Burkholderia sp. Bp7605
0.0003334	41	41	100	1.44	2.294e-05	1705310	species	Burkholderia sp. IDO3
0.0002683	33	33	106	1.12	2.582e-05	1855726	species	Burkholderia sp. KK1
0.0001708	21	21	86	1.03	2.936e-05	1637869	species	Burkholderia sp. MSMB0856
0.0001708	21	21	73	1.15	2.622e-05	1097668	species	Burkholderia sp. YI23
0.0001545	19	19	50	1.38	1.765e-05	1637853	species	Burkholderia sp. NRF60-BP8
0.0001464	18	18	60	1.17	2.317e-05	758796	species	Burkholderia sp. RPE67
0.0001301	16	16	58	1.22	1.416e-05	2217913	species	Burkholderia sp. JP2-270
9.758e-05	12	12	57	1.14	1.523e-05	1795043	species	Burkholderia sp. PAMC 26561
8.132e-05	10	10	15	1.47	6.093e-06	1795874	species	Burkholderia sp. PAMC 28687
6.505e-05	8	8	34	1	1.114e-05	1637862	species	Burkholderia sp. LA-2-3-30-S1-D2
5.692e-05	7	7	20	1	1.808e-05	1179675	species	Burkholderia sp. KBS0801
4.066e-05	5	5	19	1.05	4e-05	416344	species	Burkholderia sp. KJ006
1.626e-05	2	2	5	1	6.628e-06	2732364	species	Burkholderia sp. MBR-1
0.003407	419	213	1526	1.24	3.431e-05	111527	species group	pseudomallei group
0.0005448	67	54	257	1.19	1.782e-05	28450	species	Burkholderia pseudomallei
4.066e-05	5	5	4	4.25	6.592e-05	1435372	strain	Burkholderia pseudomallei MSHR3965
1.626e-05	2	2	15	1	0.0001041	1249470	strain	Burkholderia pseudomallei MSHR1079
8.132e-06	1	1	7	1	0.0001345	557724	strain	Burkholderia pseudomallei 576
8.132e-06	1	1	5	1	3.614e-05	1435365	strain	Burkholderia pseudomallei TSV 48
8.132e-06	1	1	5	1	3.685e-05	1439852	strain	Burkholderia pseudomallei K42
8.132e-06	1	1	4	1	2.107e-05	1249475	strain	Burkholderia pseudomallei MSHR840
8.132e-06	1	1	2	1	3.033e-05	1306418	strain	Burkholderia pseudomallei HBPUB10134a
8.132e-06	1	1	1	1	7.509e-06	1241583	strain	Burkholderia pseudomallei NCTC 13179
0.0003741	46	40	131	1.32	3.199e-05	342113	species	Burkholderia oklahomensis
4.879e-05	6	6	15	1.4	1.906e-05	441162	strain	Burkholderia oklahomensis C6786
0.0003578	44	43	149	1.17	2.524e-05	57975	species	Burkholderia thailandensis
8.132e-06	1	1	16	1	0.01127	1241582	strain	Burkholderia thailandensis 2002721723
0.0001545	19	19	66	1.47	2.095e-05	1385592	species	Burkholderia sp. BDU8
0.0001382	17	17	68	1.13	2.45e-05	1385591	species	Burkholderia sp. BDU6
3.253e-05	4	4	14	1.21	1.919e-05	1636423	species	Burkholderia sp. MSMB1588
2.44e-05	3	3	11	1.18	1.825e-05	1637841	species	Burkholderia sp. MSMB0852
1.626e-05	2	2	10	1	1.215e-05	1637837	species	Burkholderia sp. MSMB0266
1.626e-05	2	2	3	2	1.339e-05	13373	species	Burkholderia mallei
1.626e-05	2	2	3	1	6.893e-06	1637831	species	Burkholderia sp. MSMB617WGS
0.001374	169	139	573	1.18	3.77e-05	28095	species	Burkholderia gladioli
0.0001464	18	18	40	1.4	2.005e-05	32009	no rank	Burkholderia gladioli pv. gladioli
9.758e-05	12	12	30	1.53	1.206e-05	999541	strain	Burkholderia gladioli BSR3
0.0008213	101	100	370	1.36	5.11e-05	337	species	Burkholderia glumae
8.132e-06	1	1	1	1	2.682e-06	1176514	strain	Burkholderia glumae AU6208
0.0006993	86	86	250	1.3	4.225e-05	758793	species	Burkholderia insecticola
0.0005855	72	72	241	1.17	3.529e-05	41899	species	Burkholderia plantarii
0.01575	1937	332	7313	1.22	3.622e-05	1822464	genus	Paraburkholderia
0.004684	576	14	2092	1.23	3.876e-05	2615204	no rank	unclassified Paraburkholderia
0.0009108	112	112	409	1.16	4.589e-05	2547399	species	Paraburkholderia sp. 7MH5
0.0007237	89	89	320	1.25	4.787e-05	1926494	species	Paraburkholderia sp. SOS3
0.000618	76	76	237	1.22	3.515e-05	2571747	species	Paraburkholderia sp. 7Q-K02
0.0006099	75	75	304	1.14	4.603e-05	2571748	species	Paraburkholderia sp. DHF22
0.0005936	73	73	262	1.17	4.119e-05	640511	species	Paraburkholderia sp. CCGE1002
0.0004716	58	58	191	1.54	2.816e-05	2735434	species	Paraburkholderia sp. PGU19
0.0003903	48	48	197	1.21	3.16e-05	2735433	species	Paraburkholderia sp. PGU16
0.0002521	31	31	119	1.29	2.251e-05	2604047	species	Paraburkholderia sp. Msb3
0.0008213	101	101	355	1.28	2.429e-05	2026199	species	Paraburkholderia aromaticivorans
0.0006343	78	78	302	1.24	3.228e-05	134537	species	Paraburkholderia fungorum
0.000618	76	76	224	1.14	3.078e-05	92647	species	Paraburkholderia tropica
0.0006099	75	55	303	1.17	2.106e-05	75105	species	Paraburkholderia caribensis
0.0001626	20	20	88	1.08	1.858e-05	1323664	strain	Paraburkholderia caribensis MBA4
0.0005774	71	0	260	1.37	2.083e-05	261302	species	Paraburkholderia phytofirmans
0.0003253	40	40	143	1.45	2.109e-05	1417228	strain	Paraburkholderia phytofirmans OLGA172
0.0002521	31	31	117	1.27	2.056e-05	398527	strain	Paraburkholderia phytofirmans PsJN
0.0005692	70	0	278	1.47	3.874e-05	148447	species	Paraburkholderia phymatum
0.0005692	70	70	278	1.47	3.874e-05	391038	strain	Paraburkholderia phymatum STM815
0.000553	68	68	181	1.44	2.951e-05	134536	species	Paraburkholderia caledonica
0.000553	68	68	198	1.3	3.547e-05	169427	species	Paraburkholderia terricola
0.0004716	58	58	192	1.23	3.197e-05	60548	species	Paraburkholderia graminis
0.0004716	58	58	183	1.21	2.611e-05	420953	species	Paraburkholderia megapolitana
0.0004635	57	0	214	1.22	3.544e-05	252970	species	Paraburkholderia phenoliruptrix
0.0004635	57	57	214	1.22	3.544e-05	1229205	strain	Paraburkholderia phenoliruptrix BR3459a
0.000431	53	0	195	1.09	3.08e-05	948107	species	Paraburkholderia sprentiae
0.000431	53	53	195	1.09	3.08e-05	754502	strain	Paraburkholderia sprentiae WSM5005
0.0004229	52	0	172	1.22	2.703e-05	36873	species	Paraburkholderia xenovorans
0.0004229	52	52	172	1.22	2.703e-05	266265	strain	Paraburkholderia xenovorans LB400
0.0004147	51	51	170	1.29	2.543e-05	1761016	species	Paraburkholderia caffeinilytica
0.0003578	44	44	148	1.24	1.575e-05	169430	species	Paraburkholderia hospita
0.0002521	31	31	102	1.14	2.856e-05	2211211	species	Paraburkholderia dokdonella
0.0001464	18	18	93	1	1.804e-05	311230	species	Paraburkholderia terrae
0.01482	1822	423	6494	1.16	4.93e-05	106589	genus	Cupriavidus
0.002456	302	300	1032	1.14	3.09e-05	164546	species	Cupriavidus taiwanensis
1.626e-05	2	2	8	1	1.248e-05	977880	strain	Cupriavidus taiwanensis LMG 19424
0.001659	204	204	706	1.22	6.337e-05	82633	species	Cupriavidus pauculus
0.001374	169	169	514	1.22	4.346e-05	96344	species	Cupriavidus oxalaticus
0.001325	163	79	590	1.12	3.537e-05	106590	species	Cupriavidus necator
0.0003741	46	46	126	1.12	2.972e-05	381666	strain	Cupriavidus necator H16
0.000309	38	38	165	1.06	3.124e-05	1042878	strain	Cupriavidus necator N-1
0.00126	155	131	516	1.14	8.773e-05	82541	species	Cupriavidus gilardii
0.0001952	24	24	83	1.13	6.62e-05	1267562	strain	Cupriavidus gilardii CR3
0.0008864	109	109	416	1.12	4.122e-05	119219	species	Cupriavidus metallidurans
0.0007156	88	88	279	1.14	3.759e-05	68895	species	Cupriavidus basilensis
0.0006587	81	0	251	1.13	3.967e-05	248026	species	Cupriavidus pinatubonensis
0.0006587	81	81	251	1.13	3.967e-05	264198	strain	Cupriavidus pinatubonensis JMP134
0.0006424	79	79	260	1.15	4.752e-05	151783	species	Cupriavidus campinensis
0.0002846	35	35	125	1.2	4.439e-05	1796606	species	Cupriavidus nantongensis
8.945e-05	11	1	36	1.06	1.39e-05	2640874	no rank	unclassified Cupriavidus
6.505e-05	8	8	21	1.1	2.417e-05	1389192	species	Cupriavidus sp. USMAHM13
1.626e-05	2	2	9	1	6.796e-06	876364	species	Cupriavidus sp. USMAA2-4
2.44e-05	3	3	13	1	1.283e-05	367825	species	Cupriavidus malaysiensis
0.006595	811	315	4925	1.11	8.017e-05	48736	genus	Ralstonia
0.001399	172	172	2198	1.03	0.0002804	190721	species	Ralstonia insidiosa
0.001325	163	136	505	1.22	1.946e-05	305	species	Ralstonia solanacearum
0.0001626	20	20	58	1.14	2.515e-05	859655	strain	Ralstonia solanacearum CMR15
4.066e-05	5	5	17	1	4.854e-05	1457195	strain	Ralstonia solanacearum Rs-10-244
1.626e-05	2	2	2	1	4.511e-06	1394180	strain	Ralstonia solanacearum Rs-09-161
0.0008457	104	34	614	1.18	7.935e-05	329	species	Ralstonia pickettii
0.0004147	51	51	347	1.14	0.00013	428406	strain	Ralstonia pickettii 12D
0.0001545	19	19	72	1.6	3.177e-05	402626	strain	Ralstonia pickettii 12J
0.000431	53	53	158	1.2	3.522e-05	105219	species	Ralstonia mannitolilytica
3.253e-05	4	0	9	1.33	1.788e-05	209769	no rank	unclassified Ralstonia
3.253e-05	4	4	9	1.33	1.788e-05	1944648	species	blood disease bacterium A2-HR MARDI
0.005635	693	81	2414	1.19	4.057e-05	93217	genus	Pandoraea
0.000618	76	76	330	1.22	7.865e-05	445709	species	Pandoraea thiooxydans
0.0006017	74	0	218	1.35	4.998e-05	2624094	no rank	unclassified Pandoraea
0.0006017	74	74	218	1.35	4.998e-05	2518599	species	Pandoraea sp. XY-2
0.0005692	70	70	238	1.19	4.661e-05	93221	species	Pandoraea pulmonicola
0.0005611	69	68	220	1.22	2.628e-05	93220	species	Pandoraea pnomenusa
8.132e-06	1	1	3	1	1.009e-05	1416914	strain	Pandoraea pnomenusa 3kgm
0.0004798	59	59	185	1.21	3.883e-05	656179	species	Pandoraea faecigallinarum
0.0004635	57	57	170	1.14	3.5e-05	656178	species	Pandoraea vervacti
0.0004554	56	56	180	1.07	3.264e-05	93219	species	Pandoraea norimbergensis
0.0003741	46	46	147	1.27	3.175e-05	1891094	species	Pandoraea fibrosis
0.0003253	40	40	139	1.09	2.296e-05	93218	species	Pandoraea apista
0.0003009	37	37	147	1.05	3.101e-05	573737	species	Pandoraea oxalativorans
0.0002277	28	28	108	1.11	2.454e-05	93222	species	Pandoraea sputorum
0.0006912	85	0	219	1.74	2.306e-05	1827195	genus	Caballeronia
0.0006912	85	79	219	1.74	2.306e-05	2646786	no rank	unclassified Caballeronia
4.066e-05	5	5	3	2.67	2.37e-06	2705547	species	Caballeronia sp. SBC2
8.132e-06	1	1	12	1	1.399e-05	2705548	species	Caballeronia sp. SBC1
0.0006831	84	0	286	1.25	9.53e-05	47670	genus	Lautropia
0.0006831	84	84	286	1.25	9.53e-05	47671	species	Lautropia mirabilis
0.0003985	49	0	187	1.34	5.337e-05	2571159	genus	Mycetohabitans
0.0003985	49	0	187	1.34	5.337e-05	412963	species	Paraburkholderia rhizoxinica
0.0003985	49	49	187	1.34	5.337e-05	882378	strain	Paraburkholderia rhizoxinica HKI 454
0.0003659	45	0	157	1.18	3.13e-05	240411	genus	Chitinimonas
0.0003659	45	45	157	1.18	3.13e-05	2594795	species	Chitinimonas arctica
0.0001545	19	1	94	1.04	2.818e-06	44013	genus	Polynucleobacter
7.319e-05	9	7	46	1.04	3.507e-06	576610	species	Polynucleobacter necessarius
1.626e-05	2	2	10	1	6.864e-06	452638	strain	Polynucleobacter necessarius STIR1
1.626e-05	2	2	15	1	2.798e-06	576611	species	Polynucleobacter asymbioticus
1.626e-05	2	2	13	1	4.412e-06	2527775	species	Polynucleobacter paneuropaeus
1.626e-05	2	2	8	1.25	4.151e-06	556054	species	Polynucleobacter difficilis
1.626e-05	2	2	4	1	2.116e-06	1835254	species	Polynucleobacter duraquae
8.132e-06	1	1	1	1	5.524e-07	556053	species	Polynucleobacter acidiphobus
6.505e-05	8	0	12	1.25	3.724e-06	131079	genus	Limnobacter
6.505e-05	8	0	12	1.25	3.724e-06	2630203	no rank	unclassified Limnobacter
6.505e-05	8	8	12	1.25	3.724e-06	2732163	species	Limnobacter sp. SAORIC-580
4.066e-05	5	0	13	1.08	5.073e-06	2680021	genus	Ephemeroptericola
4.066e-05	5	5	13	1.08	5.073e-06	2268024	species	Ephemeroptericola cinctiostellae
3.253e-05	4	0	10	1.3	3.877e-06	1810868	genus	Mycoavidus
3.253e-05	4	4	10	1.3	3.877e-06	1553431	species	Mycoavidus cysteinexigens
0.04512	5549	474	21230	1.22	5.88e-05	80864	family	Comamonadaceae
0.01497	1841	149	6835	1.22	8.418e-05	34072	genus	Variovorax
0.009319	1146	225	4221	1.24	8.734e-05	663243	no rank	unclassified Variovorax
0.001919	236	236	803	1.41	0.0001176	1034889	species	Variovorax sp. HW608
0.0008701	107	107	402	1.15	7.337e-05	207745	species	Variovorax sp. WDL1
0.0008457	104	104	328	1.26	6.09e-05	434008	species	Variovorax sp. PBS-H4
0.0008213	101	101	381	1.2	7.189e-05	662548	species	Variovorax sp. RA8
0.0008213	101	101	323	1.25	8.389e-05	1795631	species	Variovorax sp. PAMC 28711
0.0008132	100	100	381	1.19	8.08e-05	434009	species	Variovorax sp. PBL-H6
0.0006749	83	83	254	1.07	4.507e-05	2126319	species	Variovorax sp. PMC12
0.0003985	49	49	190	1.31	6.411e-05	282217	species	Variovorax sp. SRS16
0.0003253	40	40	152	1.27	6.312e-05	434014	species	Variovorax sp. PBL-E5
0.003903	480	181	1672	1.22	6.488e-05	34073	species	Variovorax paradoxus
0.0008701	107	107	380	1.29	7.539e-05	1246301	strain	Variovorax paradoxus B4
0.0008213	101	101	306	1.27	6.648e-05	543728	strain	Variovorax paradoxus S110
0.00074	91	91	326	1.12	6.165e-05	595537	strain	Variovorax paradoxus EPS
0.0005367	66	66	254	1.13	5.295e-05	436515	species	Variovorax boronicumulans
0.004359	536	38	2078	1.18	5.424e-05	47420	genus	Hydrogenophaga
0.003643	448	19	1699	1.18	5.822e-05	2610897	no rank	unclassified Hydrogenophaga
0.0008782	108	108	375	1.2	8.59e-05	795665	species	Hydrogenophaga sp. PBC
0.00074	91	91	272	1.1	4.47e-05	2651974	species	Hydrogenophaga sp. BPS33
0.0007319	90	90	381	1.19	0.0001025	2716225	species	Hydrogenophaga sp. BA0156
0.0003822	47	47	190	1.14	4.791e-05	1842537	species	Hydrogenophaga sp. RAC07
0.0002765	34	34	128	1.06	3.163e-05	434010	species	Hydrogenophaga sp. PBL-H3
0.0002602	32	32	110	1.41	5.666e-05	2184519	species	Hydrogenophaga sp. NH-16
0.0002196	27	27	111	1.32	2.418e-05	2565558	species	Hydrogenophaga sp. PAMC20947
0.0002846	35	35	122	1.19	2.599e-05	1763535	species	Hydrogenophaga crassostreae
0.000122	15	15	77	1.04	3.637e-05	47421	species	Hydrogenophaga pseudoflava
0.004155	511	69	1779	1.17	3.18e-05	12916	genus	Acidovorax
0.002147	264	12	885	1.19	3.126e-05	2684926	no rank	unclassified Acidovorax
0.0005774	71	71	211	1.23	4.937e-05	2743470	species	Acidovorax sp. 16-35-5
0.0002846	35	35	123	1.16	4.583e-05	2714923	species	Acidovorax sp. HDW3
0.0002765	34	34	122	1.55	4.297e-05	1858609	species	Acidovorax sp. T1
0.000244	30	30	80	1.14	1.804e-05	2478662	species	Acidovorax sp. 1608163
0.0002358	29	29	82	1.05	1.941e-05	358220	species	Acidovorax sp. KKS102
0.0002033	25	25	127	1	3.366e-05	1842533	species	Acidovorax sp. RAC01
0.0001708	21	21	67	1.13	1.444e-05	2518343	species	Acidovorax sp. JMULE5
5.692e-05	7	7	29	1	3.035e-05	232721	species	Acidovorax sp. JS42
0.0007075	87	0	310	1.19	2.751e-05	80867	species	Acidovorax avenae
0.0007075	87	85	310	1.19	2.751e-05	80870	subspecies	Acidovorax avenae subsp. avenae
1.626e-05	2	2	5	1	8.773e-06	643561	strain	Acidovorax avenae subsp. avenae ATCC 19860
0.0003009	37	37	129	1.16	2.053e-05	553814	species	Acidovorax carolinensis
0.0002277	28	28	92	1.14	2.61e-05	80869	species	Acidovorax citrulli
0.0001708	21	21	60	1.13	2.215e-05	80868	species	Acidovorax cattleyae
4.066e-05	5	0	13	1.08	1.593e-05	721785	species	Acidovorax ebreus
4.066e-05	5	5	13	1.08	1.593e-05	535289	strain	Acidovorax ebreus TPSY
0.002903	357	0	1385	1.3	0.0001743	174951	genus	Ramlibacter
0.002903	357	219	1385	1.3	0.0001743	94132	species	Ramlibacter tataouinensis
0.001122	138	138	624	1.19	0.000178	365046	strain	Ramlibacter tataouinensis TTB310
0.002805	345	3	1247	1.18	4.184e-05	28065	genus	Rhodoferax
0.0008945	110	110	400	1.18	4.676e-05	2509614	species	Rhodoferax sediminis
0.0008294	102	102	334	1.16	6.322e-05	1842727	species	Rhodoferax koreense
0.0004391	54	0	196	1.17	5.723e-05	2627954	no rank	unclassified Rhodoferax
0.0004391	54	54	196	1.17	5.723e-05	2741720	species	Rhodoferax sp. BAB1
0.0002358	29	0	125	1.15	2.634e-05	192843	species	Rhodoferax ferrireducens
0.0002358	29	29	125	1.15	2.634e-05	338969	strain	Rhodoferax ferrireducens T118
0.0001952	24	24	89	1.35	2.369e-05	81479	species	Rhodoferax antarcticus
0.000187	23	23	91	1.12	2.27e-05	1484693	species	Rhodoferax saidenbachensis
0.002448	301	1	1326	1.37	7.31e-05	52972	genus	Polaromonas
0.001838	226	49	1094	1.42	0.0001133	2638319	no rank	unclassified Polaromonas
0.001439	177	177	907	1.49	0.000165	296591	species	Polaromonas sp. JS666
0.0005367	66	0	200	1.18	4.09e-05	216465	species	Polaromonas naphthalenivorans
0.0005367	66	66	200	1.18	4.09e-05	365044	strain	Polaromonas naphthalenivorans CJ2
6.505e-05	8	8	26	1	7.31e-06	37448	species	Polaromonas vacuolata
0.002342	288	27	944	1.21	2.136e-05	283	genus	Comamonas
0.0005936	73	0	254	1.22	8.984e-05	2638500	no rank	unclassified Comamonas
0.0005936	73	73	254	1.22	8.984e-05	2597701	species	Comamonas sp. NLF-7-7
0.0003659	45	41	162	1.22	1.292e-05	285	species	Comamonas testosteroni
3.253e-05	4	4	21	1	1.524e-05	1392005	strain	Comamonas testosteroni TK102
0.0003497	43	43	150	1.17	3.635e-05	1082851	species	Comamonas serinivorans
0.0002196	27	27	91	1	2.846e-05	225991	species	Comamonas aquatica
0.0001789	22	22	44	1.8	1.377e-05	225992	species	Comamonas kerstersii
0.0001708	21	21	78	1.15	1.768e-05	160825	species	Comamonas koreensis
0.0001301	16	16	58	1.07	1.293e-05	1562974	species	Comamonas piscis
0.0001138	14	14	27	1.26	4.141e-06	363952	species	Comamonas thiooxydans
0.001187	146	56	414	1.24	2.311e-05	80865	genus	Delftia
0.0003415	42	25	96	1.42	2.146e-05	80866	species	Delftia acidovorans
0.0001382	17	17	16	2.69	1.11e-05	398578	strain	Delftia acidovorans SPH-1
0.0002114	26	26	47	1.57	1.013e-05	180282	species	Delftia tsuruhatensis
0.0001789	22	2	51	1.16	2.002e-05	2613839	no rank	unclassified Delftia
0.000122	15	15	30	1.27	2.248e-05	742013	species	Delftia sp. Cs1-4
4.066e-05	5	5	18	1	1.745e-05	1920191	species	Delftia sp. HK171
0.0009351	115	9	353	1.25	7.697e-05	2490452	genus	Serpentinomonas
0.0005286	65	65	181	1.2	8.184e-05	1458425	species	Serpentinomonas raichei
0.0003334	41	41	135	1.36	6e-05	1458426	species	Serpentinomonas mccroryi
0.0008701	107	0	396	1.2	7.75e-05	201096	genus	Alicycliphilus
0.0008701	107	92	396	1.2	7.75e-05	179636	species	Alicycliphilus denitrificans
8.945e-05	11	11	34	1.32	4.889e-05	596154	strain	Alicycliphilus denitrificans K601
3.253e-05	4	4	18	1.28	3.009e-05	596153	strain	Alicycliphilus denitrificans BC
0.0007319	90	1	288	1.18	2.078e-05	238749	genus	Diaphorobacter
0.0006668	82	3	263	1.19	2.095e-05	2649760	no rank	unclassified Diaphorobacter
0.0003659	45	45	137	1.3	2.289e-05	2714924	species	Diaphorobacter sp. HDW4A
0.0002358	29	29	100	1.08	1.762e-05	2714925	species	Diaphorobacter sp. HDW4B
4.066e-05	5	5	17	1	2.213e-05	2735554	species	Diaphorobacter sp. JS3050
5.692e-05	7	7	23	1.13	1.913e-05	1546149	species	Diaphorobacter polyhydroxybutyrativorans
0.0005936	73	0	274	1.24	5.518e-05	364316	genus	Verminephrobacter
0.0005936	73	0	274	1.24	5.518e-05	364317	species	Verminephrobacter eiseniae
0.0005936	73	73	274	1.24	5.518e-05	391735	strain	Verminephrobacter eiseniae EF01-2
0.0005611	69	0	249	1.12	8.34e-05	1649468	genus	Melaminivora
0.0005611	69	0	249	1.12	8.34e-05	2641902	no rank	unclassified Melaminivora
0.0005611	69	69	249	1.12	8.34e-05	2109913	species	Melaminivora sp. SC2-9
0.0005448	67	0	240	1.23	3.948e-05	219181	genus	Ottowia
0.0003578	44	44	168	1.2	4.827e-05	2109914	species	Ottowia oryzae
0.000187	23	0	72	1.31	2.773e-05	2645081	no rank	unclassified Ottowia
0.000187	23	23	72	1.31	2.773e-05	1658672	species	Ottowia sp. oral taxon 894
0.0005286	65	0	190	1.31	7.065e-05	2678886	genus	Pulveribacter
0.0005286	65	65	190	1.31	7.065e-05	2116657	species	Pulveribacter suum
0.0004147	51	0	187	1.13	4.934e-05	352450	genus	Simplicispira
0.0004147	51	51	187	1.13	4.934e-05	2109915	species	Simplicispira suum
0.0003822	47	0	156	1.19	4.442e-05	232523	genus	Hylemonella
0.0003822	47	47	156	1.19	4.442e-05	80880	species	Hylemonella gracilis
0.0002114	26	0	76	1.21	1.821e-05	281915	genus	Curvibacter
0.0002114	26	0	76	1.21	1.821e-05	2685271	no rank	unclassified Curvibacter
0.0002114	26	26	76	1.21	1.821e-05	1844971	species	Curvibacter sp. AEP1-3
0.0001708	21	0	73	1.32	2.567e-05	1436289	genus	Candidatus Symbiobacter
0.0001708	21	0	73	1.32	2.567e-05	1436290	species	Candidatus Symbiobacter mobilis
0.0001708	21	21	73	1.32	2.567e-05	946483	strain	Candidatus Symbiobacter mobilis CR
0.0001545	19	0	86	1.03	1.422e-05	665874	genus	Limnohabitans
0.0001545	19	0	86	1.03	1.422e-05	2626134	no rank	unclassified Limnohabitans
9.758e-05	12	12	68	1.03	2.141e-05	1678128	species	Limnohabitans sp. 63ED37-2
5.692e-05	7	7	18	1.06	6.289e-06	1678129	species	Limnohabitans sp. 103DPR2
0.02262	2782	142	10571	1.2	4.539e-05	75682	family	Oxalobacteraceae
0.01091	1342	153	4934	1.19	6.423e-05	149698	genus	Massilia
0.002667	328	96	1147	1.19	5.481e-05	2609279	no rank	unclassified Massilia
0.0006993	86	86	272	1.17	5.119e-05	1707785	species	Massilia sp. WG5
0.0006261	77	77	290	1.18	5.038e-05	1678028	species	Massilia sp. NR 4-1
0.000553	68	68	227	1.15	4.715e-05	1593482	species	Massilia sp. YMA4
8.132e-06	1	1	2	1	1.506e-05	2709303	species	Massilia sp. Se16.2.3
0.001203	148	148	483	1.22	7.301e-05	1141883	species	Massilia putida
0.001179	145	145	469	1.29	7.732e-05	871742	species	Massilia flava
0.0008945	110	110	412	1.17	5.968e-05	2045208	species	Massilia violaceinigra
0.0007319	90	90	368	1.17	7.049e-05	945844	species	Massilia oculi
0.0006261	77	77	280	1.14	5.425e-05	321984	species	Massilia plicata
0.0006261	77	77	241	1.25	3.971e-05	321983	species	Massilia albidiflava
0.000618	76	76	232	1.23	3.812e-05	864828	species	Massilia umbonata
0.0005611	69	69	252	1.28	5.179e-05	2072590	species	Massilia armeniaca
0.0005611	69	69	240	1.1	3.737e-05	321985	species	Massilia lutea
0.003131	385	71	1407	1.28	3e-05	29580	genus	Janthinobacterium
0.001488	183	0	653	1.34	2.726e-05	2610881	no rank	unclassified Janthinobacterium
0.0004554	56	56	225	1.15	5.965e-05	2497863	species	Janthinobacterium sp. 17J80-10
0.0004554	56	56	176	1.39	3.788e-05	1644131	species	Janthinobacterium sp. 1_2014MBL_MicDiv
0.0001952	24	24	86	1.13	2.403e-05	1938606	species	Janthinobacterium sp. LM6
0.0001626	20	20	82	1.1	2.132e-05	375286	species	Janthinobacterium sp. Marseille
0.0001545	19	19	47	3.02	1.378e-05	2590869	species	Janthinobacterium sp. SNU WT3
6.505e-05	8	8	23	1.17	5.197e-06	1236179	species	Janthinobacterium sp. B9-8
0.0006261	77	22	275	1.2	2.962e-05	55508	species	Janthinobacterium agaricidamnosum
0.0004472	55	55	209	1.22	3.854e-05	1349767	strain	Janthinobacterium agaricidamnosum NBRC 102515 = DSM 9628
0.000309	38	38	127	1.16	2.226e-05	29581	species	Janthinobacterium lividum
0.0001301	16	16	46	1.11	1.35e-05	368607	species	Janthinobacterium svalbardensis
0.002814	346	34	1201	1.18	2.883e-05	963	genus	Herbaspirillum
0.0006017	74	74	242	1.14	5.23e-05	2014887	species	Herbaspirillum robiniae
0.0004472	55	0	178	1.2	4.031e-05	341045	species	Herbaspirillum hiltneri
0.0004472	55	55	178	1.2	4.031e-05	1262470	strain	Herbaspirillum hiltneri N3
0.0003822	47	28	152	1.22	1.7e-05	80842	species	Herbaspirillum rubrisubalbicans
0.0001382	17	17	55	1.25	1.717e-05	1235827	strain	Herbaspirillum rubrisubalbicans Os34
1.626e-05	2	2	8	1	9.513e-06	1078773	strain	Herbaspirillum rubrisubalbicans M1
0.0003822	47	47	158	1.11	2.012e-05	964	species	Herbaspirillum seropedicae
0.0003009	37	37	87	1.15	1.855e-05	92645	species	Herbaspirillum frisingense
0.0002358	29	0	96	1.27	1.877e-05	2624150	no rank	unclassified Herbaspirillum
0.0002358	29	29	96	1.27	1.877e-05	2025949	species	Herbaspirillum sp. meg3
0.000187	23	23	83	1.24	1.77e-05	863372	species	Herbaspirillum huttiense
0.001529	188	14	709	1.15	2.77e-05	202907	genus	Collimonas
0.0006343	78	47	311	1.15	3.644e-05	158899	species	Collimonas fungivorans
0.0002521	31	31	126	1.1	3.518e-05	1005048	strain	Collimonas fungivorans Ter331
0.0004716	58	58	190	1.19	2.754e-05	279113	species	Collimonas pratensis
0.000309	38	38	142	1.08	1.482e-05	279058	species	Collimonas arenae
0.001488	183	0	597	1.24	5.204e-05	75654	genus	Duganella
0.001488	183	1	597	1.24	5.204e-05	2636909	no rank	unclassified Duganella
0.0008376	103	103	353	1.2	6.523e-05	2728020	species	Duganella sp. GN2-R2
0.0006424	79	79	240	1.28	3.963e-05	2728021	species	Duganella sp. AF9R3
0.001187	146	0	534	1.19	0.0001215	1344552	genus	Noviherbaspirillum
0.001187	146	0	534	1.19	0.0001215	2617509	no rank	unclassified Noviherbaspirillum
0.001187	146	146	534	1.19	0.0001215	2601898	species	Noviherbaspirillum sp. UKPF54
0.0002521	31	0	83	1.27	1.235e-05	303379	genus	Herminiimonas
0.0001301	16	16	20	1.6	5.619e-06	1809410	species	Herminiimonas arsenitoxidans
0.000122	15	15	62	1.16	1.974e-05	204773	species	Herminiimonas arsenicoxydans
8.945e-05	11	0	45	1.16	2.866e-06	401469	genus	Undibacterium
4.879e-05	6	1	25	1.24	2.262e-06	2630295	no rank	unclassified Undibacterium
3.253e-05	4	4	10	1	2.156e-06	2058625	species	Undibacterium sp. YM2
8.132e-06	1	1	5	1	1.086e-06	2058624	species	Undibacterium sp. KW1
4.066e-05	5	5	20	1.05	4.308e-06	401471	species	Undibacterium parvum
6.505e-05	8	0	43	1.16	1.822e-05	846	genus	Oxalobacter
6.505e-05	8	8	43	1.16	1.822e-05	847	species	Oxalobacter formigenes
0.02195	2699	136	10005	1.2	3.909e-05	506	family	Alcaligenaceae
0.009587	1179	229	3948	1.22	4.747e-05	517	genus	Bordetella
0.001325	163	0	516	1.25	3.315e-05	2630031	no rank	unclassified Bordetella
0.0006424	79	79	245	1.24	3.759e-05	1746199	species	Bordetella sp. N
0.0005936	73	73	227	1.26	4.575e-05	1697043	species	Bordetella sp. H567
8.945e-05	11	11	44	1.23	1.078e-05	2163011	species	Bordetella sp. HZ20
0.0008701	107	107	336	1.23	5.519e-05	463025	species	Bordetella bronchialis
0.0007237	89	89	276	1.21	5.912e-05	463040	species	Bordetella genomosp. 13
0.0006831	84	84	248	1.16	4.476e-05	1416806	species	Bordetella genomosp. 8
0.0006505	80	80	332	1.14	6.003e-05	463014	species	Bordetella flabilis
0.000618	76	76	222	1.45	5.094e-05	94624	species	Bordetella petrii
0.0005936	73	73	227	1.33	4.369e-05	1416803	species	Bordetella genomosp. 9
0.0004798	59	59	237	1.12	4.726e-05	123899	species	Bordetella trematum
0.0004798	59	59	158	1.25	2.646e-05	103855	species	Bordetella hinzii
0.0003578	44	44	169	1.17	5.14e-05	1331258	species	Bordetella pseudohinzii
0.0002765	34	34	85	1.46	1.952e-05	521	species	Bordetella avium
0.000244	30	30	130	1.18	3.174e-05	518	species	Bordetella bronchiseptica
0.000187	23	23	51	1.14	4.964e-05	463024	species	Bordetella genomosp. 6
0.0001626	20	20	66	1.08	2.05e-05	35814	species	Bordetella holmesii
6.505e-05	8	4	16	1.44	2.696e-05	519	species	Bordetella parapertussis
3.253e-05	4	4	7	1.43	2.157e-05	1208660	strain	Bordetella parapertussis Bpp5
8.132e-06	1	1	5	1	1.004e-05	520	species	Bordetella pertussis
0.00705	867	173	3397	1.16	3.827e-05	222	genus	Achromobacter
0.001822	224	171	835	1.12	3.173e-05	85698	species	Achromobacter xylosoxidans
0.0004147	51	51	135	1.21	2.629e-05	762376	strain	Achromobacter xylosoxidans A8
1.626e-05	2	2	15	1	2.132e-05	1167634	strain	Achromobacter xylosoxidans NH44784-1996
0.00126	155	0	528	1.31	3.509e-05	2626865	no rank	unclassified Achromobacter
0.0005611	69	69	239	1.26	4.663e-05	1758194	species	Achromobacter sp. AONIH1
0.0004879	60	60	181	1.32	3.744e-05	1881016	species	Achromobacter sp. MFA1 R4
0.0002114	26	26	106	1.4	2.099e-05	2282475	species	Achromobacter sp. B7
0.0008701	107	107	367	1.17	3.982e-05	32002	species	Achromobacter denitrificans
0.0006993	86	86	332	1.15	2.226e-05	217203	species	Achromobacter spanius
0.0005042	62	62	256	1.21	5.025e-05	1353889	species	Achromobacter pestifer
0.0004798	59	59	255	1.1	3.09e-05	217204	species	Achromobacter insolitus
8.132e-06	1	1	1	1	5.264e-06	72557	species	Achromobacter ruhlandii
0.001415	174	3	578	1.24	5.017e-05	152267	genus	Pigmentiphaga
0.0009189	113	0	419	1.18	7.513e-05	2626614	no rank	unclassified Pigmentiphaga
0.0009189	113	113	419	1.18	7.513e-05	2488560	species	Pigmentiphaga sp. H8
0.0004716	58	58	156	1.4	2.626e-05	1940612	species	Pigmentiphaga aceris
0.0007237	89	0	312	1.18	9.275e-05	359336	genus	Castellaniella
0.0007237	89	0	312	1.18	9.275e-05	75697	species	Castellaniella defragrans
0.0007237	89	89	312	1.18	9.275e-05	1437824	strain	Castellaniella defragrans 65Phen
0.0005774	71	0	278	1.23	6.404e-05	1921582	genus	Orrella
0.0005774	71	71	278	1.23	6.404e-05	1851544	species	Orrella dioscoreae
0.0004147	51	0	164	1.23	1.589e-05	305976	genus	Pusillimonas
0.0004147	51	0	164	1.23	1.589e-05	2640016	no rank	unclassified Pusillimonas
0.0002196	27	27	95	1.25	2.775e-05	2028345	species	Pusillimonas sp. ye3
0.0001382	17	17	39	1.13	1.032e-05	1007105	species	Pusillimonas sp. T7-7
5.692e-05	7	7	30	1.27	9.652e-06	2716226	species	Pusillimonas sp. DMV24BSW_D
0.0004066	50	10	148	1.34	6.012e-06	507	genus	Alcaligenes
0.0002683	33	33	102	1.04	5.42e-06	511	species	Alcaligenes faecalis
5.692e-05	7	7	20	2.55	9.483e-06	323284	species	Alcaligenes aquatilis
0.0002683	33	0	93	1.23	2.785e-05	83496	no rank	unclassified Alcaligenaceae
0.0002683	33	33	93	1.23	2.785e-05	2593958	species	Alcaligenaceae bacterium SJ-26
0.0001952	24	0	99	1.01	1.116e-05	290425	genus	Advenella
0.0001301	16	0	70	1.01	1.541e-05	302406	species	Advenella mimigardefordensis
0.0001301	16	16	70	1.01	1.541e-05	1247726	strain	Advenella mimigardefordensis DPN7
6.505e-05	8	0	29	1	6.852e-06	310575	species	Advenella kashmirensis
6.505e-05	8	8	29	1	6.852e-06	1036672	strain	Advenella kashmirensis WT001
0.0001545	19	0	78	1.22	2.093e-05	257820	genus	Kerstersia
0.0001545	19	19	78	1.22	2.093e-05	206506	species	Kerstersia gyiorum
2.44e-05	3	0	3	1.67	1.27e-06	90243	genus	Oligella
2.44e-05	3	3	3	1.67	1.27e-06	90245	species	Oligella urethralis
1.626e-05	2	0	11	1.18	4.246e-06	1100891	genus	Paenalcaligenes
1.626e-05	2	2	11	1.18	4.246e-06	643674	species	Paenalcaligenes hominis
8.132e-06	1	0	1	1	4.609e-07	106146	genus	Pelistega
8.132e-06	1	0	1	1	4.609e-07	2652175	no rank	unclassified Pelistega
8.132e-06	1	1	1	1	4.609e-07	2652177	species	Pelistega sp. NLN63
0.01305	1605	74	6232	1.16	8.459e-05	224471	no rank	Burkholderiales genera incertae sedis
0.001716	211	47	773	1.19	5.58e-05	32012	genus	Thiomonas
0.0007075	87	9	277	1.29	5.024e-05	2625466	no rank	unclassified Thiomonas
0.0006343	78	78	257	1.29	6.481e-05	1050370	species	Thiomonas sp. X19
0.0005042	62	48	229	1.17	5.285e-05	926	species	Thiomonas intermedia
0.0001138	14	14	55	1.07	4.278e-05	75379	strain	Thiomonas intermedia K12
0.000122	15	15	52	1.1	3.651e-05	426114	species	Thiomonas arsenitoxydans
0.001569	193	54	780	1.09	0.0001232	316612	genus	Methylibium
0.0005936	73	0	263	1.12	0.0001151	2633235	no rank	unclassified Methylibium
0.0005936	73	73	263	1.12	0.0001151	2082386	species	Methylibium sp. Pch-M
0.0005367	66	0	245	1.09	8.627e-05	105560	species	Methylibium petroleiphilum
0.0005367	66	66	245	1.09	8.627e-05	420662	strain	Methylibium petroleiphilum PM1
0.001456	179	0	749	1.12	0.0001729	28067	genus	Rubrivivax
0.001456	179	0	749	1.12	0.0001729	28068	species	Rubrivivax gelatinosus
0.001456	179	179	749	1.12	0.0001729	983917	strain	Rubrivivax gelatinosus IL144
0.001252	154	0	630	1.19	0.0001072	212743	genus	Rhizobacter
0.001252	154	154	630	1.19	0.0001072	946333	species	Rhizobacter gummiphilus
0.001114	137	0	514	1.15	9.136e-05	65047	genus	Mitsuaria
0.001114	137	0	514	1.15	9.136e-05	2648776	no rank	unclassified Mitsuaria
0.001114	137	137	514	1.15	9.136e-05	1658665	species	Mitsuaria sp. 7
0.001065	131	131	509	1.12	8.396e-05	413882	species	[Polyangium] brachysporum
0.001065	131	0	476	1.1	0.0001087	88	genus	Leptothrix
0.001065	131	0	476	1.1	0.0001087	34029	species	Leptothrix cholodnii
0.001065	131	131	476	1.1	0.0001087	395495	strain	Leptothrix cholodnii SP-6
0.0008782	108	0	388	1.16	0.0001014	34102	genus	Sphaerotilus
0.0008782	108	0	388	1.16	0.0001014	34103	species	Sphaerotilus natans
0.0008782	108	108	388	1.16	0.0001014	639200	subspecies	Sphaerotilus natans subsp. sulfidivorans
0.0006587	81	0	255	1.28	4.846e-05	54066	genus	Xylophilus
0.0006587	81	0	255	1.28	4.846e-05	2646274	no rank	unclassified Xylophilus
0.0006587	81	81	255	1.28	4.846e-05	2697032	species	Xylophilus sp. KACC 21265
0.0005936	73	0	267	1.33	6.811e-05	92793	genus	Aquabacterium
0.0005936	73	73	267	1.33	6.811e-05	1296669	species	Aquabacterium olei
0.0005286	65	0	242	1.22	4.541e-05	93681	genus	Roseateles
0.0005286	65	65	242	1.22	4.541e-05	76731	species	Roseateles depolymerans
0.0003334	41	0	194	1.13	5.058e-05	644355	genus	Inhella
0.0003334	41	41	194	1.13	5.058e-05	392593	species	Inhella inkyongensis
0.0002196	27	0	99	1.12	2.054e-05	318147	genus	Paucibacter
0.0002196	27	0	99	1.12	2.054e-05	2642959	no rank	unclassified Paucibacter
0.0002196	27	27	99	1.12	2.054e-05	1768242	species	Paucibacter sp. KCTC 42545
0.001651	203	0	763	1.17	7.093e-05	80841	no rank	unclassified Burkholderiales
0.0008945	110	110	494	1.12	0.0001657	1469502	species	Burkholderiales bacterium GJ-E10
0.0007319	90	90	246	1.26	4.836e-05	864051	species	Burkholderiales bacterium JOSHI_001
2.44e-05	3	3	23	1.26	8.552e-06	1834205	species	Burkholderiales bacterium YL45
0.0005855	72	0	218	1.26	4.053e-05	995019	family	Sutterellaceae
0.0005855	72	0	218	1.26	4.053e-05	40544	genus	Sutterella
0.0003334	41	41	99	1.27	3.784e-05	2494234	species	Sutterella megalosphaeroides
0.0002521	31	31	118	1.25	4.281e-05	2584944	species	Sutterella faecalis
0.02152	2646	86	10379	1.19	0.0001233	206389	order	Rhodocyclales
0.01693	2082	80	8153	1.2	0.0001393	2008794	family	Zoogloeaceae
0.01007	1238	20	4800	1.19	0.0001239	12960	genus	Azoarcus
0.007847	965	40	3675	1.22	0.0001418	2629479	no rank	unclassified Azoarcus
0.001643	202	202	685	1.3	0.0001267	748247	species	Azoarcus sp. KH32C
0.001472	181	181	614	1.26	0.0001378	198107	species	Azoarcus sp. CIB
0.001399	172	172	695	1.22	0.0001688	356837	species	Azoarcus sp. DN11
0.001016	125	125	522	1.2	0.0001776	2067960	species	Azoarcus sp. SY39
0.001008	124	124	420	1.19	9.136e-05	2027405	species	Azoarcus sp. DD4
0.0009839	121	121	482	1.09	0.0001221	2016596	species	Azoarcus sp. M9-3-2
0.00113	139	139	611	1.09	0.0001263	418699	species	Azoarcus olearius
0.000927	114	114	354	1.14	4.568e-05	41977	species	Azoarcus communis
0.006083	748	82	2720	1.2	0.0001465	33057	genus	Thauera
0.002919	359	2	1229	1.23	0.000148	2609274	no rank	unclassified Thauera
0.001496	184	184	609	1.24	0.0001616	85643	species	Thauera sp. MZ1T
0.001407	173	173	598	1.22	0.0001325	2005884	species	Thauera sp. K11
0.0009026	111	111	449	1.18	0.0001223	1134435	species	Thauera humireducens
0.0008294	102	0	349	1.17	0.0001345	59405	species	Thauera aromatica
0.0008294	102	102	349	1.17	0.0001345	44139	strain	Thauera aromatica K172
0.0007237	89	89	305	1.17	0.0001161	96773	species	Thauera chlorobenzoica
4.066e-05	5	5	12	1.08	1.78e-05	2184083	species	Thauera hydrothermalis
0.0001301	16	0	49	1.67	7.314e-05	2080468	no rank	unclassified Zoogloeaceae
0.0001301	16	16	49	1.67	7.314e-05	2080469	species	Zoogloeaceae bacteirum Par-f-2
0.003082	379	2	1416	1.18	9.006e-05	75787	family	Rhodocyclaceae
0.001407	173	0	653	1.2	0.0001551	551759	genus	Aromatoleum
0.001407	173	0	653	1.2	0.0001551	551760	species	Aromatoleum aromaticum
0.001407	173	173	653	1.2	0.0001551	76114	strain	Aromatoleum aromaticum EbN1
0.0008376	103	57	428	1.13	8.194e-05	146937	genus	Azospira
0.0001952	24	0	112	1.15	7.455e-05	146939	species	Dechlorosoma suillum
0.0001952	24	24	112	1.15	7.455e-05	640081	strain	Azospira oryzae PS
0.0001789	22	0	76	1.22	4.384e-05	2609269	no rank	unclassified Azospira
0.0001789	22	22	76	1.22	4.384e-05	1765049	species	Azospira sp. I09
0.0005936	73	0	259	1.1	7.969e-05	1911577	genus	Oryzomicrobium
0.0005936	73	73	259	1.1	7.969e-05	1735038	species	Oryzomicrobium terrae
0.0002277	28	18	62	1.5	2.057e-05	75788	no rank	unclassified Rhodocyclaceae
6.505e-05	8	8	27	1.59	4.504e-05	1898103	species	Rhodocyclaceae bacterium
1.626e-05	2	2	4	1	5.472e-05	1816615	species	Rhodocyclaceae bacterium ICHIAU1
0.000805	99	0	341	1.16	4.619e-05	2008795	family	Azonexaceae
0.000805	99	2	341	1.16	4.619e-05	73029	genus	Dechloromonas
0.000431	53	0	160	1.21	5.21e-05	2633351	no rank	unclassified Dechloromonas
0.000431	53	53	160	1.21	5.21e-05	2231055	species	Dechloromonas sp. HYN0024
0.0003578	44	0	171	1.12	3.996e-05	259537	species	Dechloromonas aromatica
0.0003578	44	44	171	1.12	3.996e-05	159087	strain	Dechloromonas aromatica RCB
0.02081	2559	44	9928	1.24	8.332e-05	32003	order	Nitrosomonadales
0.007115	875	20	3774	1.17	0.0002923	1660158	no rank	unclassified Nitrosomonadales
0.003049	375	375	1575	1.19	0.000368	2732067	species	Nitrosomonadales bacterium 0125_3
0.002976	366	366	1527	1.18	0.0004069	2732487	species	Nitrosomonadales bacterium Swamp67
0.000927	114	114	504	1.1	0.0001378	2715678	species	Nitrosomonadales bacterium skT11
0.00627	771	21	3007	1.18	0.0001626	2008793	family	Sterolibacteriaceae
0.00235	289	32	1108	1.24	0.0002213	2211107	no rank	unclassified Sterolibacteriaceae
0.00109	134	134	531	1.23	0.0002275	2496847	species	Sterolibacteriaceae bacterium M52
0.001	123	123	418	1.3	0.0001681	2211108	species	Sterolibacteriaceae bacterium J5B
0.001008	124	0	510	1.08	0.000142	1054211	genus	Sulfuritalea
0.001008	124	0	510	1.08	0.000142	748811	species	Sulfuritalea hydrogenivorans
0.001008	124	124	510	1.08	0.000142	1223802	strain	Sulfuritalea hydrogenivorans sk43H
0.0009758	120	0	496	1.17	0.000152	311181	genus	Denitratisoma
0.0009758	120	0	496	1.17	0.000152	2609272	no rank	unclassified Denitratisoma
0.0009758	120	120	496	1.17	0.000152	1981880	species	Denitratisoma sp. DHT3
0.0009189	113	0	417	1.18	0.0001442	157591	genus	Sterolibacterium
0.0009189	113	113	417	1.18	0.0001442	157592	species	Sterolibacterium denitrificans
0.0008457	104	0	362	1.16	9.734e-05	378210	genus	Methyloversatilis
0.0008457	104	0	362	1.16	9.734e-05	2639971	no rank	unclassified Methyloversatilis
0.0008457	104	104	362	1.16	9.734e-05	1842540	species	Methyloversatilis sp. RAC08
0.002651	326	0	1132	1.2	0.0002183	2008790	family	Thiobacillaceae
0.001464	180	0	633	1.19	0.0002324	919	genus	Thiobacillus
0.001464	180	0	633	1.19	0.0002324	36861	species	Thiobacillus denitrificans
0.001464	180	180	633	1.19	0.0002324	292415	strain	Thiobacillus denitrificans ATCC 25259
0.001187	146	0	491	1.21	0.0001996	1938335	genus	Sulfuritortus
0.001187	146	146	491	1.21	0.0001996	1914471	species	Sulfuritortus calidifontis
0.00244	300	7	1047	1.24	4.409e-05	90627	family	Gallionellaceae
0.0007563	93	0	334	1.21	3.623e-05	1778653	genus	Sulfuriferula
0.0005123	63	63	246	1.12	7.578e-05	171865	species	Sulfuriferula plumbiphila
0.0001789	22	0	65	1.43	2.318e-05	2637784	no rank	unclassified Sulfuriferula
0.0001789	22	22	65	1.43	2.318e-05	1985873	species	Sulfuriferula sp. AH1
6.505e-05	8	8	19	1.63	6.01e-06	2675298	species	Sulfuriferula nivalis
0.0005448	67	0	233	1.24	8.015e-05	314343	genus	Sideroxydans
0.0005448	67	0	233	1.24	8.015e-05	63745	species	Sideroxydans lithotrophicus
0.0005448	67	67	233	1.24	8.015e-05	580332	strain	Sideroxydans lithotrophicus ES-1
0.0005123	63	0	218	1.4	7.01e-05	935200	genus	Sulfuricella
0.0005123	63	0	218	1.4	7.01e-05	649841	species	Sulfuricella denitrificans
0.0005123	63	63	218	1.4	7.01e-05	1163617	strain	Sulfuricella denitrificans skB26
0.000244	30	0	81	1.25	2.686e-05	96	genus	Gallionella
0.000244	30	0	81	1.25	2.686e-05	370405	species	Gallionella capsiferriformans
0.000244	30	30	81	1.25	2.686e-05	395494	strain	Gallionella capsiferriformans ES-2
0.0002114	26	0	113	1.04	4.313e-05	1443590	genus	Ferriphaselus
0.0002114	26	26	113	1.04	4.313e-05	1188319	species	Ferriphaselus amnicola
0.0001138	14	0	58	1.14	2.022e-05	453161	genus	Candidatus Nitrotoga
0.0001138	14	0	58	1.14	2.022e-05	2647919	no rank	unclassified Candidatus Nitrotoga
0.0001138	14	14	58	1.14	2.022e-05	2559597	species	Candidatus Nitrotoga sp. AM1P
0.00148	182	2	784	1.44	2.514e-05	206379	family	Nitrosomonadaceae
0.0007969	98	2	358	1.41	3.833e-05	35798	genus	Nitrosospira
0.0003253	40	40	120	1.27	3.813e-05	1288494	species	Nitrosospira lacus
0.0002602	32	0	119	1.81	3.842e-05	1231	species	Nitrosospira multiformis
0.0002602	32	32	119	1.81	3.842e-05	323848	strain	Nitrosospira multiformis ATCC 25196
0.0001952	24	0	101	1.17	3.272e-05	35799	species	Nitrosospira briensis
0.0001952	24	24	101	1.17	3.272e-05	1266925	strain	Nitrosospira briensis C-128
0.0006668	82	6	417	1.47	1.909e-05	914	genus	Nitrosomonas
0.0003171	39	39	211	1.45	4.96e-05	44577	species	Nitrosomonas ureae
0.0001057	13	0	58	1.24	2.215e-05	915	species	Nitrosomonas europaea
0.0001057	13	13	58	1.24	2.215e-05	228410	strain	Nitrosomonas europaea ATCC 19718
8.132e-05	10	0	56	1.71	2.185e-05	916	species	Nitrosomonas eutropha
8.132e-05	10	10	56	1.71	2.185e-05	335283	strain	Nitrosomonas eutropha C91
6.505e-05	8	8	23	1.35	6.234e-06	44574	species	Nitrosomonas communis
4.879e-05	6	0	30	1.2	5.783e-06	2609265	no rank	unclassified Nitrosomonas
4.879e-05	6	6	30	1.2	8.611e-06	261292	species	Nitrosomonas sp. Is79A3
0.000496	61	0	234	1.19	8.483e-06	32011	family	Methylophilaceae
0.0002521	31	9	96	1.24	2.16e-05	81682	genus	Methylovorus
0.0001057	13	0	39	1.28	2.339e-05	266009	species	Methylovorus glucosotrophus
0.0001057	13	13	39	1.28	2.339e-05	582744	strain	Methylovorus glucosetrophus SIP3-4
7.319e-05	9	0	30	1.07	2.07e-05	2634027	no rank	unclassified Methylovorus
7.319e-05	9	9	30	1.07	2.07e-05	887061	species	Methylovorus sp. MP688
0.0001708	21	0	81	1.26	2.957e-05	404	genus	Methylobacillus
0.0001708	21	0	81	1.26	2.957e-05	405	species	Methylobacillus flagellatus
0.0001708	21	21	81	1.26	2.957e-05	265072	strain	Methylobacillus flagellatus KT
4.066e-05	5	2	36	1	3.566e-06	1679002	genus	Candidatus Methylopumilus
1.626e-05	2	2	7	1	1.855e-06	2588536	species	Candidatus Methylopumilus universalis
8.132e-06	1	1	26	1	1.535e-05	1581680	species	Candidatus Methylopumilus turicensis
1.626e-05	2	0	13	1	2.673e-06	16	genus	Methylophilus
1.626e-05	2	0	11	1	4.681e-06	2630143	no rank	unclassified Methylophilus
1.626e-05	2	2	11	1	4.681e-06	1662285	species	Methylophilus sp. TWE2
1.626e-05	2	0	4	1	7.361e-07	359407	genus	Methylotenera
1.626e-05	2	0	4	1	1.616e-06	359408	species	Methylotenera mobilis
1.626e-05	2	2	4	1	1.616e-06	583345	strain	Methylotenera mobilis JLW8
0.01085	1334	28	5056	1.2	2.829e-05	206351	order	Neisseriales
0.006814	838	43	3092	1.19	3.65e-05	1499392	family	Chromobacteriaceae
0.002529	311	0	1144	1.13	3.187e-05	90153	no rank	Chromobacterium group
0.002496	307	74	1137	1.13	3.513e-05	535	genus	Chromobacterium
0.0009514	117	21	411	1.13	3.359e-05	2641838	no rank	unclassified Chromobacterium
0.0005286	65	65	224	1.19	5.423e-05	2059672	species	Chromobacterium sp. ATCC 53434
0.0002114	26	26	78	1.12	2.295e-05	2605945	species	Chromobacterium sp. 257-1
4.066e-05	5	5	17	1	1.912e-05	2202142	species	Chromobacterium sp. IIBBL 274-1
0.0004879	60	59	193	1.2	3.197e-05	536	species	Chromobacterium violaceum
8.132e-06	1	1	6	1	7.322e-06	243365	strain	Chromobacterium violaceum ATCC 12472
0.0004147	51	51	152	1.15	2.354e-05	1108595	species	Chromobacterium vaccinii
2.44e-05	3	3	10	1.3	8.568e-06	1778675	species	Chromobacterium rhizoryzae
1.626e-05	2	2	7	1	5.306e-06	394935	species	Chromobacterium haemolyticum
3.253e-05	4	0	7	1.57	1.982e-06	32014	genus	Iodobacter
3.253e-05	4	0	7	1.57	1.982e-06	235634	no rank	unclassified Iodobacter
3.253e-05	4	4	7	1.57	1.982e-06	2496266	species	Iodobacter sp. H11R3
0.001025	126	0	426	1.27	0.0001095	568394	genus	Pseudogulbenkiania
0.001025	126	0	426	1.27	0.0001095	2642558	no rank	unclassified Pseudogulbenkiania
0.001025	126	126	426	1.27	0.0001095	748280	species	Pseudogulbenkiania sp. NH8B
0.000805	99	0	363	1.13	0.0001047	885864	genus	Jeongeupia
0.000805	99	0	363	1.13	0.0001047	2619593	no rank	unclassified Jeongeupia
0.000805	99	99	363	1.13	0.0001047	1906741	species	Jeongeupia sp. USM3
0.0005692	70	0	218	1.42	4.993e-05	168470	genus	Laribacter
0.0005692	70	53	218	1.42	4.993e-05	168471	species	Laribacter hongkongensis
0.0001382	17	17	47	1.45	3.746e-05	557598	strain	Laribacter hongkongensis HLHK9
0.0005123	63	0	270	1.16	7.053e-05	57479	genus	Microvirgula
0.0005123	63	63	270	1.16	7.053e-05	57480	species	Microvirgula aerodenitrificans
0.0003578	44	0	218	1.14	5.761e-05	57739	genus	Vogesella
0.0003578	44	0	218	1.14	5.761e-05	2684990	no rank	unclassified Vogesella
0.0003578	44	44	218	1.14	5.761e-05	1192162	species	Vogesella sp. LIG4
0.0003578	44	4	154	1.23	9.979e-06	407217	genus	Aquitalea
0.0001382	17	1	64	1.03	8.884e-06	2628611	no rank	unclassified Aquitalea
8.945e-05	11	11	25	1	6.549e-06	1537400	species	Aquitalea sp. THG-DN7.12
4.066e-05	5	5	36	1.06	1.075e-05	1590041	species	Aquitalea sp. USM4
0.0001138	14	14	39	1.46	1.085e-05	332411	species	Aquitalea magnusonii
7.319e-05	9	9	21	1.48	6.013e-06	519081	species	Aquitalea denitrificans
0.0002114	26	0	67	1.16	1.848e-05	187	genus	Aquaspirillum
0.0002114	26	0	67	1.16	1.848e-05	2620219	no rank	unclassified Aquaspirillum
0.0002114	26	26	67	1.16	1.848e-05	1938604	species	Aquaspirillum sp. LM1
5.692e-05	7	0	26	1.19	3.785e-06	230666	genus	Chitinibacter
3.253e-05	4	4	11	1.45	3.192e-06	1737446	species	Chitinibacter fontanus
2.44e-05	3	0	15	1	4.433e-06	2619399	no rank	unclassified Chitinibacter
2.44e-05	3	3	15	1	4.433e-06	2739434	species	Chitinibacter sp. 2T18
4.066e-05	5	0	22	1	6.75e-06	400947	genus	Deefgea
4.066e-05	5	0	22	1	6.75e-06	2649748	no rank	unclassified Deefgea
4.066e-05	5	5	22	1	6.75e-06	2739061	species	Deefgea sp. D17
0.003806	468	5	1806	1.22	1.923e-05	481	family	Neisseriaceae
0.001342	165	35	597	1.14	1.013e-05	482	genus	Neisseria
0.0001789	22	22	62	1.26	2.861e-05	607712	species	Neisseria shayeganii
0.0001301	16	16	61	1.1	2.952e-05	267212	species	Neisseria bacilliformis
0.0001301	16	16	39	1.31	1.016e-05	487	species	Neisseria meningitidis
0.000122	15	0	69	1.17	1.154e-05	2623750	no rank	unclassified Neisseria
7.319e-05	9	9	53	1.15	2.651e-05	655307	species	Neisseria sp. KEM232
3.253e-05	4	0	10	1.4	5.258e-06	641148	species	Neisseria sp. oral taxon 014
3.253e-05	4	4	10	1.4	5.258e-06	641149	strain	Neisseria sp. oral taxon 014 str. F0314
1.626e-05	2	2	6	1	2.892e-06	1853276	species	Neisseria sp. 10022
7.319e-05	9	9	32	1.25	1.429e-05	1853278	species	Neisseria chenwenguii
5.692e-05	7	7	16	1.25	7.929e-06	492	species	Neisseria animalis
4.879e-05	6	6	15	1.07	7.774e-06	607711	species	Neisseria wadsworthii
4.066e-05	5	4	31	1	7.732e-06	495	species	Neisseria elongata
8.132e-06	1	1	4	1	4.642e-06	88719	subspecies	Neisseria elongata subsp. glycolytica
4.066e-05	5	5	17	1.29	8.519e-06	326523	species	Neisseria zoodegmatis
4.066e-05	5	5	18	1.06	8.474e-06	2666100	species	Neisseria brasiliensis
3.253e-05	4	4	13	1.31	5.351e-06	194197	species	Neisseria dentiae
2.44e-05	3	3	28	1	1.079e-05	326522	species	Neisseria animaloris
2.44e-05	3	3	9	1.22	6.207e-06	485	species	Neisseria gonorrhoeae
2.44e-05	3	3	7	1	2.71e-06	488	species	Neisseria mucosa
1.626e-05	2	2	10	1	1.002e-05	483	species	Neisseria cinerea
1.626e-05	2	2	8	1	3.672e-06	28091	species	Neisseria weaveri
1.626e-05	2	2	5	1	2.246e-06	28449	species	Neisseria subflava
8.132e-06	1	1	7	1	3.819e-06	486	species	Neisseria lactamica
8.132e-06	1	1	4	1	7.723e-06	489	species	Neisseria polysaccharea
8.132e-06	1	1	3	1	1.567e-06	493	species	Neisseria canis
8.132e-06	1	1	2	1	1.249e-06	490	species	Neisseria sicca
8.132e-06	1	1	2	1	2.079e-06	484	species	Neisseria flavescens
0.001147	141	0	612	1.29	0.0002082	1654931	genus	Crenobacter
0.001147	141	141	612	1.29	0.0002082	2290923	species	Crenobacter cavernae
0.00074	91	0	325	1.21	7.935e-05	1055692	genus	Chitinolyticbacter
0.00074	91	91	325	1.21	7.935e-05	682798	species	Chitinolyticbacter meiyuanensis
0.0002033	25	3	87	1.38	1.673e-05	538	genus	Eikenella
0.0001057	13	13	49	1.16	1.458e-05	539	species	Eikenella corrodens
7.319e-05	9	9	16	2.12	1.095e-05	2528037	species	Eikenella exigua
0.0001301	16	0	66	1.18	1.128e-05	59	genus	Vitreoscilla
0.000122	15	15	63	1.19	1.843e-05	63	species	Vitreoscilla filiformis
8.132e-06	1	0	3	1	1.233e-06	2627922	no rank	unclassified Vitreoscilla
8.132e-06	1	1	3	1	1.233e-06	96942	species	Vitreoscilla sp. C1
8.945e-05	11	0	34	1.29	6.704e-06	32257	genus	Kingella
8.945e-05	11	11	31	1.29	1.391e-05	505	species	Kingella oralis
5.692e-05	7	0	24	1.71	1.17e-05	334107	genus	Conchiformibius
5.692e-05	7	7	24	1.71	1.17e-05	153493	species	Conchiformibius steedae
2.44e-05	3	0	12	1	5.428e-06	194195	genus	Alysiella
2.44e-05	3	3	12	1	5.428e-06	194196	species	Alysiella filiformis
2.44e-05	3	0	6	1.17	2.561e-06	1193515	genus	Snodgrassella
2.44e-05	3	0	6	1.17	2.561e-06	1196083	species	Snodgrassella alvi
2.44e-05	3	3	6	1.17	2.561e-06	1196094	strain	Snodgrassella alvi wkB2
8.132e-06	1	0	4	1	1.487e-06	421605	no rank	unclassified Neisseriaceae
8.132e-06	1	1	4	1	1.487e-06	2052837	species	Neisseriaceae bacterium DSM 100970
0.00296	364	0	1520	1.16	0.0002386	33809	no rank	unclassified Betaproteobacteria
0.00296	364	364	1520	1.16	0.000337	1904640	species	Betaproteobacteria bacterium GR16-43
0.001716	211	0	910	1.14	6.546e-05	119066	no rank	Betaproteobacteria incertae sedis
0.001057	130	0	528	1.12	0.0001065	327159	genus	Candidatus Accumulibacter
0.001057	130	0	528	1.12	0.0001065	327160	species	Candidatus Accumulibacter phosphatis
0.001057	130	130	528	1.12	0.0001065	522306	strain	Candidatus Accumulibacter phosphatis clade IIA str. UW-1
0.000618	76	0	360	1.12	8.439e-05	2705999	family	Casimicrobiaceae
0.000618	76	0	360	1.12	8.439e-05	2706000	genus	Casimicrobium
0.000618	76	76	360	1.12	8.439e-05	2591109	species	Casimicrobium huifangae
2.44e-05	3	2	18	1.83	4.316e-06	33055	genus	Candidatus Kinetoplastibacterium
8.132e-06	1	0	8	1	1.105e-05	994692	species	Candidatus Kinetoplastibacterium desouzaii
8.132e-06	1	1	8	1	1.105e-05	1208919	strain	Candidatus Kinetoplastibacterium desouzaii TCC079E
1.626e-05	2	0	4	1	3.039e-05	189384	genus	Candidatus Tremblaya
1.626e-05	2	2	4	1	3.039e-05	189385	species	Candidatus Tremblaya princeps
0.203	24969	1417	100308	1.26	1.689e-05	1236	class	Gammaproteobacteria
0.04932	6065	5	21667	1.23	1.305e-05	72274	order	Pseudomonadales
0.0488	6001	89	21339	1.23	1.54e-05	135621	family	Pseudomonadaceae
0.04615	5675	1517	20083	1.22	1.481e-05	286	genus	Pseudomonas
0.009075	1116	207	3685	1.25	1.146e-05	196821	no rank	unclassified Pseudomonas
0.0006017	74	74	331	1.23	8.012e-05	2320867	species	Pseudomonas sp. K2W31S-8
0.0003497	43	43	92	1.99	2.588e-05	2726989	species	Pseudomonas sp. gcc21
0.0003171	39	39	113	1.19	2.143e-05	2725477	species	Pseudomonas sp. TUM18999
0.000309	38	38	113	1.42	2.376e-05	2604832	species	Pseudomonas sp. PE08
0.0002358	29	29	97	1.08	2.049e-05	2653853	species	Pseudomonas sp. SCB32
0.0002358	29	29	69	1.16	1.256e-05	2599595	species	Pseudomonas sp. NP-1
0.0002277	28	28	86	1.26	2.253e-05	1931241	species	Pseudomonas sp. S-6-2
0.000187	23	23	54	1.19	1.354e-05	1294143	species	Pseudomonas sp. ATCC 13867
0.0001789	22	22	74	1.31	1.502e-05	1856685	species	Pseudomonas sp. TCU-HL1
0.0001708	21	21	62	1.89	1.542e-05	1207075	species	Pseudomonas sp. UW4
0.0001708	21	21	89	1.09	1.844e-05	1755504	species	Pseudomonas sp. DY-1
0.0001708	21	21	45	1.53	1.28e-05	2726956	species	Pseudomonas sp. MSPm1
0.0001626	20	20	67	1.6	1.764e-05	2706126	species	Pseudomonas sp. OIL-1
0.0001626	20	20	50	1.3	1.077e-05	2498848	species	Pseudomonas sp. MPC6
0.0001626	20	20	49	1.22	1.104e-05	2054914	species	Pseudomonas sp. 02C 26
0.0001545	19	19	66	1.08	1.486e-05	1930532	species	Pseudomonas sp. CC6-YY-74
0.0001464	18	18	41	1.59	1.122e-05	1573712	species	Pseudomonas sp. R84
0.0001382	17	17	58	1.34	3.605e-05	2213057	species	Pseudomonas sp. R2A2
0.000122	15	15	61	1.41	1.648e-05	2731681	species	Pseudomonas sp. S1-A32-2
0.000122	15	15	56	1.21	2.703e-05	118613	species	Pseudomonas sp. B10
0.000122	15	15	47	1.28	1.073e-05	658630	species	Pseudomonas sp. CMR5c
0.000122	15	15	34	1.18	7.856e-06	2518644	species	Pseudomonas sp. SNU WT1
0.0001138	14	14	47	1.23	1.044e-05	1881017	species	Pseudomonas sp. 7SR1
9.758e-05	12	12	53	1.06	1.308e-05	1573718	species	Pseudomonas sp. S34
9.758e-05	12	12	45	1.16	1.076e-05	2505979	species	Pseudomonas sp. 11K1
9.758e-05	12	12	23	1.26	5.075e-06	1736226	species	Pseudomonas sp. Leaf58
9.758e-05	12	12	25	1.16	5.701e-06	2049589	species	Pseudomonas sp. HLS-6
8.945e-05	11	11	62	1.19	1.743e-05	2748080	species	Pseudomonas sp. ABC1
8.945e-05	11	11	28	1.36	6.845e-06	1573711	species	Pseudomonas sp. R76
8.945e-05	11	11	21	1.38	5.169e-06	2052956	species	Pseudomonas sp. ACM7
8.132e-05	10	10	41	1.15	8.617e-06	1283291	species	Pseudomonas sp. URMO17WK12:I11
8.132e-05	10	10	42	1	7.548e-06	1028989	species	Pseudomonas sp. StFLB209
8.132e-05	10	10	39	1.05	9.498e-06	1573704	species	Pseudomonas sp. R32
8.132e-05	10	10	22	1.09	4.594e-06	143813	species	Pseudomonas sp. LAB-08
7.319e-05	9	9	22	1.27	5.265e-06	2054919	species	Pseudomonas sp. S09G 359
6.505e-05	8	8	39	1.03	1.034e-05	2729423	species	Pseudomonas sp. SK
6.505e-05	8	8	29	1.34	8.501e-06	658644	species	Pseudomonas sp. R5-89-07
6.505e-05	8	8	27	1.15	6.673e-06	2073078	species	Pseudomonas sp. DTU12.3
6.505e-05	8	8	16	1.12	3.965e-06	1573719	species	Pseudomonas sp. S35
5.692e-05	7	7	28	1.18	5.548e-06	2320270	species	Pseudomonas sp. DG56-2
5.692e-05	7	7	29	1.1	1.097e-05	1702250	species	Pseudomonas sp. IB20
5.692e-05	7	7	16	1.25	3.41e-06	1981174	species	Pseudomonas sp. M30-35
5.692e-05	7	7	11	1.82	7.709e-06	1573720	species	Pseudomonas sp. S49
4.879e-05	6	6	23	1	9.234e-06	1898684	species	Pseudomonas sp. LPH1
4.879e-05	6	6	17	1.06	4.747e-06	2219057	species	Pseudomonas sp. LG1E9
4.879e-05	6	6	4	4	4.161e-06	1886807	species	Pseudomonas sp. TMW 2.1634
4.066e-05	5	5	29	1	6.644e-06	2730847	species	Pseudomonas sp. ADAK13
4.066e-05	5	5	21	1.1	1.592e-05	2587845	species	Pseudomonas sp. THAF7b
4.066e-05	5	5	18	1.28	4.371e-06	2201356	species	Pseudomonas sp. 31-12
4.066e-05	5	5	12	1.58	4.55e-06	2479392	species	Pseudomonas sp. LTJR-52
4.066e-05	5	5	19	1	8.459e-06	1855380	species	Pseudomonas sp. Z003-0.4C(8344-21)
4.066e-05	5	5	14	1.29	5.595e-06	2590776	species	Pseudomonas sp. NIBRBAC000502773
4.066e-05	5	5	16	1.06	5.845e-06	1649877	species	Pseudomonas sp. CCOS 191
4.066e-05	5	5	15	1.07	6.813e-06	1534110	species	Pseudomonas sp. DR 5-09
4.066e-05	5	5	15	1	9.425e-06	1611770	species	Pseudomonas sp. MRSN12121
4.066e-05	5	5	9	1	4.274e-06	2662033	species	Pseudomonas sp. 14181154
3.253e-05	4	4	26	1	1.311e-05	2018067	species	Pseudomonas sp. FDAARGOS_380
3.253e-05	4	4	20	1	1.657e-05	658629	species	Pseudomonas sp. CMR12a
3.253e-05	4	4	17	1	3.993e-06	2730848	species	Pseudomonas sp. ADAK18
3.253e-05	4	4	11	1.18	7.236e-06	2169583	species	Pseudomonas sp. SXM-1
3.253e-05	4	4	6	1	4.119e-06	2005388	species	Pseudomonas sp. RU47
2.44e-05	3	3	16	1.12	1.258e-05	2054915	species	Pseudomonas sp. 09C 129
2.44e-05	3	3	6	1.67	7.518e-06	2083052	species	Pseudomonas sp. SWI36
2.44e-05	3	3	3	1.67	2.464e-06	2730851	species	Pseudomonas sp. ADAK22
2.44e-05	3	3	2	2	3.255e-06	69328	species	Pseudomonas sp. VLB120
1.626e-05	2	2	16	1	9.053e-06	1827300	species	Pseudomonas sp. MYb193
1.626e-05	2	2	10	1.4	1.178e-05	2654238	species	Pseudomonas sp. DTU12.1
1.626e-05	2	2	6	2.17	9.138e-06	1173273	species	Pseudomonas sp. R2-37-08W
1.626e-05	2	2	6	1.83	1.067e-05	1173270	species	Pseudomonas sp. R1-43-08
1.626e-05	2	2	6	1.83	5.351e-06	1659194	species	Pseudomonas sp. GR 6-02
1.626e-05	2	2	6	1.83	4.889e-06	2126069	species	Pseudomonas sp. LBUM920
1.626e-05	2	2	5	2	4.482e-06	676210	species	Pseudomonas sp. ATCC 43928
1.626e-05	2	2	10	1	7.729e-06	2067572	species	Pseudomonas sp. NC02
1.626e-05	2	2	10	1	9.551e-06	2069256	species	Pseudomonas sp. XWY-1
1.626e-05	2	2	9	1	7.054e-06	1500687	species	Pseudomonas sp. St29
1.626e-05	2	2	6	1.33	6.036e-06	2083054	species	Pseudomonas sp. LG1D9
1.626e-05	2	2	8	1	1.342e-05	1173288	species	Pseudomonas sp. R4-39-08
1.626e-05	2	2	8	1	2.243e-06	2025658	species	Pseudomonas sp. NS1(2017)
1.626e-05	2	2	8	1	6.16e-06	1500686	species	Pseudomonas sp. Os17
1.626e-05	2	2	7	1	4.332e-06	1758730	species	Pseudomonas sp. BIOMIG1BAC
1.626e-05	2	2	4	1	3.847e-06	253237	species	Pseudomonas sp. phDV1
1.626e-05	2	2	3	1	1.995e-06	2605424	species	Pseudomonas sp. J380
1.626e-05	2	2	2	1	6.627e-07	2604941	species	Pseudomonas sp. C27(2019)
8.132e-06	1	1	10	1.1	1.535e-05	2681983	species	Pseudomonas sp. L22-9
8.132e-06	1	1	8	1	6.914e-06	2597770	species	Pseudomonas sp. BJP69
8.132e-06	1	1	5	1	1.007e-05	658643	species	Pseudomonas sp. R4-35-07
8.132e-06	1	1	2	1	2.706e-06	1855331	species	Pseudomonas sp. A214
8.132e-06	1	1	2	1	3.154e-06	2045200	species	Pseudomonas sp. s211(2017)
8.132e-06	1	1	2	1	5.123e-06	658632	species	Pseudomonas sp. R11-23-07
8.132e-06	1	1	1	1	6.533e-07	2559074	species	Pseudomonas sp. S150
0.003822	470	30	1409	1.22	6.812e-06	136843	species group	Pseudomonas fluorescens group
0.001553	191	135	623	1.21	7.595e-06	294	species	Pseudomonas fluorescens
0.0001057	13	13	41	1.39	8.672e-06	1221522	strain	Pseudomonas fluorescens NCIMB 11764
8.132e-05	10	10	26	1.69	6.768e-06	216595	strain	Pseudomonas fluorescens SBW25
8.132e-05	10	10	25	1.24	6.234e-06	746360	strain	Pseudomonas fluorescens WH6
8.132e-05	10	10	18	1.33	4.064e-06	1038922	strain	Pseudomonas fluorescens Q2-87
4.879e-05	6	6	31	1	9.23e-06	743713	strain	Pseudomonas fluorescens R124
4.879e-05	6	6	22	1.09	1.015e-05	205922	strain	Pseudomonas fluorescens Pf0-1
8.132e-06	1	1	3	1	6.274e-06	1037911	strain	Pseudomonas fluorescens A506
0.0003659	45	45	100	1.41	7.455e-06	76758	species	Pseudomonas orientalis
[truncated: 6,962 more rows]

## Sheet: PAL002G
# KrakenUniq v0.7.3 DATE:2024-05-23T14:29:48Z DB:/gpfs/space/GI/ebc_data/seqdata/aDNA/Metagenomics/kraken_all_databases/Databases_Toni/5-Kraken_Uniq_Pathogens/ DB_SIZE:412029195232 WD:/gpfs/space/GI/ebc_data/seqdata/aDNA/Unpublished/Ancestors_Metagenomics/4-Concretions/1-Project_folder/1-Data/2-Inputfiles
# CL:perl /gpfs/space/GI/ebc_data/seqdata/aDNA/Scripts/2-ADMMA/ADMMA/env/KrakenUniq/bin/krakenuniq --db /gpfs/space/GI/ebc_data/seqdata/aDNA/Metagenomics/kraken_all_databases/Databases_Toni/5-Kraken_Uniq_Pathogens/ --threads 4 --preload-size 80G --classified-out /gpfs/space/GI/ebc_data/seqdata/aDNA/Unpublished/Ancestors_Metagenomics/4-Concretions/1-Project_folder/1-Data/3-Runs/Data_Concretions/PA…
%	reads	taxReads	kmers	dup	cov	taxID	rank	taxName
97.43	11568217	11568217	275219542	1.04	1107	0	no rank	unclassified
2.573	305461	35	2188352	1.12	6.373e-05	1	no rank	root
2.572	305342	577	2188352	1.12	6.422e-05	131567	no rank	cellular organisms
2.531	300478	10178	2142135	1.12	8.759e-05	2	superkingdom	Bacteria
1.209	143585	976	944467	1.15	0.0001044	1783272	clade	Terrabacteria group
1.115	132426	1629	860479	1.16	0.0001838	201174	phylum	Actinobacteria
1.01	119982	13286	797614	1.14	0.0001748	1760	class	Actinobacteria
0.3364	39940	0	320167	1.05	0.0002441	85011	order	Streptomycetales
0.3364	39940	1100	320167	1.05	0.0002441	2062	family	Streptomycetaceae
0.3209	38098	12665	295874	1.05	0.0002356	1883	genus	Streptomyces
0.07859	9332	1994	46880	1.06	0.0001081	2593676	no rank	unclassified Streptomyces
0.003276	389	389	2379	1.03	0.0004533	2676871	species	Streptomyces sp. Tu 2975
0.002577	306	306	1807	1.06	0.0002589	2730915	species	Streptomyces sp. Z423-1
0.001634	194	194	916	1.04	0.0001396	646637	species	Streptomyces sp. M2
0.001617	192	192	866	1.03	0.0001138	2653200	species	Streptomyces sp. GY16
0.001609	191	191	1109	1	0.0001509	2135430	species	Streptomyces sp. P3
0.001592	189	189	1020	1.03	0.0001511	1882757	species	Streptomyces sp. 3214.6
0.001592	189	189	926	1.08	0.0001177	2184053	species	Streptomyces sp. ZFG47
0.001583	188	188	858	1.06	0.0001477	2684468	species	Streptomyces sp. QHH-9511
0.001575	187	187	762	1.07	0.0001	1725411	species	Streptomyces sp. CdTB01
0.001398	166	166	657	1.24	8.362e-05	2742137	species	Streptomyces sp. NA02950
0.001364	162	162	715	1.05	0.0001358	2072505	species	Streptomyces sp. Go-475
0.001331	158	158	639	1.05	0.0001127	2695266	species	Streptomyces sp. HM190
0.00123	146	146	696	1.04	0.0001044	2721244	species	Streptomyces sp. RPA4-2
0.001213	144	144	630	1.06	0.0001013	2717324	species	Streptomyces sp. QMT-12
0.001162	138	138	546	1.04	0.0001045	2585716	species	Streptomyces sp. C8S0
0.001137	135	135	518	1.09	0.0001	1264596	species	Streptomyces sp. SCSIO 3032
0.001112	132	132	575	1.02	8.668e-05	2742136	species	Streptomyces sp. NA04227
0.00107	127	127	551	1.01	9.937e-05	862751	species	Streptomyces sp. SirexAA-E
0.001061	126	126	567	1.04	8.126e-05	2175864	species	Streptomyces sp. NHF165
0.001053	125	125	581	1.05	8.672e-05	1841249	species	Streptomyces sp. RTd22
0.001053	125	125	496	1.1	6.993e-05	2742130	species	Streptomyces sp. NA00687
0.001044	124	124	601	1.04	8.403e-05	2686304	species	Streptomyces sp. T44
0.001036	123	123	586	1.03	0.0001008	2203204	species	Streptomyces sp. WAC 01438
0.001019	121	121	481	1.06	6.76e-05	2136401	species	Streptomyces sp. YIM 121038
0.0009854	117	117	396	1.15	8.454e-05	2684469	species	Streptomyces sp. SCUT-3
0.0009517	113	113	572	1.04	8.457e-05	2692234	species	Streptomyces sp. GS7
0.0009433	112	112	757	1.01	0.0001492	2721243	species	Streptomyces sp. RLB1-33
0.0009348	111	111	447	1.08	6.903e-05	2721173	species	Streptomyces sp. DSM 40868
0.000918	109	109	535	1.03	8.984e-05	2750011	species	Streptomyces sp. Rer75
0.0009096	108	108	470	1.06	8.004e-05	2662397	species	Streptomyces sp. QMT-28
0.0009012	107	107	489	1.03	8.193e-05	1938841	species	Streptomyces sp. 2323.1
0.0008675	103	103	428	1.06	8.706e-05	234612	species	Streptomyces sp. TN58
0.0008422	100	100	475	1.02	8.475e-05	2305220	species	Streptomyces sp. W1SF4
0.0008422	100	100	428	1.03	7.711e-05	2203205	species	Streptomyces sp. WAC 01529
0.0008254	98	98	551	1.02	0.0001006	2721246	species	Streptomyces sp. S1D4-11
0.0008254	98	98	418	1.05	9.698e-05	2059884	species	Streptomyces sp. CMB-StM0423
0.0007917	94	94	500	1.01	9.931e-05	2705439	species	Streptomyces sp. S4.7
0.0007917	94	94	387	1.03	7.385e-05	1812480	species	Streptomyces sp. fd1-xmd
0.0007748	92	92	452	1.06	8.777e-05	1849967	species	Streptomyces sp. SAT1
0.0007664	91	91	472	1.01	9.736e-05	2714844	species	Streptomyces sp. JB150
0.000758	90	90	397	1.06	6.982e-05	1442032	species	Streptomyces sp. Z022
0.0007411	88	88	340	1.06	5.893e-05	1736046	species	Streptomyces sp. SM18
0.0007411	88	88	319	1.08	3.987e-05	1855352	species	Streptomyces sp. TLI_053
0.0007074	84	84	306	1.02	5.282e-05	2751189	species	Streptomyces sp. NEAU-sy36
0.0005559	66	66	301	1.01	7.531e-05	1522758	species	Streptomyces sp. ADI95-16
0.0005137	61	61	271	1.06	6.274e-05	2726118	species	Streptomyces sp. jing01
0.0004801	57	57	277	1.02	8.927e-05	444103	species	Streptomyces sp. CNQ-509
0.0004548	54	54	271	1.03	6.16e-05	2721245	species	Streptomyces sp. RPA4-5
0.0004548	54	54	241	1.06	5.272e-05	2202000	species	Streptomyces sp. NEAU-S7GS2
0.0004548	54	54	199	1.02	5.204e-05	2083284	species	Streptomyces sp. CB09001
0.0004379	52	52	188	1.11	5.157e-05	1561022	species	Streptomyces sp. CCM_MD2014
0.0004295	51	51	216	1.05	5.047e-05	2582831	species	Streptomyces sp. SUK 48
0.0004211	50	50	264	1.01	5.582e-05	2662065	species	Streptomyces sp. SYP-A7193
0.0004127	49	49	264	1.05	6.833e-05	2005885	species	Streptomyces sp. S063
0.0004127	49	49	190	1.04	3.658e-05	1262452	species	Streptomyces sp. 769
0.0003874	46	46	250	1	7.811e-05	2203210	species	Streptomyces sp. WAC 06738
0.0003706	44	44	178	1.02	5.752e-05	1964449	species	Streptomyces sp. 3211
0.0003621	43	43	170	1.04	4.701e-05	1661694	species	Streptomyces sp. Tue 6075
0.0003537	42	42	175	1.04	4.751e-05	465541	species	Streptomyces sp. Mg1
0.0003032	36	36	141	1.17	4.246e-05	2153485	species	Streptomyces sp. endophyte_N2
0.0002863	34	34	158	1.06	5.072e-05	1837283	species	Streptomyces sp. S8
0.0002358	28	28	129	1	3.395e-05	2692233	species	Streptomyces sp. HF10
0.000219	26	26	131	1	5.235e-05	1851167	species	Streptomyces sp. 11-1-2
0.0002105	25	25	120	1.01	5.091e-05	1972846	species	Streptomyces sp. Sge12
0.0002021	24	24	119	1.14	0.0001605	2594459	species	Streptomyces sp. S1A1-7
0.0001853	22	22	94	1.05	4.197e-05	1495638	species	Streptomyces sp. M56
0.0001684	20	20	128	1.05	0.000126	2094021	species	Streptomyces sp. WAC00288
0.0001684	20	20	109	1.01	8.282e-05	2742133	species	Streptomyces sp. NA02536
0.0001684	20	20	70	1.06	2.84e-05	2748873	species	Streptomyces sp. CB04723
0.00016	19	19	97	1.05	3.65e-05	1961713	species	Streptomyces sp. MOE7
0.0001348	16	16	64	1.11	5.633e-05	1984801	species	Streptomyces sp. CLI2509
0.0001263	15	15	82	1.01	0.0001539	2594455	species	Streptomyces sp. RLB3-17
0.0001263	15	15	80	1	7.883e-05	2742134	species	Streptomyces sp. NA03103
0.0001263	15	15	62	1.16	4.913e-05	1821625	species	Streptomyces sp. VN1
0.0001263	15	15	50	1.04	2.313e-05	1649184	species	Streptomyces sp. CFMR 7
0.0001095	13	13	76	1	7.126e-05	2563602	species	Streptomyces sp. SS52
9.264e-05	11	11	40	1.07	2.84e-05	355249	species	Streptomyces sp. Tu6071
9.264e-05	11	11	34	1.09	2.933e-05	2109593	species	Streptomyces sp. SGAir0924
8.422e-05	10	10	78	1.08	0.0001006	1881022	species	Streptomyces sp. 2114.2
8.422e-05	10	10	37	1	3.606e-05	2487422	species	Streptomyces sp. WAC06273
7.58e-05	9	9	64	1	4.299e-05	1914992	species	Streptomyces sp. DUT11
7.58e-05	9	9	58	1	0.000171	2594457	species	Streptomyces sp. RLB3-6
7.58e-05	9	9	35	1.14	5.376e-05	206662	species	Streptomyces sp. FR-008
5.895e-05	7	7	34	1.15	9.573e-05	1225337	species	Streptomyces sp. PVA_94-07
5.895e-05	7	7	32	1.16	4.159e-05	2305221	species	Streptomyces sp. KPB2
5.895e-05	7	7	24	1	2.893e-05	1265601	species	Streptomyces sp. PAMC 26508
5.053e-05	6	6	60	1	0.0003342	2594463	species	Streptomyces sp. S1D4-23
5.053e-05	6	6	53	1	0.0001088	2594462	species	Streptomyces sp. S1D4-20
5.053e-05	6	6	17	1	2.135e-05	1476754	species	Streptomyces sp. 604F
3.369e-05	4	4	13	1.92	5.463e-05	2306165	species	Streptomyces sp. CC0208
3.369e-05	4	4	22	1	2.663e-05	2420135	species	Streptomyces sp. S501
3.369e-05	4	4	20	1	4.568e-05	1218177	species	Streptomyces sp. GBA 94-10
2.527e-05	3	3	8	1	4.06e-05	2594461	species	Streptomyces sp. S1D4-14
1.684e-05	2	2	13	1	5.428e-05	2594454	species	Streptomyces sp. RLB1-9
8.422e-06	1	1	5	1	4.707e-05	2099583	species	Streptomyces sp. ICC1
8.422e-06	1	1	3	1	3.367e-06	2692235	species	Streptomyces sp. GF20
8.422e-06	1	1	2	1	0.0003223	2594456	species	Streptomyces sp. RLB3-5
8.422e-06	1	1	2	1	1.659e-05	565560	species	Streptomyces sp. SM17
0.01101	1307	1307	11222	1.01	0.001444	2496836	species	Streptomyces cyaneochromogenes
0.008211	975	0	7558	1.03	0.001184	1950	species	Streptomyces peucetius
0.008211	975	0	7558	1.03	0.001184	55158	subspecies	Streptomyces peucetius subsp. caesius
0.008211	975	975	7558	1.03	0.001184	316280	strain	Streptomyces peucetius subsp. caesius ATCC 27952
0.007672	911	911	4224	1.04	9.754e-05	54571	species	Streptomyces venezuelae
0.005348	635	635	4051	1.03	0.0005729	1535768	species	Streptomyces lunaelactis
0.005205	618	465	3680	1.02	0.0002233	1969	species	Streptomyces chartreusis
0.001289	153	153	722	1.03	0.0001346	1079985	strain	Streptomyces chartreusis NRRL 3882
0.003023	359	358	1961	1.03	0.0003493	38300	species	Streptomyces pristinaespiralis
8.422e-06	1	1	2	1	4.159e-05	457429	strain	Streptomyces pristinaespiralis ATCC 25486
0.002577	306	306	1465	1.05	8.065e-05	47763	species	Streptomyces lydicus
0.002299	273	20	1145	1.04	4.919e-05	629295	species group	Streptomyces griseus group
0.001027	122	0	477	1.06	5.196e-05	1482596	species subgroup	Streptomyces griseus subgroup
0.001027	122	0	477	1.06	5.196e-05	1911	species	Streptomyces griseus
0.001027	122	56	477	1.06	5.196e-05	67263	subspecies	Streptomyces griseus subsp. griseus
0.0005559	66	66	252	1.04	5.042e-05	455632	strain	Streptomyces griseus subsp. griseus NBRC 13350
0.0005643	67	0	316	1.03	4.614e-05	1482558	species subgroup	Streptomyces albovinaceus subgroup
0.0005643	67	43	316	1.03	4.614e-05	1908	species	Streptomyces globisporus
0.0002021	24	24	114	1.01	3.756e-05	1172567	strain	Streptomyces globisporus C-1027
0.0004632	55	0	225	1.01	4.261e-05	1482561	species subgroup	Streptomyces anulatus subgroup
0.0004632	55	55	225	1.01	4.261e-05	1892	species	Streptomyces anulatus
7.58e-05	9	0	47	1	3.924e-05	1482566	species subgroup	Streptomyces bacillaris subgroup
7.58e-05	9	9	47	1	3.924e-05	68179	species	Streptomyces bacillaris
0.00224	266	0	1354	1.05	0.0001358	379067	species	Streptomyces bingchenggensis
0.00224	266	266	1354	1.05	0.0001358	749414	strain	Streptomyces bingchenggensis BCW-1
0.002181	259	259	1477	1.04	0.0001918	1915	species	Streptomyces lincolnensis
0.002164	257	257	981	1.08	7.297e-05	1888	species	Streptomyces albus
0.002047	243	243	1337	1.04	0.0001998	2049881	species	Streptomyces dengpaensis
0.001988	236	236	1371	1.05	0.0002434	1905	species	Streptomyces exfoliatus
0.001937	230	230	930	1.09	6.934e-05	83656	species	Streptomyces tsukubensis
0.001903	226	95	1090	1.06	9.154e-05	193462	species	Streptomyces niveus
0.001103	131	131	607	1.05	9.236e-05	1352941	strain	Streptomyces niveus NCIMB 11891
0.001811	215	215	1024	1.04	0.0001316	1893	species	Streptomyces atratus
0.00171	203	203	1343	1.01	0.0002341	116188	species	Streptomyces coeruleorubidus
0.001693	201	0	1073	1.03	0.0001563	33903	species	Streptomyces avermitilis
0.001693	201	201	1073	1.03	0.0001563	227882	strain	Streptomyces avermitilis MA-4680 = NBRC 14893
0.001634	194	194	980	1.04	0.0001284	2548456	species	Streptomyces aquilus
0.001625	193	193	1012	1.04	0.0001411	66871	species	Streptomyces aureoverticillatus
0.001609	191	0	1152	1.08	0.0001592	348043	species	Streptomyces davaonensis
0.001609	191	191	1152	1.08	0.0001592	1214101	strain	Streptomyces davaonensis JCM 4913
0.001592	189	189	1249	1.01	0.0002232	33899	species	Streptomyces galilaeus
0.001592	189	0	1163	1.02	0.0001618	1898	species	Streptomyces cacaoi
0.001592	189	189	1163	1.02	0.0001618	249586	subspecies	Streptomyces cacaoi subsp. asoensis
0.001583	188	188	924	1.05	7.954e-05	67304	species	Streptomyces griseorubiginosus
0.001533	182	182	1247	1	0.0001992	1940	species	Streptomyces albireticuli
0.001499	178	178	811	1.11	0.0001177	2282738	species	Streptomyces paludis
0.001482	176	176	1223	1.03	0.0002231	67305	species	Streptomyces hawaiiensis
0.001482	176	176	836	1.03	0.0001565	1977088	species	Streptomyces ficellus
0.001474	175	175	742	1.06	7.055e-05	73044	species	Streptomyces seoulensis
0.001415	168	168	771	1.05	9.951e-05	1901	species	Streptomyces clavuligerus
0.00139	165	0	625	1.08	0.0001123	1038928	species	Streptomyces xinghaiensis
0.00139	165	165	625	1.08	0.0001123	1038929	strain	Streptomyces xinghaiensis S187
0.001381	164	164	680	1.05	0.0001336	2174846	species	Streptomyces tirandamycinicus
0.001373	163	0	962	1.02	0.0001385	285450	species	Streptomyces roseochromogenus
0.001373	163	0	962	1.02	0.0001385	149682	subspecies	Streptomyces roseochromogenus subsp. oscitans
0.001373	163	163	962	1.02	0.0001385	1352936	strain	Streptomyces roseochromogenus subsp. oscitans DS 12.976
0.001373	163	163	758	1.03	6.761e-05	68270	species	Streptomyces spectabilis
0.001356	161	0	1023	1.03	0.0001353	1930	species	Streptomyces scabiei
0.001356	161	161	1023	1.03	0.0001353	680198	strain	Streptomyces scabiei 87.22
0.001305	155	155	638	1.04	9.619e-05	362257	species	Streptomyces vietnamensis
0.001263	150	150	622	1.1	8.475e-05	67267	species	Streptomyces alboflavus
0.001204	143	87	704	1.03	5.697e-05	1912	species	Streptomyces hygroscopicus
0.00032	38	38	186	1.09	6.291e-05	264445	subspecies	Streptomyces hygroscopicus subsp. limoneus
0.0001516	18	14	108	1	3.683e-05	311982	subspecies	Streptomyces hygroscopicus subsp. jinggangensis
3.369e-05	4	4	11	1	4.459e-05	1133850	strain	Streptomyces hygroscopicus subsp. jinggangensis 5008
0.001196	142	142	697	1.05	0.0001202	1783515	species	Streptomyces qaidamensis
0.001188	141	141	527	1.09	6.673e-05	1927	species	Streptomyces rimosus
0.001171	139	139	773	1.02	0.0001412	1827580	species	Streptomyces nigra
0.001154	137	137	588	1.2	0.0001076	68209	species	Streptomyces globosus
0.001145	136	0	610	1.06	8.697e-05	68246	species	Streptomyces olivoreticuli
0.001145	136	136	610	1.06	8.697e-05	284034	subspecies	Streptomyces olivoreticuli subsp. olivoreticuli
0.001112	132	132	555	1.05	0.0001058	36818	species	Streptomyces subrutilus
0.001095	130	130	594	1.05	9.44e-05	40318	species	Streptomyces nodosus
0.001086	129	129	570	1.06	7.049e-05	68214	species	Streptomyces griseochromogenes
0.001044	124	124	627	1.02	0.0001267	1690221	species	Streptomyces spongiicola
0.001011	120	104	576	1.04	8.824e-05	1889	species	Streptomyces ambofaciens
0.0001348	16	16	97	1.01	6.919e-05	278992	strain	Streptomyces ambofaciens ATCC 23877
0.001011	120	120	557	1.04	8.196e-05	1077946	species	Streptomyces hundungensis
0.001011	120	0	463	1.08	7.024e-05	29303	species	Streptomyces cattleya
0.001011	120	120	463	1.08	7.024e-05	1003195	strain	Streptomyces cattleya NRRL 8057 = DSM 46488
0.0009685	115	115	585	1.02	0.0001035	1885	species	Streptomyces actuosus
0.0009685	115	115	417	1.06	7.014e-05	66425	species	Streptomyces luteoverticillatus
0.0009517	113	113	525	1.04	0.0001024	1907	species	Streptomyces glaucescens
0.0009517	113	113	477	1.02	8.71e-05	1960	species	Streptomyces vinaceus
0.0009433	112	112	420	1.18	5.263e-05	68570	species	Streptomyces albulus
0.0009348	111	111	537	1.07	8.331e-05	553510	species	Streptomyces gilvosporeus
0.0009348	111	111	506	1.05	8.28e-05	1890	species	Streptomyces antibioticus
0.0009264	110	0	510	1.08	8.234e-05	1914	species	Streptomyces lavendulae
0.0009264	110	110	510	1.08	8.234e-05	58340	subspecies	Streptomyces lavendulae subsp. lavendulae
0.0009264	110	110	500	1.04	8.184e-05	173860	species	Streptomyces rectiverticillatus
0.0009096	108	108	581	1.05	8.546e-05	1904616	species	Streptomyces fodineus
0.0009096	108	108	553	1.06	8.348e-05	45398	species	Streptomyces griseoviridis
0.0008927	106	0	481	1.06	9.088e-05	42684	species	Streptomyces collinus
0.0008927	106	106	481	1.06	9.088e-05	1214242	strain	Streptomyces collinus Tu 365
0.0008843	105	105	486	1.04	8.63e-05	68223	species	Streptomyces katrae
0.0008759	104	104	447	1.04	7.327e-05	1355015	species	Streptomyces pluripotens
0.0008338	99	99	437	1.07	7.911e-05	67345	species	Streptomyces prasinus
0.0008338	99	99	435	1.06	8.921e-05	408015	species	Streptomyces xiamenensis
0.0008169	97	97	450	1.02	8.811e-05	285570	species	Streptomyces asterosporus
0.0008001	95	95	449	1.04	8.444e-05	68249	species	Streptomyces pactum
0.0007917	94	94	479	1.05	8.058e-05	2599401	species	Streptomyces qinzhouensis
0.0007832	93	93	416	1	7.238e-05	28894	species	Streptomyces nitrosporeus
0.000758	90	90	385	1.02	6.388e-05	1616117	species	Streptomyces formicae
0.0007327	87	0	472	1.07	9.828e-05	67581	species	Streptomyces viridosporus
0.0007327	87	87	472	1.07	9.828e-05	665577	strain	Streptomyces viridosporus T7A
0.0007327	87	87	452	1.04	8.404e-05	132473	species	Streptomyces alboniger
0.0007159	85	59	304	1.09	3.777e-05	68202	species	Streptomyces fulvissimus
0.000219	26	26	92	1.07	3.307e-05	1303692	strain	Streptomyces fulvissimus DSM 40593
0.0006738	80	80	332	1.04	6.539e-05	146923	species	Streptomyces parvulus
0.0006738	80	80	327	1.02	7.245e-05	1176198	species	Streptomyces harbinensis
0.0006569	78	78	378	1.06	5.772e-05	1967	species	Streptomyces kanamyceticus
0.0006316	75	75	337	1.02	6.49e-05	1932	species	Streptomyces tendae
0.0006064	72	0	423	1.08	8.094e-05	68280	species	Streptomyces violaceusniger
0.0006064	72	72	423	1.08	8.094e-05	653045	strain	Streptomyces violaceusniger Tu 4113
0.0005895	70	70	307	1.06	5.568e-05	68175	species	Streptomyces antimycoticus
0.0003958	47	0	217	1.04	4.741e-05	1971	species	Streptomyces noursei
0.0003958	47	47	217	1.04	4.741e-05	316284	strain	Streptomyces noursei ATCC 11455
0.0003621	43	43	258	1.02	6.85e-05	1437453	species	Streptomyces leeuwenhoekii
0.0003621	43	43	189	1	4.848e-05	58346	species	Streptomyces platensis
0.0003369	40	0	161	1.06	4.753e-05	68192	species	Streptomyces cyaneogriseus
0.0003369	40	40	161	1.06	4.753e-05	477245	subspecies	Streptomyces cyaneogriseus subsp. noncyanogenus
0.0002948	35	35	140	1.13	4.06e-05	1928	species	Streptomyces rochei
0.0002863	34	34	163	1.04	5.275e-05	188770	species	Streptomyces koyangensis
0.0002105	25	25	62	1.18	2.729e-05	67258	species	Streptomyces cavourensis
0.00016	19	19	102	1.01	5.36e-05	92644	species	Streptomyces malaysiensis
0.00016	19	19	86	1.03	5.209e-05	75293	species	Streptomyces autolyticus
0.0001516	18	18	65	1	2.639e-05	1935	species	Streptomyces violaceoruber
0.0001348	16	16	65	1.14	3.402e-05	48665	species	Streptomyces viridifaciens
0.0001263	15	0	61	1	7.431e-05	1906	species	Streptomyces fradiae
0.0001263	15	15	61	1	7.475e-05	1319510	strain	Streptomyces fradiae ATCC 10745 = DSM 40063
0.0001263	15	15	54	1	4.335e-05	68203	species	Streptomyces fungicidicus
0.0001179	14	14	44	1.02	6.701e-05	285473	species	Streptomyces rubrolavendulae
9.264e-05	11	0	48	1	1.631e-05	1477431	species group	Streptomyces albidoflavus group
5.895e-05	7	6	23	1	1.927e-05	1902	species	Streptomyces coelicolor
8.422e-06	1	1	6	1	1.982e-05	100226	strain	Streptomyces coelicolor A3(2)
1.684e-05	2	2	14	1	2.288e-05	42239	species	Streptomyces sampsonii
1.684e-05	2	2	11	1	1.057e-05	1886	species	Streptomyces albidoflavus
8.422e-05	10	0	30	1.1	2.559e-05	1169025	species	Streptomyces pratensis
8.422e-05	10	10	30	1.1	2.559e-05	591167	strain	Streptomyces pratensis ATCC 33331
5.895e-05	7	4	46	1.02	6.146e-05	1916	species	Streptomyces lividans
2.527e-05	3	3	11	1.09	5.19e-05	1200984	strain	Streptomyces lividans 1326
5.895e-05	7	7	41	1	3.492e-05	47716	species	Streptomyces olivaceus
5.053e-05	6	6	23	1	2.845e-05	67260	species	Streptomyces cinereoruber
1.684e-05	2	2	7	1.14	1.946e-05	1642299	species	Streptomyces alfalfae
0.003209	381	33	1629	1.08	6.154e-05	2063	genus	Kitasatospora
0.001743	207	2	862	1.09	6.361e-05	2633591	no rank	unclassified Kitasatospora
0.001011	120	120	545	1.1	7.209e-05	2018025	species	Kitasatospora sp. MMS16-BH015
0.0007159	85	85	311	1.07	5.208e-05	2742135	species	Kitasatospora sp. NA04385
0.0007159	85	0	335	1.12	5.553e-05	2066	species	Kitasatospora setae
0.0007159	85	85	335	1.12	5.553e-05	452652	strain	Kitasatospora setae KM-6054
0.0004043	48	48	238	1.01	4.93e-05	68173	species	Kitasatospora albolonga
6.738e-05	8	8	40	1.05	3.027e-05	1894	species	Kitasatospora aureofaciens
0.00304	361	2	1499	1.12	7.433e-05	228398	genus	Streptacidiphilus
0.002004	238	9	1023	1.13	7.196e-05	2643834	no rank	unclassified Streptacidiphilus
0.00107	127	127	562	1.09	7.299e-05	2704468	species	Streptacidiphilus sp. P02-A3a
0.000859	102	102	429	1.15	6.805e-05	2705012	species	Streptacidiphilus sp. PB12-B1b
0.001019	121	121	459	1.1	7.737e-05	2126346	species	Streptacidiphilus bronchialis
0.1294	15367	193	74889	1.26	0.0003059	85009	order	Propionibacteriales
0.1135	13477	717	62776	1.3	0.000406	85015	family	Nocardioidaceae
0.05414	6428	527	29163	1.2	0.0003011	1839	genus	Nocardioides
0.03615	4292	324	18552	1.19	0.0002826	2615069	no rank	unclassified Nocardioides
0.003504	416	416	1822	1.18	0.0003799	196162	species	Nocardioides sp. JS614
0.003032	360	360	1738	1.2	0.000458	110319	species	Nocardioides sp. CF8
0.002527	300	300	1314	1.19	0.0003261	2589074	species	Nocardioides sp. KUDC 5002
0.002367	281	281	1133	1.17	0.000247	2712223	species	Nocardioides sp. R-3366
0.002266	269	269	1147	1.16	0.0002353	2486272	species	Nocardioides sp. WS12
0.002181	259	259	904	1.22	0.0002371	2714939	species	Nocardioides sp. HDW12B
0.002122	252	252	921	1.22	0.0002537	2760089	species	Nocardioides sp. S-713
0.002047	243	243	947	1.16	0.0002445	2582905	species	Nocardioides sp. S-1144
0.001853	220	220	915	1.23	0.0002463	2558918	species	Nocardioides sp. SB3-45
0.001794	213	213	806	1.18	0.000215	2663857	species	Nocardioides sp. zg-579
0.001769	210	210	863	1.17	0.0002273	2592334	species	Nocardioides sp. JQ2195
0.001743	207	207	738	1.15	0.0002147	2714938	species	Nocardioides sp. HDW12A
0.001735	206	206	792	1.13	0.0002257	2483798	species	Nocardioides sp. 603
0.001625	193	193	774	1.21	0.0002076	2662361	species	Nocardioides sp. dk884
0.001373	163	163	556	1.17	0.000158	2045452	species	Nocardioides sp. 78
0.0008169	97	97	423	1.18	0.0001336	2575373	species	Nocardioides sp. dk3136
0.0006653	79	79	303	1.24	9.814e-05	2500546	species	Nocardioides sp. HY056
0.003082	366	366	1608	1.1	0.0002917	449461	species	Nocardioides humi
0.002249	267	267	1064	1.24	0.0002541	1643322	species	Nocardioides ungokensis
0.002072	246	246	980	1.17	0.0002665	2518370	species	Nocardioides euryhalodurans
0.001381	164	164	634	1.19	0.0001733	2518371	species	Nocardioides seonyuensis
0.001381	164	164	599	1.19	0.0001702	419476	species	Nocardioides marinisabuli
0.001373	163	0	753	1.11	0.0001995	450734	species	Nocardioides dokdonensis
0.001373	163	163	753	1.11	0.0001995	1300347	strain	Nocardioides dokdonensis FR1436
0.001011	120	120	462	1.15	0.0001621	1804624	species	Nocardioides baekrokdamisoli
0.001002	119	119	472	1.12	0.0001506	402297	species	Nocardioides daphniae
0.03411	4050	244	17085	1.43	0.0008765	2040	genus	Aeromicrobium
0.01603	1903	213	7193	1.44	0.0007162	2633570	no rank	unclassified Aeromicrobium
0.00502	596	596	2048	1.47	0.0006327	2107713	species	Aeromicrobium sp. A1-2
0.004725	561	561	2062	1.42	0.0006197	2079793	species	Aeromicrobium sp. 592
0.004489	533	533	1832	1.45	0.0005539	2662028	species	Aeromicrobium sp. MF47
0.006813	809	809	3157	1.45	0.0009485	2041	species	Aeromicrobium erythreum
0.005205	618	0	2359	1.46	0.0008214	219314	species	Aeromicrobium marinum
0.005205	618	618	2359	1.46	0.0008214	585531	strain	Aeromicrobium marinum DSM 15272
0.004009	476	476	1900	1.42	0.0005943	1736691	species	Aeromicrobium choanae
0.006325	751	0	5197	1.07	0.0007251	182639	genus	Kribbella
0.006325	751	0	5197	1.07	0.0007251	182640	species	Kribbella flavida
0.006325	751	751	5197	1.07	0.0007251	479435	strain	Kribbella flavida DSM 17836
0.003049	362	0	1480	1.18	0.0002974	2044	genus	Pimelobacter
0.003049	362	362	1480	1.18	0.0002974	2045	species	Pimelobacter simplex
0.002771	329	0	1108	1.41	0.0002791	1546255	genus	Mumia
0.002771	329	0	1108	1.41	0.0002791	2621872	no rank	unclassified Mumia
0.002771	329	329	1108	1.41	0.0002791	2708082	species	Mumia sp. ZJ1417
0.002316	275	4	982	1.24	0.0001172	53387	genus	Friedmanniella
0.001145	136	136	459	1.26	0.0001067	546871	species	Friedmanniella luteola
0.001137	135	135	512	1.18	0.000126	546874	species	Friedmanniella sagamiharensis
0.002021	240	0	933	1.16	0.0001537	117156	genus	Actinopolymorpha
0.002021	240	240	933	1.16	0.0001537	117157	species	Actinopolymorpha singaporensis
0.002013	239	0	937	1.18	0.0002598	86795	genus	Marmoricola
0.002013	239	239	937	1.18	0.0002598	642780	species	Marmoricola scoriae
0.0007243	86	0	296	1.13	8.158e-05	116071	genus	Micropruina
0.0007243	86	86	296	1.13	8.158e-05	75385	species	Micropruina glycogenica
0.01429	1697	38	9667	1.11	0.0001074	31957	family	Propionibacteriaceae
0.003891	462	12	1656	1.2	7.656e-05	29404	genus	Microlunatus
0.001802	214	2	761	1.17	7.906e-05	2619695	no rank	unclassified Microlunatus
0.001103	131	131	435	1.19	8.939e-05	2596828	species	Microlunatus sp. KUDC0627
0.0006822	81	81	324	1.14	6.823e-05	2672569	species	Microlunatus sp. Gsoil 973
0.00107	127	127	432	1.31	6.638e-05	630515	species	Microlunatus soli
0.000918	109	0	397	1.19	7.276e-05	29405	species	Microlunatus phosphovorus
0.000918	109	109	397	1.19	7.276e-05	1032480	strain	Microlunatus phosphovorus NM-1
0.002754	327	15	1196	1.2	7.649e-05	72763	genus	Tessaracoccus
0.0006485	77	77	266	1.27	8.14e-05	399497	species	Tessaracoccus flavescens
0.0006148	73	0	261	1.11	8.813e-05	2635419	no rank	unclassified Tessaracoccus
0.0006148	73	73	261	1.11	8.813e-05	1909732	species	Tessaracoccus sp. T2.5-30
0.000598	71	71	254	1.18	8.404e-05	1610493	species	Tessaracoccus flavus
0.0004969	59	59	204	1.13	5.6e-05	1332264	species	Tessaracoccus aquimaris
0.0002695	32	32	140	1.18	5.295e-05	2161816	species	Tessaracoccus timonensis
0.0016	190	4	3789	1.02	0.0003559	1912216	genus	Cutibacterium
0.001053	125	125	3497	1.02	0.0007855	1747	species	Cutibacterium acnes
0.0002948	35	23	139	1.1	3.453e-05	33010	species	Cutibacterium avidum
0.0001011	12	12	39	1.15	2.569e-05	1170318	strain	Cutibacterium avidum 44067
0.000219	26	26	80	1.23	3.919e-05	33011	species	Cutibacterium granulosum
0.001491	177	8	713	1.23	7.031e-05	1743	genus	Propionibacterium
0.0006822	81	81	323	1.36	0.0001185	556499	species	Propionibacterium acidifaciens
0.0003706	44	44	178	1.11	3.912e-05	1744	species	Propionibacterium freudenreichii
0.0003706	44	44	171	1.14	6.126e-05	119981	species	Propionibacterium australiense
0.001305	155	12	565	1.11	4.223e-05	1912215	genus	Acidipropionibacterium
0.0004548	54	54	200	1.16	4.094e-05	1749	species	Acidipropionibacterium jensenii
0.0003874	46	44	156	1.04	3.073e-05	1748	species	Acidipropionibacterium acidipropionici
1.684e-05	2	2	5	1	1.396e-05	1171373	strain	Acidipropionibacterium acidipropionici ATCC 4875
0.0003621	43	43	155	1.12	5.062e-05	2057246	species	Acidipropionibacterium virtanenii
0.0008675	103	0	356	1.23	8.576e-05	1278221	genus	Auraticoccus
0.0008675	103	103	356	1.23	8.576e-05	675864	species	Auraticoccus monumenti
0.0007832	93	0	322	1.3	9.644e-05	1085622	genus	Propioniciclava
0.0007832	93	0	322	1.3	9.644e-05	2642922	no rank	unclassified Propioniciclava
0.0007832	93	93	322	1.3	9.644e-05	2714937	species	Propioniciclava sp. HDW11
0.0006569	78	0	354	1.12	6.547e-05	1912217	genus	Pseudopropionibacterium
0.0006569	78	78	354	1.12	6.547e-05	1750	species	Pseudopropionibacterium propionicum
0.0006064	72	0	256	1.16	7.375e-05	1911549	genus	Raineyella
0.0006064	72	0	256	1.16	7.375e-05	2662260	no rank	unclassified Raineyella
0.0006064	72	72	256	1.16	7.375e-05	2662261	species	Raineyella sp. CBA3103
1.684e-05	2	0	4	1	2.049e-06	203133	genus	Propionimicrobium
1.684e-05	2	0	4	1	2.049e-06	2633994	no rank	unclassified Propionimicrobium
1.684e-05	2	2	4	1	2.049e-06	1871034	species	Propionimicrobium sp. Marseille-P3275
0.1243	14762	715	67290	1.12	5.67e-05	85007	order	Corynebacteriales
0.06622	7863	935	37485	1.09	6.815e-05	1762	family	Mycobacteriaceae
0.02943	3495	327	14787	1.08	6.685e-05	1866885	genus	Mycolicibacterium
0.001137	135	135	516	1.13	0.0001025	370526	species	Mycolicibacterium rutilum
0.001086	129	129	539	1.09	9.589e-05	39691	species	Mycolicibacterium moriokaense
0.001011	120	120	431	1.12	4.009e-05	1791	species	Mycolicibacterium aurum
0.0008506	101	101	405	1.04	9.245e-05	1249101	species	Mycolicibacterium celeriflavum
0.0008338	99	86	375	1.15	4.099e-05	1772	species	Mycolicibacterium smegmatis
0.0001095	13	13	39	1.21	2.098e-05	1214915	strain	Mycolicibacterium smegmatis MKD8
0.0008169	97	0	447	1.04	8.111e-05	1800	species	Mycolicibacterium chubuense
0.0008169	97	97	447	1.04	8.111e-05	710421	strain	Mycolicibacterium chubuense NBB4
0.0008169	97	97	349	1.13	7.299e-05	1792	species	Mycolicibacterium chitae
0.0008169	97	97	335	1.17	7.142e-05	758802	species	Mycolicibacterium litorale
0.0007917	94	0	400	1.07	7.088e-05	36814	species	Mycolicibacterium rhodesiae
0.0007917	94	94	400	1.07	7.088e-05	710685	strain	Mycolicibacterium rhodesiae NBB3
0.0007832	93	93	348	1.13	7.095e-05	36813	species	Mycolicibacterium pulveris
0.0007748	92	0	368	1.08	6.757e-05	110539	species	Mycolicibacterium vanbaalenii
0.0007748	92	92	368	1.08	6.757e-05	350058	strain	Mycolicibacterium vanbaalenii PYR-1
0.0007748	92	0	349	1.12	7.846e-05	46351	species	Mycolicibacterium hassiacum
0.0007748	92	92	349	1.12	7.846e-05	1122247	strain	Mycolicibacterium hassiacum DSM 44199
0.0007664	91	91	356	1.04	7.058e-05	216929	species	Mycolicibacterium psychrotolerans
0.0007664	91	91	266	1.07	4.757e-05	1286180	species	Mycolicibacterium sediminis
0.000758	90	90	360	1.11	6.742e-05	212765	species	Mycolicibacterium madagascariense
0.000758	90	90	299	1.13	6.719e-05	1771	species	Mycolicibacterium phlei
0.0007496	89	89	287	1.06	4.749e-05	134601	species	Mycolicibacterium goodii
0.0007159	85	85	445	1.15	6.162e-05	53462	species	Mycolicibacterium mageritense
0.000699	83	57	351	1.06	5.786e-05	1804	species	Mycolicibacterium gilvum
0.0001095	13	13	44	1	3.604e-05	278137	strain	Mycolicibacterium gilvum Spyr1
0.0001095	13	13	35	1.11	2.581e-05	350054	strain	Mycolicibacterium gilvum PYR-GCK
0.0006822	81	81	284	1.1	4.877e-05	1286181	species	Mycolicibacterium arabiense
0.0006738	80	80	322	1.07	6.455e-05	39688	species	Mycolicibacterium duvalii
0.0006485	77	77	251	1.06	5.771e-05	1797	species	Mycolicibacterium thermoresistibile
0.0006401	76	76	293	1.09	8.64e-05	126673	species	Mycolicibacterium doricum
0.0006316	75	0	299	1.05	5.474e-05	1810	species	Mycolicibacterium vaccae
0.0006316	75	75	299	1.05	5.474e-05	1354275	strain	Mycolicibacterium vaccae 95051
0.0006232	74	74	237	1.08	5.307e-05	1794	species	Mycolicibacterium gadium
0.0006148	73	73	244	1.18	4.839e-05	319706	species	Mycolicibacterium phocaicum
0.000598	71	71	290	1.06	5.499e-05	39692	species	Mycolicibacterium parafortuitum
0.0005811	69	69	231	1.11	4.313e-05	28047	species	Mycolicibacterium confluentis
0.0005474	65	65	282	1.1	5.218e-05	146017	species	Mycolicibacterium boenickei
0.0004632	55	55	190	1.01	3.327e-05	1534349	species	Mycolicibacterium helvum
0.0004464	53	53	186	1.11	3.484e-05	1766	species	Mycolicibacterium fortuitum
0.0004464	53	53	193	1.06	3.362e-05	39695	species	Mycolicibacterium tokaiense
0.0004295	51	51	222	1.02	3.973e-05	117567	species	Mycolicibacterium frederiksbergense
0.0004295	51	51	167	1.17	4.86e-05	1793	species	Mycolicibacterium fallax
0.0004295	51	51	168	1.15	4.196e-05	444597	species	Mycolicibacterium insubricum
0.0004211	50	50	339	1.1	6.155e-05	319707	species	Mycolicibacterium aubagnense
0.0004043	48	48	200	1.16	3.901e-05	1431246	species	Mycolicibacterium anyangense
0.0003369	40	40	185	1.04	4.451e-05	1534348	species	Mycolicibacterium sarraceniae
0.0003369	40	40	155	1.02	3.14e-05	67081	species	Mycolicibacterium alvei
0.0002863	34	34	111	1.1	2.482e-05	1799	species	Mycolicibacterium aichiense
0.000219	26	26	105	1.04	5.152e-05	39694	species	Mycolicibacterium poriferae
8.422e-05	10	10	33	1	2.376e-05	85693	species	Mycolicibacterium monacense
0.02465	2927	375	11953	1.11	4.932e-05	1763	genus	Mycobacterium
0.005693	676	54	2939	1.07	5.247e-05	2642494	no rank	unclassified Mycobacterium
0.001508	179	179	1001	1.03	0.0001477	212767	species	Mycobacterium sp. JS623
0.0005053	60	60	268	1.07	5.882e-05	2675524	species	Mycobacterium sp. DL592
0.0004969	59	59	224	1.17	4.233e-05	1545728	species	Mycobacterium sp. EPa45
0.0004801	57	57	190	1.16	3.546e-05	2675523	species	Mycobacterium sp. DL440
0.0004716	56	56	215	1.02	3.775e-05	2487344	species	Mycobacterium sp. DL90
0.0004379	52	52	167	1.09	3.237e-05	1682113	species	Mycobacterium sp. YC-RL4
0.0004295	51	51	238	1.05	3.813e-05	1936029	species	Mycobacterium sp. MS1601
0.0003621	43	43	131	1.07	2.687e-05	1547487	species	Mycobacterium sp. ELW1
0.0002274	27	27	99	1.2	4.452e-05	2587868	species	Mycobacterium sp. THAF192
0.0001011	12	12	29	1.34	2.096e-05	189918	species	Mycobacterium sp. KMS
8.422e-05	10	10	32	1	2.136e-05	2051552	species	Mycobacterium sp. PYR15
6.738e-05	8	8	49	1.06	3.307e-05	1920667	species	Mycobacterium sp. WY10
5.895e-05	7	7	12	1	1.018e-05	1561223	species	Mycobacterium sp. QIA-37
8.422e-06	1	1	1	1	3.898e-06	1168287	species	Mycobacterium sp. MOTT36Y
0.003453	410	26	1486	1.09	4.196e-05	2249310	species group	Mycobacterium simiae complex
0.0006148	73	73	231	1.07	4.722e-05	185642	species	Mycobacterium parmense
0.0005306	63	63	228	1.14	4.317e-05	220927	species	Mycobacterium saskatchewanense
0.0005053	60	60	178	1.11	4.315e-05	53376	species	Mycobacterium heidelbergense
0.0004716	56	56	191	1.11	3.641e-05	292462	species	Mycobacterium florentinum
0.0004295	51	51	198	1.04	3.754e-05	1784	species	Mycobacterium simiae
0.0003453	41	41	156	1.1	3.262e-05	722731	species	Mycobacterium shigaense
0.0003369	40	40	176	1.04	3.362e-05	470076	species	Mycobacterium stomatepiae
0.00272	323	72	1189	1.1	3.439e-05	120793	species group	Mycobacterium avium complex (MAC)
0.0005895	70	41	224	1.12	3.112e-05	1764	species	Mycobacterium avium
0.0001769	21	21	83	1.01	2.987e-05	439334	subspecies	Mycobacterium avium subsp. hominissuis
5.895e-05	7	7	21	1	2.917e-05	1770	subspecies	Mycobacterium avium subsp. paratuberculosis
8.422e-06	1	1	1	1	2.011e-06	243243	strain	Mycobacterium avium 104
0.0003706	44	44	185	1.02	3.658e-05	560555	species	Mycobacterium mantenii
0.0003116	37	37	122	1.12	2.764e-05	701042	species	Mycobacterium marseillense
0.0003116	37	0	120	1.07	2.681e-05	339268	species	Mycobacterium colombiense
0.0003116	37	37	120	1.07	2.681e-05	1041522	strain	Mycobacterium colombiense CECT 3035
0.0002863	34	14	110	1.22	3.751e-05	1767	species	Mycobacterium intracellulare
7.58e-05	9	0	25	1.28	4.91e-05	35617	subspecies	Mycobacterium intracellulare subsp. intracellulare
7.58e-05	9	9	25	1.28	4.91e-05	1232724	strain	Mycobacterium intracellulare subsp. intracellulare MTCC 9506
6.738e-05	8	7	42	1.19	6.266e-05	1203599	subspecies	Mycobacterium intracellulare subsp. yongonense
8.422e-06	1	1	3	1	1.121e-05	1138871	strain	Mycobacterium intracellulare subsp. yongonense 05-1390
1.684e-05	2	2	4	1.75	1.749e-05	487521	strain	Mycobacterium intracellulare ATCC 13950
8.422e-06	1	1	3	1	2.168e-05	1138382	strain	Mycobacterium intracellulare MOTT-02
0.0001263	15	15	57	1.16	1.666e-05	222805	species	Mycobacterium chimaera
0.0001011	12	12	42	1	2.636e-05	64667	species	Mycobacterium lepraemurium
1.684e-05	2	2	12	1	2.334e-05	1138383	species	Mycobacterium paraintracellulare
0.0008422	100	100	400	1.06	5.533e-05	482462	species	Mycobacterium dioxanotrophicus
0.0008085	96	96	391	1.09	8.02e-05	1552759	species	Mycobacterium grossiae
0.0006316	75	75	309	1.05	5.764e-05	43348	species	Mycobacterium branderi
0.0006148	73	73	243	1.28	3.786e-05	1389713	species	Mycobacterium paragordonae
0.0006064	72	72	339	1.04	7.121e-05	39689	species	Mycobacterium gallinarum
0.0005137	61	61	269	1.11	6.194e-05	169765	species	Mycobacterium lacus
0.0005137	61	38	253	1.13	3.025e-05	77643	species group	Mycobacterium tuberculosis complex
0.0001179	14	0	85	1	2.712e-05	78331	species	Mycobacterium canettii
5.895e-05	7	7	46	1	5.028e-05	1205677	strain	Mycobacterium canettii CIPT 140070017
5.895e-05	7	7	25	1	2.643e-05	1205674	strain	Mycobacterium canettii CIPT 140070010
7.58e-05	9	4	41	1.39	2.809e-05	1773	species	Mycobacterium tuberculosis
3.369e-05	4	4	10	2.3	0.00318	1010835	strain	Mycobacterium tuberculosis BT2
8.422e-06	1	0	12	1	0.000136	1765	biotype	Mycobacterium tuberculosis variant bovis
8.422e-06	1	1	12	1	0.0003046	33892	no rank	Mycobacterium tuberculosis variant bovis BCG
0.0005137	61	61	242	1.09	4.931e-05	1775	species	Mycobacterium cookii
0.0004885	58	58	238	1.11	5.46e-05	459858	species	Mycobacterium noviomagense
0.0004801	57	57	234	1.03	4.339e-05	44010	species	Mycobacterium conspicuum
0.0004379	52	52	150	1.32	3.944e-05	398694	species	Mycobacterium shinjukuense
0.0004295	51	51	157	1.21	2.688e-05	1778	species	Mycobacterium gordonae
0.0004211	50	50	157	1.18	3.092e-05	2094119	species	Mycobacterium basiliense
0.0004127	49	49	171	1.04	2.635e-05	1768	species	Mycobacterium kansasii
0.0004043	48	48	183	1.07	4.2e-05	1789	species	Mycobacterium xenopi
0.0004043	48	48	165	1.12	4.599e-05	386911	species	Mycobacterium seoulense
0.0003369	40	40	161	1.31	3.905e-05	590652	species	Mycobacterium paraseoulense
0.0003369	40	40	25	3.12	8.106e-06	1769	species	Mycobacterium leprae
0.0002527	30	0	147	1.02	3.789e-05	29311	species	Mycobacterium haemophilum
0.0002527	30	30	147	1.02	3.789e-05	1202450	strain	Mycobacterium haemophilum DSM 44634
0.0001095	13	10	31	1.13	8.952e-06	1781	species	Mycobacterium marinum
1.684e-05	2	2	4	1	4.82e-06	216594	strain	Mycobacterium marinum M
8.422e-06	1	1	3	1	2.209e-05	1131442	strain	Mycobacterium marinum E11
5.053e-05	6	3	16	1	1.446e-05	1809	species	Mycobacterium ulcerans
2.527e-05	3	3	8	1	1.675e-05	1124626	subspecies	Mycobacterium ulcerans subsp. shinshuense
1.684e-05	2	0	6	1	1.904e-05	261524	species	Mycobacterium liflandii
1.684e-05	2	2	6	1	1.904e-05	459424	strain	Mycobacterium liflandii 128FXT
0.001828	217	12	788	1.21	4.973e-05	1073531	genus	Mycolicibacter
0.0004632	55	55	236	1.14	6.077e-05	29314	species	Mycolicibacter hiberniae
0.0004632	55	55	176	1.19	4.619e-05	1118379	species	Mycolicibacter minnesotensis
0.0004548	54	54	187	1.32	4.631e-05	875328	species	Mycolicibacter sinensis
0.0003453	41	41	141	1.21	3.654e-05	1788	species	Mycolicibacter terrae
0.001668	198	17	740	1.1	1.967e-05	670516	genus	Mycobacteroides
0.0004548	54	45	203	1.14	1.28e-05	36809	species	Mycobacteroides abscessus
5.053e-05	6	6	12	2.25	4.189e-05	1132508	strain	Mycobacteroides abscessus UC22
1.684e-05	2	0	7	1	1.015e-05	319705	subspecies	Mycobacteroides abscessus subsp. bolletii
8.422e-06	1	1	5	1	6.725e-05	1303024	strain	Mycobacteroides abscessus subsp. bolletii 50594
8.422e-06	1	1	2	1	3.251e-06	1091046	strain	Mycobacteroides abscessus subsp. bolletii BD
8.422e-06	1	1	2	1	6.091e-06	1962118	subspecies	Mycobacteroides abscessus subsp. massiliense
0.0002695	32	32	127	1.12	3.139e-05	1578165	species	Mycobacteroides saopaulense
0.0002611	31	31	92	1.13	1.897e-05	83262	species	Mycobacteroides immunogenum
0.000219	26	26	110	1.01	2.621e-05	404941	species	Mycobacteroides salmoniphilum
0.0002105	25	25	78	1.15	2.34e-05	1520670	species	[Mycobacterium] stephanolepidis
0.0001095	13	8	40	1	9.577e-06	1774	species	Mycobacteroides chelonae
4.211e-05	5	5	12	1	9.905e-06	2480908	subspecies	[Mycobacterium] chelonae subsp. gwanakae
0.0005137	61	0	210	1.24	5.775e-05	2126281	genus	Mycolicibacillus
0.0005137	61	61	210	1.24	5.775e-05	1069220	species	Mycolicibacillus koreensis
0.0002527	30	0	123	1.03	2.572e-05	697025	genus	Hoyosella
0.0002527	30	0	123	1.03	2.572e-05	639313	species	Hoyosella subflava
0.0002527	30	30	123	1.03	2.572e-05	443218	strain	Hoyosella subflava DQS3-9A1
0.02967	3523	66	13564	1.17	4.405e-05	85025	family	Nocardiaceae
0.01799	2136	541	7772	1.19	4.283e-05	1827	genus	Rhodococcus
0.007133	847	87	3176	1.17	4.362e-05	192944	no rank	unclassified Rhodococcus
0.0009264	110	110	414	1.23	0.0001214	2499145	species	Rhodococcus sp. X156
0.0008085	96	96	355	1.14	6.797e-05	1805827	species	Rhodococcus sp. MTM3W5.2
0.0006653	79	79	269	1.4	5.416e-05	2663121	species	Rhodococcus sp. WAY2
0.000539	64	64	255	1.14	5.84e-05	2567884	species	Rhodococcus sp. SGAir0479
0.000539	64	64	249	1.09	4.876e-05	2742603	species	Rhodococcus sp. W8901
0.000539	64	64	214	1.13	4.555e-05	2507582	species	Rhodococcus sp. ABRD24
0.0005222	62	62	230	1.26	5.868e-05	1653478	species	Rhodococcus sp. PBTS 1
0.0003621	43	43	190	1.09	4.061e-05	1990687	species	Rhodococcus sp. S2-17
0.0003369	40	40	132	1.17	2.341e-05	1302308	species	Rhodococcus sp. P1Y
0.00032	38	38	139	1.12	2.94e-05	1564114	species	Rhodococcus sp. B7740
0.0003032	36	36	133	1.12	3.153e-05	679318	species	Rhodococcus sp. WMMA185
0.000219	26	26	88	1.07	4.067e-05	2594007	species	Rhodococcus sp. WB9
0.0001348	16	16	68	1	3.053e-05	1653479	species	Rhodococcus sp. PBTS 2
5.053e-05	6	6	28	1	2.198e-05	2722825	species	Rhodococcus sp. DMU1
3.369e-05	4	4	16	1	2.237e-05	935199	species	Rhodococcus sp. p52
2.527e-05	3	3	19	1.21	1.953e-05	1570939	species	Rhodococcus sp. 2G
2.527e-05	3	3	11	1	2.005e-05	1033922	species	Rhodococcus sp. WB1
1.684e-05	2	2	12	1	1.097e-05	1045808	species	Rhodococcus sp. YL-1
1.684e-05	2	2	9	1	9.453e-06	2054902	species	Rhodococcus sp. AQ5-07
8.422e-06	1	1	3	1	4.211e-06	1727214	species	Rhodococcus sp. H-CA8f
8.422e-06	1	1	3	1	2.924e-06	1723645	species	Rhodococcus sp. 008
0.001668	198	111	772	1.15	4.716e-05	37919	species	Rhodococcus opacus
0.0007327	87	87	290	1.19	4.186e-05	632772	strain	Rhodococcus opacus B4
0.000859	102	84	365	1.15	5.093e-05	43767	species	Rhodococcus hoagii
0.0001179	14	14	50	1.06	7.103e-05	525370	strain	Rhodococcus hoagii ATCC 33707
3.369e-05	4	4	21	1.14	4.945e-05	685727	strain	Rhodococcus hoagii 103S
0.0007748	92	92	260	1.22	3.316e-05	1829	species	Rhodococcus rhodochrous
0.0006738	80	80	337	1.06	4.782e-05	1830	species	Rhodococcus ruber
0.0005727	68	0	279	1.07	4.908e-05	132919	species	Rhodococcus jostii
0.0005727	68	68	279	1.07	4.908e-05	101510	strain	Rhodococcus jostii RHA1
0.0005643	67	25	221	1.22	1.967e-05	1828	species	Rhodococcus fascians
0.0001769	21	21	58	1.19	1.718e-05	1443894	strain	Rhodococcus fascians A25f
0.0001516	18	18	62	1.16	1.789e-05	1443893	strain	Rhodococcus fascians A21d2
2.527e-05	3	3	14	1	5.828e-06	1051973	strain	Rhodococcus fascians D188
0.0005559	66	66	231	1.19	5.36e-05	38310	species	Rhodococcus coprophilus
0.000219	26	26	89	1.37	3.016e-05	262776	species	Rhodococcus imtechensis
0.00016	19	12	63	1.06	1.14e-05	1833	species	Rhodococcus erythropolis
2.527e-05	3	3	11	1	1.251e-05	234621	strain	Rhodococcus erythropolis PR4
2.527e-05	3	3	9	1	9.806e-06	1289591	strain	Rhodococcus erythropolis R138
8.422e-06	1	1	13	1	2.632e-05	1136179	strain	Rhodococcus erythropolis CCM2595
0.0001263	15	12	58	1.14	2.124e-05	103816	species	Rhodococcus pyridinivorans
2.527e-05	3	3	11	1.18	1.59e-05	1435356	strain	Rhodococcus pyridinivorans SB3094
0.0001011	12	12	23	1.26	1.809e-05	191292	species	Rhodococcus aetherivorans
2.527e-05	3	3	11	1	2.703e-05	1500843	species	Rhodococcus biphenylivorans
0.01113	1321	112	5600	1.11	4.438e-05	1817	genus	Nocardia
0.001861	221	1	934	1.07	4.081e-05	2637762	no rank	unclassified Nocardia
0.0007664	91	91	370	1.08	4.546e-05	1047172	species	Nocardia sp. CS682
0.000598	71	71	314	1.05	4.481e-05	2382165	species	Nocardia sp. CFHS0054
0.0004885	58	58	236	1.08	3.066e-05	2755382	species	Nocardia sp. WCH-YHL-001
0.001659	197	156	812	1.13	3.833e-05	37326	species	Nocardia brasiliensis
0.0003453	41	41	168	1.03	2.662e-05	1133849	strain	Nocardia brasiliensis ATCC 700358
0.00112	133	81	471	1.13	3.253e-05	135487	species	Nocardia cyriacigeorgica
0.0004379	52	52	197	1.15	4.118e-05	1127134	strain	Nocardia cyriacigeorgica GUH-2
0.001019	121	121	484	1.06	3.41e-05	455432	species	Nocardia terpenica
0.0007748	92	92	382	1.1	6.226e-05	1824	species	Nocardia asteroides
0.000758	90	90	317	1.14	3.377e-05	228602	species	Nocardia arthritidis
0.0006906	82	0	287	1.17	3.644e-05	37330	species	Nocardia nova
0.0006906	82	82	287	1.17	3.644e-05	1415166	strain	Nocardia nova SH22a
0.0006738	80	69	324	1.02	4.4e-05	37329	species	Nocardia farcinica
9.264e-05	11	11	40	1.02	2.301e-05	247156	strain	Nocardia farcinica IFM 10152
0.0005474	65	65	268	1.34	3.711e-05	37332	species	Nocardia seriolae
0.0005474	65	65	230	1.14	3.474e-05	2213200	species	Nocardia mangyaensis
0.0005306	63	63	289	1.04	4.113e-05	1823	species	Nocardia otitidiscaviarum
0.01006	1195	15	4550	1.16	2.08e-05	1653	family	Corynebacteriaceae
0.00993	1179	120	4502	1.15	2.081e-05	1716	genus	Corynebacterium
0.001162	138	1	490	1.15	2.118e-05	2624378	no rank	unclassified Corynebacterium
0.0002863	34	34	102	1.24	4.45e-05	2080740	species	Corynebacterium sp. 2183
0.0002274	27	27	121	1.17	5.556e-05	2079535	species	Corynebacterium sp. 2184
0.0002021	24	24	94	1.19	3.661e-05	2675218	species	Corynebacterium sp. 2019
9.264e-05	11	11	40	1.05	1.556e-05	699041	species	Corynebacterium sp. NML93-0612
8.422e-05	10	10	27	1.26	1.191e-05	2487892	species	Corynebacterium sp. LMM-1652
8.422e-05	10	10	22	1.05	9.896e-06	702967	species	Corynebacterium sp. NML98-0116
7.58e-05	9	9	28	1.04	9.14e-06	2675219	species	Corynebacterium sp. 2039
6.738e-05	8	8	32	1.03	1.331e-05	2675216	species	Corynebacterium sp. 1959
2.527e-05	3	3	16	1	1.152e-05	1487956	species	Corynebacterium sp. ATCC 6931
8.422e-06	1	1	2	1	9.263e-07	2599641	species	Corynebacterium sp. sy039
0.0006485	77	77	246	1.13	6.145e-05	1725	species	Corynebacterium xerosis
0.0003958	47	0	120	1.22	5.301e-05	1230998	species	Corynebacterium frankenforstense
0.0003958	47	47	120	1.22	5.301e-05	1437875	strain	Corynebacterium frankenforstense DSM 45800
0.0003537	42	0	137	1.07	6.665e-05	191493	species	Corynebacterium sphenisci
0.0003537	42	42	137	1.07	6.665e-05	1437874	strain	Corynebacterium sphenisci DSM 44792
0.0002527	30	0	96	1.24	3.257e-05	225326	species	Corynebacterium halotolerans
0.0002527	30	30	96	1.24	3.257e-05	1121362	strain	Corynebacterium halotolerans YIM 70093 = DSM 44683
0.0002442	29	21	111	1.04	4.213e-05	43771	species	Corynebacterium urealyticum
6.738e-05	8	8	17	1	3.445e-05	1267754	strain	Corynebacterium urealyticum DSM 7111
0.0002442	29	21	67	1.27	1.517e-05	38289	species	Corynebacterium jeikeium
6.738e-05	8	8	19	1.11	1.874e-05	306537	strain	Corynebacterium jeikeium K411
0.0002358	28	0	84	1.5	3.59e-05	349751	species	Corynebacterium marinum
0.0002358	28	28	84	1.5	3.59e-05	1224162	strain	Corynebacterium marinum DSM 44953
0.0002358	28	0	95	1.05	3.289e-05	1032851	species	Corynebacterium nuruki
0.0002358	28	28	95	1.05	3.289e-05	863239	strain	Corynebacterium nuruki S6-4
0.0002274	27	27	135	1	5.684e-05	156978	species	Corynebacterium imitans
0.0002274	27	0	96	1.16	3.886e-05	1121358	species	Corynebacterium doosanense
0.0002274	27	27	96	1.16	3.886e-05	558173	strain	Corynebacterium doosanense CAU 212 = DSM 45436
0.000219	26	0	83	1.24	2.73e-05	1727	species	Corynebacterium variabile
0.000219	26	26	83	1.24	2.73e-05	858619	strain	Corynebacterium variabile DSM 44702
0.0002105	25	0	95	1.08	4.025e-05	1223514	species	Corynebacterium humireducens
0.0002105	25	25	95	1.08	4.025e-05	1223515	strain	Corynebacterium humireducens NBRC 106098 = DSM 45392
0.0001937	23	0	94	1.2	3.548e-05	38305	species	Corynebacterium vitaeruminis
0.0001937	23	23	94	1.2	3.548e-05	1224164	strain	Corynebacterium vitaeruminis DSM 20294
0.0001853	22	22	84	1.27	2.857e-05	1737425	species	Corynebacterium provencense
0.0001853	22	22	85	1.13	4.396e-05	38302	species	Corynebacterium mycetoides
0.0001853	22	22	88	1.03	3.739e-05	441500	species	Corynebacterium timonense
0.0001853	22	22	82	1	3.969e-05	2594913	species	Corynebacterium sanguinis
0.0001853	22	22	66	1.12	3.2e-05	401472	species	Corynebacterium ureicelerivorans
0.0001769	21	21	113	1.22	5.192e-05	191610	species	Corynebacterium atypicum
0.0001769	21	0	80	1.23	3.005e-05	575200	species	Corynebacterium maris
0.0001769	21	21	80	1.23	3.005e-05	1224163	strain	Corynebacterium maris DSM 45190
0.0001769	21	21	75	1.2	2.925e-05	136857	species	Corynebacterium testudinoris
0.0001684	20	20	57	1.23	2.409e-05	187491	species	Corynebacterium glaucum
0.0001684	20	20	50	1.08	2.196e-05	1072256	species	Corynebacterium uterequi
0.00016	19	0	72	1.08	2.086e-05	1404244	species	Corynebacterium glyciniphilum
0.00016	19	19	72	1.08	2.086e-05	1404245	strain	Corynebacterium glyciniphilum AJ 3170
0.0001432	17	0	63	1.25	2.492e-05	89154	species	Corynebacterium terpenotabidum
0.0001432	17	17	63	1.25	2.492e-05	1200352	strain	Corynebacterium terpenotabidum Y-11
0.0001263	15	0	77	1.06	2.595e-05	152794	species	Corynebacterium efficiens
0.0001263	15	15	77	1.06	2.595e-05	196164	strain	Corynebacterium efficiens YS-314
0.0001263	15	15	57	1.14	1.44e-05	43768	species	Corynebacterium matruchotii
0.0001179	14	14	67	1.13	1.53e-05	43770	species	Corynebacterium striatum
9.264e-05	11	0	46	1.09	1.673e-05	203263	species	Corynebacterium aquilae
9.264e-05	11	11	46	1.09	1.673e-05	1431546	strain	Corynebacterium aquilae DSM 44791
9.264e-05	11	11	28	1.36	1.121e-05	161899	species	Corynebacterium singulare
7.58e-05	9	9	53	1.13	1.19e-05	1718	species	Corynebacterium glutamicum
7.58e-05	9	9	34	1	1.33e-05	28028	species	Corynebacterium flavescens
7.58e-05	9	0	30	1	1.356e-05	38288	species	Corynebacterium genitalium
7.58e-05	9	9	30	1	1.356e-05	585529	strain	Corynebacterium genitalium ATCC 33030
6.738e-05	8	8	16	1.94	6.819e-06	2488819	species	Corynebacterium endometrii
6.738e-05	8	0	18	1.11	7.19e-06	169292	species	Corynebacterium aurimucosum
6.738e-05	8	8	18	1.11	7.19e-06	548476	strain	Corynebacterium aurimucosum ATCC 700975
5.895e-05	7	0	32	1.12	1.334e-05	161879	species	Corynebacterium kroppenstedtii
5.895e-05	7	7	32	1.12	1.334e-05	645127	strain	Corynebacterium kroppenstedtii DSM 44385
5.895e-05	7	7	26	1.31	1.156e-05	43990	species	Corynebacterium segmentosum
5.895e-05	7	0	28	1.14	1.432e-05	42817	species	Corynebacterium argentoratense
5.895e-05	7	7	28	1.14	1.432e-05	1348662	strain	Corynebacterium argentoratense DSM 44202
5.895e-05	7	7	16	1.44	7.961e-06	1471400	species	Corynebacterium pelargi
5.895e-05	7	7	20	1	9.424e-06	2079234	species	Corynebacterium geronticis
5.053e-05	6	0	37	1	1.391e-05	1231000	species	Corynebacterium lactis
5.053e-05	6	6	37	1	1.391e-05	1408189	strain	Corynebacterium lactis RW2-5
5.053e-05	6	6	23	1.61	9.645e-06	156976	species	Corynebacterium riegelii
5.053e-05	6	6	17	1	4.846e-06	1705	species	Corynebacterium stationis
5.053e-05	6	6	13	1.23	2.225e-06	1717	species	Corynebacterium diphtheriae
5.053e-05	6	5	12	1.33	1.461e-06	65058	species	Corynebacterium ulcerans
8.422e-06	1	1	2	1	4.346e-06	1006579	strain	Corynebacterium ulcerans FRC11
4.211e-05	5	5	26	1	8.357e-06	1724	species	Corynebacterium renale
4.211e-05	5	5	21	1	1.063e-05	2080757	species	Corynebacterium pseudopelargi
4.211e-05	5	5	15	1.13	5.827e-06	1050174	species	Corynebacterium epidermidicanis
4.211e-05	5	0	15	1.13	5.541e-06	1721	species	Corynebacterium callunae
4.211e-05	5	5	15	1.13	5.541e-06	1121353	strain	Corynebacterium callunae DSM 20147
3.369e-05	4	4	34	1.09	1.417e-05	38301	species	Corynebacterium minutissimum
3.369e-05	4	4	21	1	9.069e-06	161896	species	Corynebacterium camporealensis
3.369e-05	4	4	19	1	6.508e-06	1862358	species	Corynebacterium choanis
2.527e-05	3	3	61	1.08	1.934e-05	146827	species	Corynebacterium simulans
2.527e-05	3	3	13	1	3.879e-06	571915	species	Corynebacterium mustelae
2.527e-05	3	0	12	1	4.999e-06	258224	species	Corynebacterium resistens
2.527e-05	3	3	12	1	4.999e-06	662755	strain	Corynebacterium resistens DSM 45100
2.527e-05	3	3	11	1	3.787e-06	35757	species	Corynebacterium cystitidis
2.527e-05	3	3	11	1	4.132e-06	161895	species	Corynebacterium phocae
2.527e-05	3	0	11	1	4.002e-06	160386	species	Corynebacterium casei
2.527e-05	3	3	11	1	4.002e-06	1285583	strain	Corynebacterium casei LMG S-19264
2.527e-05	3	3	8	1	2.783e-06	1652495	species	Corynebacterium crudilactis
1.684e-05	2	0	13	1	4.801e-06	1408191	species	Corynebacterium deserti
1.684e-05	2	2	13	1	4.801e-06	931089	strain	Corynebacterium deserti GIMN1.010
1.684e-05	2	2	8	1.25	3.064e-06	1697	species	Corynebacterium ammoniagenes
8.422e-06	1	1	3	1.67	1.722e-06	2719119	species	Corynebacterium rouxii
8.422e-06	1	1	2	1	6.403e-07	2506452	species	Corynebacterium suranareeae
8.422e-06	1	1	1	1	2.553e-07	1719	species	Corynebacterium pseudotuberculosis
8.422e-06	1	0	3	1	5.367e-06	42818	no rank	unclassified Corynebacteriaceae
8.422e-06	1	1	3	1	5.367e-06	1164002	species	Corynebacteriaceae bacterium 'ARUP UnID 227'
0.006468	768	0	2865	1.15	4.477e-05	85026	family	Gordoniaceae
0.006468	768	134	2865	1.15	4.477e-05	2053	genus	Gordonia
0.001693	201	5	716	1.11	3.649e-05	2657482	no rank	unclassified Gordonia
0.0004043	48	48	227	1.08	6.076e-05	2059875	species	Gordonia sp. YC-JH1
0.000379	45	45	120	1.18	3.901e-05	2597659	species	Gordonia sp. HY186
0.0003453	41	41	136	1.09	3.172e-05	1737359	species	Gordonia sp. 1D
0.0003285	39	39	136	1.14	2.728e-05	337191	species	Gordonia sp. KTR9
0.0001095	13	13	47	1.09	3.1e-05	2676309	species	Gordonia sp. 135
8.422e-05	10	10	32	1.03	1.662e-05	2698900	species	Gordonia sp. JH63
0.0006822	81	81	285	1.21	7.012e-05	1136941	species	Gordonia phthalatica
0.0005811	69	69	237	1.32	3.568e-05	2055	species	Gordonia terrae
0.0005222	62	62	225	1.11	4.058e-05	2420509	species	Gordonia insulae
0.0004632	55	0	225	1.04	4.084e-05	84595	species	Gordonia polyisoprenivorans
0.0004632	55	55	225	1.04	4.084e-05	1112204	strain	Gordonia polyisoprenivorans VH2
0.0004632	55	55	189	1.15	5.134e-05	1004901	species	Gordonia iterans
0.0004295	51	51	176	1.05	3.223e-05	36822	species	Gordonia rubripertincta
0.0004043	48	48	196	1.25	4.069e-05	2054	species	Gordonia bronchialis
0.0001011	12	12	27	1.48	1.974e-05	84096	species	Gordonia alkanivorans
0.00219	260	0	917	1.21	5.5e-05	85029	family	Dietziaceae
0.00219	260	27	917	1.21	5.5e-05	37914	genus	Dietzia
0.0008675	103	58	337	1.18	5.468e-05	2617939	no rank	unclassified Dietzia
0.000379	45	45	123	1.13	4.51e-05	712270	species	Dietzia sp. oral taxon 368
0.0004295	51	51	148	1.38	5.142e-05	546160	species	Dietzia lutea
0.0004127	49	49	188	1.26	5.362e-05	139021	species	Dietzia psychralcaliphila
0.0002527	30	30	127	1.05	3.786e-05	499555	species	Dietzia timorensis
0.002139	254	0	933	1.16	6.677e-05	85028	family	Tsukamurellaceae
0.002139	254	18	933	1.16	6.677e-05	2060	genus	Tsukamurella
0.001027	122	122	439	1.15	7.952e-05	57704	species	Tsukamurella tyrosinosolvens
0.0009601	114	62	403	1.13	5.066e-05	2061	species	Tsukamurella paurometabola
0.0004379	52	52	201	1.14	4.891e-05	521096	strain	Tsukamurella paurometabola DSM 20162
0.001171	139	0	525	1.06	5.466e-05	697024	no rank	Corynebacteriales incertae sedis
0.001129	134	0	504	1.06	6.752e-05	741759	genus	Tomitella
0.001129	134	14	504	1.06	6.752e-05	2645312	no rank	unclassified Tomitella
0.000539	64	64	259	1.07	7.418e-05	2597660	species	Tomitella sp. HY188
0.0004716	56	56	181	1.06	4.784e-05	2760083	species	Tomitella sp. HY172
4.211e-05	5	0	21	1.19	9.813e-06	1847725	genus	Lawsonella
4.211e-05	5	5	21	1.19	9.813e-06	1528099	species	Lawsonella clevelandensis
0.000379	45	0	148	1.09	4.866e-05	316606	family	Segniliparaceae
0.000379	45	0	148	1.09	4.866e-05	286801	genus	Segniliparus
0.000379	45	0	148	1.09	4.866e-05	286802	species	Segniliparus rotundus
0.000379	45	45	148	1.09	4.866e-05	640132	strain	Segniliparus rotundus DSM 44985
0.1237	14693	970	60721	1.15	7.148e-05	85006	order	Micrococcales
0.04823	5727	532	22861	1.13	6.352e-05	85023	family	Microbacteriaceae
0.01529	1815	231	7159	1.12	5.657e-05	33882	genus	Microbacterium
0.005929	704	49	2657	1.14	4.896e-05	2609290	no rank	unclassified Microbacterium
0.0005895	70	70	227	1.17	5.554e-05	1714373	species	Microbacterium sp. No. 7
0.0004632	55	55	187	1.1	5.208e-05	2567934	species	Microbacterium sp. 4R-513
0.0003958	47	47	198	1.3	6.573e-05	2268461	species	Microbacterium sp. ABRD_28
0.0003874	46	46	196	1.2	6.247e-05	367477	species	Microbacterium sp. XT11
0.000379	45	45	144	1.08	4.84e-05	2489212	species	Microbacterium sp. RG1
0.0003706	44	44	157	1.08	5.058e-05	1906742	species	Microbacterium sp. BH-3-3-3
0.0003706	44	44	140	1.11	4.946e-05	2483401	species	Microbacterium sp. 10M-3C3
0.0003537	42	42	122	1.11	4.059e-05	2614638	species	Microbacterium sp. ST-M6
0.0003116	37	37	143	1.2	4.717e-05	2614639	species	Microbacterium sp. L-031
0.0003116	37	37	138	1.17	4.315e-05	1938334	species	Microbacterium sp. TPU 3598
0.0002695	32	32	111	1.1	3.307e-05	2603598	species	Microbacterium sp. CBA3102
0.0002695	32	32	111	1.08	3.499e-05	2048898	species	Microbacterium sp. Y-01
0.0002695	32	32	100	1.08	3.885e-05	2606451	species	Microbacterium sp. 1S1
0.0002274	27	27	116	1.23	4.111e-05	2014534	species	Microbacterium sp. PM5
0.0002021	24	24	106	1.21	4.086e-05	912630	species	Microbacterium sp. LKL04
0.0002021	24	24	84	1.14	4.599e-05	1795053	species	Microbacterium sp. PAMC 28756
5.053e-05	6	6	21	1	2.056e-05	1916917	species	Microbacterium sp. 1.5R
4.211e-05	5	5	18	1	2.953e-05	2103230	species	Microbacterium sp. str. 'China'
3.369e-05	4	4	17	1	2.343e-05	2070348	species	Microbacterium sp. SGAir0570
1.684e-05	2	2	28	1	2.846e-05	1696072	species	Microbacterium sp. CGR1
0.0009517	113	113	483	1.1	7.338e-05	162426	species	Microbacterium hominis
0.0007664	91	91	336	1.07	3.644e-05	104336	species	Microbacterium foliorum
0.0006822	81	81	252	1.13	4.448e-05	273677	species	Microbacterium oleivorans
0.0006653	79	79	275	1.19	4.307e-05	82380	species	Microbacterium oxydans
0.000539	64	64	192	1.19	6.066e-05	1072463	species	Microbacterium lemovicicum
0.0005137	61	61	200	1.14	7.403e-05	743009	species	Microbacterium oryzae
0.0004716	56	56	209	1.09	8.417e-05	904291	species	Microbacterium sediminis
0.0004295	51	51	191	1.13	5.648e-05	370764	species	Microbacterium pygmaeum
0.0003537	42	0	165	1.02	4.619e-05	2033	species	Microbacterium testaceum
0.0003537	42	42	165	1.02	4.619e-05	979556	strain	Microbacterium testaceum StLB037
0.0003453	41	41	184	1.15	5.237e-05	2509458	species	Microbacterium protaetiae
0.0003369	40	40	140	1.09	4.828e-05	36805	species	Microbacterium aurum
0.00032	38	38	147	1.08	4.598e-05	2541726	species	Microbacterium wangchenii
0.0003116	37	37	164	1.15	5.351e-05	57043	species	Microbacterium esteraromaticum
0.0002948	35	35	128	1.12	4.618e-05	84292	species	Microbacterium chocolatum
0.0001432	17	17	58	1	2.038e-05	1526412	species	Microbacterium endophyticum
0.0001263	15	15	52	1.08	2.099e-05	936337	species	Microbacterium amylolyticum
9.264e-05	11	11	36	1.69	5.364e-05	300019	species	Microbacterium paludicola
6.738e-05	8	8	33	1.06	4.73e-05	199592	species	Microbacterium paraoxydans
0.005129	609	23	2462	1.13	0.0001045	33877	genus	Agromyces
0.003023	359	14	1345	1.14	0.0001042	2639701	no rank	unclassified Agromyces
0.0007664	91	91	311	1.13	9.244e-05	2592652	species	Agromyces sp. KACC 19306
0.0007496	89	89	320	1.13	0.0001028	2585717	species	Agromyces sp. HY052
0.0007411	88	88	301	1.28	0.0001116	2080742	species	Agromyces sp. MF30-A
0.0006485	77	77	301	1.06	8.242e-05	2498704	species	Agromyces sp. LHK192
0.0007074	84	84	304	1.17	7.726e-05	453304	species	Agromyces aureus
0.0006653	79	79	329	1.08	0.0001002	589382	species	Agromyces flavus
0.000539	64	64	272	1.08	8.316e-05	2509455	species	Agromyces protaetiae
0.003815	453	84	1591	1.13	4.668e-05	33886	genus	Rathayibacter
0.001701	202	24	700	1.11	4.68e-05	2609250	no rank	unclassified Rathayibacter
0.0004716	56	56	163	1.18	4.73e-05	2609252	species	Rathayibacter sp. VKM Ac-2759
0.0003874	46	46	141	1.16	5.78e-05	2609257	species	Rathayibacter sp. VKM Ac-2804
0.0003453	41	41	134	1.07	4.142e-05	2609253	species	Rathayibacter sp. VKM Ac-2760
0.0001769	21	21	92	1.09	5.059e-05	2609255	species	Rathayibacter sp. VKM Ac-2801
7.58e-05	9	9	28	1.04	3.13e-05	2609258	species	Rathayibacter sp. VKM Ac-2805
4.211e-05	5	5	12	1	1.389e-05	2609254	species	Rathayibacter sp. VKM Ac-2762
0.0003537	42	31	141	1.11	3.537e-05	110937	species	Rathayibacter festucae
9.264e-05	11	11	38	1	2.833e-05	1328866	strain	Rathayibacter festucae DSM 15932
0.00032	38	38	130	1.15	4.795e-05	1671680	species	Rathayibacter tanaceti
0.0002611	31	31	111	1.3	3.599e-05	59737	species	Rathayibacter iranicus
0.0002021	24	24	78	1.1	3.291e-05	33887	species	Rathayibacter rathayi
0.0001684	20	20	92	1.04	3.696e-05	33888	species	Rathayibacter tritici
0.0001011	12	12	36	1.14	1.596e-05	145458	species	Rathayibacter toxicus
0.002695	320	30	1096	1.14	4.748e-05	2034	genus	Curtobacterium
0.001651	196	44	609	1.16	4.602e-05	257496	no rank	unclassified Curtobacterium
0.0003285	39	39	80	1.27	3.012e-05	1561023	species	Curtobacterium sp. MR_MD2014
0.0003116	37	37	111	1.13	4.093e-05	2070337	species	Curtobacterium sp. SGAir0471
0.0002442	29	29	76	1.13	2.479e-05	1905847	species	Curtobacterium sp. BH-2-1-1
0.0002021	24	24	86	1.21	5.515e-05	2495430	species	Curtobacterium sp. Csp2
0.0001937	23	23	60	1.35	4.458e-05	2588937	species	Curtobacterium sp. csp3
0.0004969	59	0	221	1.07	4.079e-05	2035	species	Curtobacterium flaccumfaciens
0.0004969	59	59	221	1.07	4.079e-05	138532	no rank	Curtobacterium flaccumfaciens pv. flaccumfaciens
0.0002948	35	35	141	1.16	3.715e-05	69373	species	Curtobacterium pusillum
0.002501	297	6	1091	1.14	5.893e-05	110932	genus	Leifsonia
0.00144	171	65	597	1.14	5.513e-05	2663824	no rank	unclassified Leifsonia
0.0004801	57	57	207	1.14	6.338e-05	1798223	species	Leifsonia sp. 21MFCrub1.1
0.0004127	49	49	177	1.16	4.703e-05	2724914	species	Leifsonia sp. PS1209
0.001011	120	68	434	1.15	5.758e-05	1575	species	Leifsonia xyli
0.0002274	27	0	115	1.13	5.705e-05	59736	subspecies	Leifsonia xyli subsp. xyli
0.0002274	27	27	115	1.13	5.705e-05	281090	strain	Leifsonia xyli subsp. xyli str. CTCB07
0.0002105	25	0	84	1.12	4.174e-05	31966	subspecies	Leifsonia xyli subsp. cynodontis
0.0002105	25	25	84	1.12	4.174e-05	1389489	strain	Leifsonia xyli subsp. cynodontis DSM 46306
0.001819	216	15	675	1.19	8.523e-05	46352	genus	Agrococcus
0.0007074	84	84	216	1.23	9.239e-05	684552	species	Agrococcus carbonis
0.0004969	59	0	211	1.1	8.23e-05	2615065	no rank	unclassified Agrococcus
0.0004969	59	59	211	1.1	8.23e-05	2070347	species	Agrococcus sp. SGAir0287
0.0004885	58	58	181	1.16	6.344e-05	399736	species	Agrococcus jejuensis
0.00139	165	8	613	1.17	3.974e-05	55968	genus	Leucobacter
0.0009096	108	3	372	1.16	3.037e-05	2621730	no rank	unclassified Leucobacter
0.0005474	65	65	214	1.22	7.624e-05	1935379	species	Leucobacter sp. DSM 101948
0.0001769	21	21	73	1.03	2.614e-05	2714934	species	Leucobacter sp. HDW9B
0.0001011	12	12	48	1.04	1.376e-05	2714935	species	Leucobacter sp. HDW9C
5.895e-05	7	7	30	1.03	9.768e-06	2714933	species	Leucobacter sp. HDW9A
0.0004127	49	49	184	1.16	5.855e-05	1784719	species	Leucobacter triazinivorans
0.001238	147	0	528	1.12	4.038e-05	1573	genus	Clavibacter
0.001238	147	40	528	1.12	4.038e-05	28447	species	Clavibacter michiganensis
0.0002863	34	34	123	1.13	4.541e-05	1874630	subspecies	Clavibacter michiganensis subsp. capsici
0.0001937	23	23	73	1.22	3.495e-05	31964	subspecies	Clavibacter michiganensis subsp. sepedonicus
0.00016	19	19	76	1	2.491e-05	33013	subspecies	Clavibacter michiganensis subsp. michiganensis
0.0001516	18	18	56	1.25	3.602e-05	31963	subspecies	Clavibacter michiganensis subsp. nebraskensis
0.0001095	13	13	44	1.25	2.468e-05	33014	subspecies	Clavibacter michiganensis subsp. insidiosus
0.001221	145	0	502	1.17	6.575e-05	447237	genus	Frondihabitans
0.001221	145	3	502	1.17	6.575e-05	2626248	no rank	unclassified Frondihabitans
0.0006822	81	81	272	1.22	6.08e-05	1795630	species	Frondihabitans sp. PAMC 28766
0.0005137	61	61	217	1.09	6.902e-05	1446794	species	Frondihabitans sp. 762G35
0.0008506	101	0	359	1.21	5.354e-05	518733	genus	Microterricola
0.0008506	101	101	359	1.21	5.354e-05	412690	species	Microterricola viridarii
0.0007917	94	31	372	1.08	4.175e-05	190323	genus	Plantibacter
0.0003706	44	6	171	1.04	3.461e-05	2624265	no rank	unclassified Plantibacter
0.0001769	21	21	102	1	4.926e-05	2480625	species	Plantibacter sp. PA-3-X8
0.0001432	17	17	47	1.04	2.133e-05	2583822	species	Plantibacter sp. M259
0.00016	19	19	67	1.1	2.764e-05	150123	species	Plantibacter flavus
0.0007748	92	11	337	1.06	3.077e-05	69578	genus	Cryobacterium
0.0003453	41	0	116	1.1	3.281e-05	2649013	no rank	unclassified Cryobacterium
0.0003453	41	41	116	1.1	3.281e-05	1978566	species	Cryobacterium sp. LW097
0.0002105	25	25	102	1	3.131e-05	670052	species	Cryobacterium arcticum
0.0001263	15	15	66	1.05	1.993e-05	2220095	species	Cryobacterium soli
0.0007243	86	0	279	1.14	3.343e-05	235888	genus	Salinibacterium
0.0007243	86	1	279	1.14	3.343e-05	2632331	no rank	unclassified Salinibacterium
0.0004801	57	57	183	1.19	6.838e-05	2603292	species	Salinibacterium sp. dk2585
0.0001348	16	16	50	1.08	1.7e-05	2508880	species	Salinibacterium sp. UTAS2018
0.0001011	12	12	43	1	1.584e-05	2079791	species	Salinibacterium sp. CGMCC 1.16371
0.000598	71	0	274	1.18	6.631e-05	881616	genus	Herbiconiux
0.000598	71	0	274	1.18	6.631e-05	2618217	no rank	unclassified Herbiconiux
0.000598	71	71	274	1.18	6.631e-05	2735133	species	Herbiconiux sp. SALV-R1
0.000598	71	0	245	1.09	4.346e-05	427753	genus	Humibacter
0.000598	71	1	245	1.09	4.346e-05	2635918	no rank	unclassified Humibacter
0.0004632	55	55	185	1.1	4.668e-05	2599293	species	Humibacter sp. WJ7-1
0.0001263	15	15	58	1.02	3.464e-05	2282656	species	Humibacter sp. BT305
0.0005559	66	0	249	1.05	7.26e-05	1195526	genus	Gryllotalpicola
0.0005559	66	66	249	1.05	7.26e-05	2419771	species	Gryllotalpicola protaetiae
0.0005474	65	0	227	1.47	7.425e-05	1433997	genus	Diaminobutyricimonas
0.0005474	65	0	227	1.47	7.425e-05	2643261	no rank	unclassified Diaminobutyricimonas
0.0005474	65	65	227	1.47	7.425e-05	2683590	species	Diaminobutyricimonas sp. LJ205
0.000539	64	0	234	1.09	8.579e-05	2680004	genus	Protaetiibacter
0.000539	64	64	234	1.09	8.579e-05	2419774	species	Protaetiibacter intestinalis
0.0004801	57	0	200	1.07	9.147e-05	90316	no rank	unclassified Microbacteriaceae
0.0004801	57	57	200	1.07	9.147e-05	1804990	species	Microbacteriaceae bacterium WY83
0.0004379	52	0	191	1.16	8.417e-05	1434018	genus	Lysinimonas
0.0004379	52	0	191	1.16	8.417e-05	2621488	no rank	unclassified Lysinimonas
0.0004379	52	52	191	1.16	8.417e-05	2592654	species	Lysinimonas sp. KACC 19322
0.0003537	42	0	185	1.02	5.923e-05	1230698	genus	Marisediminicola
0.0003537	42	42	185	1.02	5.923e-05	674079	species	Marisediminicola antarctica
0.0003453	41	0	147	1.03	6.294e-05	1331730	genus	Chryseoglobus
0.0003453	41	0	147	1.03	6.294e-05	2642974	no rank	unclassified Chryseoglobus
0.0003453	41	41	147	1.03	6.294e-05	2750620	species	Chryseoglobus sp. CTD02-10-2
0.0002948	35	0	150	1.13	6.066e-05	337004	genus	Microcella
0.0002948	35	35	150	1.13	6.066e-05	279828	species	Microcella alkaliphila
0.0002274	27	0	83	1.05	2.701e-05	76634	genus	Mycetocola
0.0002274	27	0	83	1.05	2.701e-05	2685235	no rank	unclassified Mycetocola
0.0002274	27	27	83	1.05	2.701e-05	2079792	species	Mycetocola sp. 449
0.000219	26	0	102	1.06	4.731e-05	1759331	genus	Cnuibacter
0.000219	26	26	102	1.06	4.731e-05	1619308	species	Cnuibacter physcomitrellae
0.0001684	20	0	66	1.05	8.244e-06	1655488	no rank	Luna cluster
0.0001684	20	0	66	1.05	8.244e-06	1655489	clade	Luna-1 subcluster
0.0001348	16	0	36	1.08	1.205e-05	529881	genus	Candidatus Aquiluna
0.0001348	16	2	36	1.08	1.205e-05	2617988	no rank	unclassified Candidatus Aquiluna
5.895e-05	7	7	17	1.06	1.036e-05	1855377	species	Candidatus Aquiluna sp. UB-MaderosW2red
5.895e-05	7	7	8	1.25	5.941e-06	2499157	species	Candidatus Aquiluna sp. 15G-AUS-rot
3.369e-05	4	0	30	1	5.982e-06	529883	genus	Rhodoluna
2.527e-05	3	3	26	1	1.854e-05	535712	species	Candidatus Rhodoluna planktonica
8.422e-06	1	1	2	1	9.107e-07	232537	species	Rhodoluna limnophila
9.264e-05	11	0	40	1.38	2.304e-05	1434032	genus	Pontimonas
9.264e-05	11	11	40	1.38	2.304e-05	1159327	species	Pontimonas salivibrio
5.895e-05	7	1	27	1.3	5.754e-06	1705353	genus	Aurantimicrobium
5.053e-05	6	0	19	1.42	6.151e-06	2623385	no rank	unclassified Aurantimicrobium
5.053e-05	6	6	19	1.42	1.131e-05	1987356	species	Aurantimicrobium sp. MWH-Mo1
0.01938	2301	155	10528	1.09	4.874e-05	1268	family	Micrococcaceae
0.006695	795	25	3011	1.13	3.612e-05	1663	genus	Arthrobacter
0.005281	627	31	2374	1.14	4.161e-05	235627	no rank	unclassified Arthrobacter
0.001061	126	126	431	1.25	0.0001213	904039	species	Arthrobacter sp. NEB 688
0.0005895	70	70	287	1.12	5.783e-05	2575374	species	Arthrobacter sp. 24S4-2
0.0005643	67	67	271	1.14	5.887e-05	1357915	species	Arthrobacter sp. QXT-31
0.0003453	41	41	170	1.14	4.037e-05	1849032	species	Arthrobacter sp. U41
0.0003453	41	41	115	1.09	3.076e-05	2565366	species	Arthrobacter sp. PAMC25564
0.0003369	40	40	172	1.04	4.433e-05	2079227	species	Arthrobacter sp. PGP41
0.0003369	40	40	124	1.02	4.362e-05	2600159	species	Arthrobacter sp. UKPF54-2
0.0002948	35	35	110	1.17	2.967e-05	1652545	species	Arthrobacter sp. YC-RL1
0.0002611	31	31	140	1.09	4.641e-05	2578107	species	Arthrobacter sp. KBS0702
0.0002611	31	31	123	1.16	2.754e-05	290399	species	Arthrobacter sp. FB24
0.0002105	25	25	83	1.11	1.804e-05	1704044	species	Arthrobacter sp. ERGS1:01
0.0001853	22	22	63	1	1.345e-05	2020486	species	Arthrobacter sp. YN
0.0001516	18	18	66	1.18	1.522e-05	1494608	species	Arthrobacter sp. PAMC 25486
6.738e-05	8	8	22	1.41	1.556e-05	1118963	species	Arthrobacter sp. Rue61a
8.422e-06	1	1	4	1	2.175e-06	1806905	species	Arthrobacter sp. ZXY-2
0.0005811	69	69	239	1.23	5.033e-05	37928	species	Arthrobacter crystallopoietes
0.0003621	43	43	181	1.08	4.361e-05	2211210	species	Arthrobacter dokdonellae
0.0002442	29	29	119	1.01	1.339e-05	656366	species	Arthrobacter alpinus
1.684e-05	2	2	6	1	1.207e-06	1670	species	Arthrobacter citreus
0.003723	442	81	1614	1.15	5.696e-05	57493	genus	Kocuria
0.0007243	86	86	292	1.1	6.816e-05	1275	species	Kocuria rosea
0.0005643	67	1	271	1.1	3.71e-05	2649579	no rank	unclassified Kocuria
0.0002695	32	32	172	1.05	6.178e-05	2711329	species	Kocuria sp. TGY1120_3
0.0001684	20	20	56	1.18	1.94e-05	2711328	species	Kocuria sp. TGY1127_2
5.895e-05	7	7	17	1.53	3.04e-05	1702043	species	Kocuria sp. BT304
5.895e-05	7	7	25	1	2.444e-05	2719588	species	Kocuria sp. KD4
0.0005137	61	61	213	1.17	7.339e-05	446860	species	Kocuria flava
0.0004969	59	59	188	1.23	5.58e-05	388357	species	Kocuria turfanensis
0.0004127	49	49	190	1.11	7.195e-05	71999	species	Kocuria palustris
0.0003116	37	37	116	1.21	5.05e-05	1272	species	Kocuria varians
1.684e-05	2	2	4	1	3.961e-06	1049583	species	Kocuria indica
0.002299	273	29	1072	1.09	3.573e-05	1742993	genus	Pseudarthrobacter
0.001095	130	22	411	1.17	3.149e-05	2647000	no rank	unclassified Pseudarthrobacter
0.0003706	44	44	164	1.05	3.976e-05	2697569	species	Pseudarthrobacter sp. YJ56
0.0003706	44	44	115	1.34	3.63e-05	2590775	species	Pseudarthrobacter sp. NIBRBAC000502772
8.422e-05	10	10	26	1.42	1.729e-05	2590774	species	Pseudarthrobacter sp. NIBRBAC000502771
8.422e-05	10	10	31	1.03	2.037e-05	2590785	species	Pseudarthrobacter sp. NIBRBAC000502770
0.0003369	40	40	176	1.06	5.196e-05	121292	species	Pseudarthrobacter sulfonivorans
0.0002779	33	0	135	1.01	3.391e-05	361575	species	Pseudarthrobacter phenanthrenivorans
0.0002779	33	33	135	1.01	3.391e-05	930171	strain	Pseudarthrobacter phenanthrenivorans Sphe3
0.0001769	21	21	97	1.06	2.729e-05	728066	species	Pseudarthrobacter equi
0.0001684	20	0	96	1	2.344e-05	85085	species	Pseudarthrobacter chlorophenolicus
0.0001684	20	20	96	1	2.344e-05	452863	strain	Pseudarthrobacter chlorophenolicus A6
0.001297	154	70	713	1.07	8.518e-05	1269	genus	Micrococcus
0.000699	83	83	310	1.09	5.025e-05	1270	species	Micrococcus luteus
8.422e-06	1	0	3	1	1.095e-05	2620948	no rank	unclassified Micrococcus
8.422e-06	1	1	3	1	1.095e-05	1179670	species	Micrococcus sp. KBS0714
0.000977	116	16	626	1.07	3.22e-05	1742989	genus	Glutamicibacter
0.0002948	35	35	242	1.07	5.076e-05	1933880	species	Glutamicibacter halophytocola
0.0002442	29	29	100	1.19	3.223e-05	162496	species	Glutamicibacter creatinolyticus
0.00016	19	19	115	1.02	3.621e-05	1775880	species	Glutamicibacter mishrai
6.738e-05	8	0	29	1.03	8.478e-06	256701	species	Glutamicibacter arilaitensis
6.738e-05	8	8	29	1.03	8.478e-06	861360	strain	Glutamicibacter arilaitensis Re117
4.211e-05	5	0	15	1	1.293e-05	2627139	no rank	unclassified Glutamicibacter
4.211e-05	5	5	15	1	1.293e-05	1155384	species	Glutamicibacter sp. ZJUTW
3.369e-05	4	4	11	1	8.757e-06	37929	species	Glutamicibacter nicotianae
0.0008085	96	6	1112	1.01	9.325e-05	32207	genus	Rothia
0.000539	64	64	864	1	0.0003686	172042	species	Rothia aeria
0.0001348	16	13	93	1.11	2.072e-05	2047	species	Rothia dentocariosa
2.527e-05	3	3	17	1	1.561e-05	762948	strain	Rothia dentocariosa ATCC 17931
8.422e-05	10	9	60	1	1.227e-05	43675	species	Rothia mucilaginosa
8.422e-06	1	1	1	1	1.005e-06	680646	strain	Rothia mucilaginosa DY-18
0.0007411	88	0	396	1.1	9.581e-05	596707	genus	Sinomonas
0.0007411	88	88	396	1.1	9.581e-05	37927	species	Sinomonas atrocyanea
0.0005559	66	0	238	1.09	7.687e-05	169133	genus	Citricoccus
0.0005559	66	66	238	1.09	7.687e-05	2632435	no rank	unclassified Citricoccus
0.0002527	30	0	123	1.03	5.016e-05	370735	genus	Zhihengliuella
0.0002527	30	0	123	1.03	5.016e-05	2626589	no rank	unclassified Zhihengliuella
0.0002527	30	30	123	1.03	5.016e-05	2058657	species	Zhihengliuella sp. ISTPL4
0.0002442	29	0	88	1.41	3.351e-05	57494	genus	Nesterenkonia
0.0002442	29	0	88	1.41	3.351e-05	2629769	no rank	unclassified Nesterenkonia
0.0002442	29	29	88	1.41	3.351e-05	2600320	species	Nesterenkonia sp. NBAIMH1
0.00016	19	0	104	1.04	3.513e-05	1742992	genus	Paenarthrobacter
0.0001011	12	0	85	1.04	5.784e-05	43663	species	Paenarthrobacter aurescens
0.0001011	12	12	85	1.04	5.784e-05	290340	strain	Paenarthrobacter aurescens TC1
5.895e-05	7	7	19	1.05	1.275e-05	37931	species	Paenarthrobacter ureafaciens
0.0001348	16	0	42	1.4	1.644e-05	1160973	genus	Auritidibacter
0.0001348	16	0	42	1.4	1.644e-05	2634694	no rank	unclassified Auritidibacter
0.0001348	16	16	42	1.4	1.644e-05	2170745	species	Auritidibacter sp. NML130574
8.422e-05	10	0	23	1.22	8.853e-06	1868332	genus	Neomicrococcus
8.422e-05	10	10	23	1.22	8.853e-06	556325	species	Neomicrococcus aestuarii
5.895e-05	7	0	27	1	7.661e-06	2078575	genus	Psychromicrobium
5.895e-05	7	7	27	1	7.661e-06	1618207	species	Psychromicrobium lacuslunae
4.211e-05	5	0	30	1.1	9.923e-06	1645	genus	Renibacterium
4.211e-05	5	5	30	1.1	9.923e-06	1646	species	Renibacterium salmoninarum
0.01479	1756	66	6548	1.19	0.0001128	85021	family	Intrasporangiaceae
0.003377	401	43	1407	1.24	9.114e-05	265976	genus	Serinicoccus
0.0007327	87	87	284	1.27	9.637e-05	1758689	species	Serinicoccus hydrothermalis
0.0006316	75	75	296	1.25	9.667e-05	1078471	species	Serinicoccus profundi
0.0006232	74	74	234	1.22	7.768e-05	767452	species	Serinicoccus chungangensis
0.0005222	62	0	194	1.21	6.16e-05	2643101	no rank	unclassified Serinicoccus
0.0005222	62	62	194	1.21	6.16e-05	2593973	species	Serinicoccus sp. W204
0.0005053	60	0	214	1.24	7.717e-05	247333	species	Serinicoccus marinus
0.0005053	60	60	214	1.24	7.717e-05	1123251	strain	Serinicoccus marinus DSM 15273
0.002998	356	12	1339	1.16	9.219e-05	125287	genus	Ornithinimicrobium
0.002156	256	2	934	1.17	8.36e-05	2615080	no rank	unclassified Ornithinimicrobium
0.0007748	92	92	350	1.23	9.796e-05	2283195	species	Ornithinimicrobium sp. AMA3305
0.0007327	87	87	294	1.15	7.993e-05	2508882	species	Ornithinimicrobium sp. HY006
0.0006316	75	75	269	1.12	6.893e-05	2594265	species	Ornithinimicrobium sp. H23M54
0.0007411	88	88	363	1.12	0.0001095	1288636	species	Ornithinimicrobium flavum
0.002426	288	21	1041	1.22	0.0001094	53457	genus	Janibacter
0.0008759	104	104	329	1.23	0.0001042	262209	species	Janibacter melonis
0.0006906	82	82	301	1.19	9.332e-05	53458	species	Janibacter limosus
0.0006822	81	81	323	1.24	0.0001061	857417	species	Janibacter indicus
0.002164	257	0	969	1.15	0.0001341	367298	genus	Phycicoccus
0.001095	130	0	451	1.15	0.0001257	2637926	no rank	unclassified Phycicoccus
0.001095	130	130	451	1.15	0.0001257	2714941	species	Phycicoccus sp. HDW14
0.00107	127	127	513	1.15	0.0001411	443156	species	Phycicoccus dokdonensis
0.001339	159	0	535	1.13	0.0001192	53357	genus	Intrasporangium
0.001339	159	143	535	1.13	0.0001192	53358	species	Intrasporangium calvum
0.0001348	16	16	57	1.05	7.555e-05	710696	strain	Intrasporangium calvum DSM 43043
0.00123	146	0	515	1.23	0.0001585	99479	genus	Tetrasphaera
0.00123	146	0	515	1.23	0.0001585	2643346	no rank	unclassified Tetrasphaera
0.00123	146	146	515	1.23	0.0001585	1813880	species	Tetrasphaera sp. HKS02
0.000699	83	0	315	1.19	9.847e-05	267408	genus	Arsenicicoccus
0.000699	83	0	315	1.19	9.847e-05	2663846	no rank	unclassified Arsenicicoccus
0.000699	83	83	315	1.19	9.847e-05	1658671	species	Arsenicicoccus sp. oral taxon 190
0.009382	1114	21	3986	1.18	9.075e-05	85016	family	Cellulomonadaceae
0.006704	796	52	2800	1.19	9.116e-05	1707	genus	Cellulomonas
0.003546	421	6	1442	1.21	8.466e-05	2620175	no rank	unclassified Cellulomonas
0.0007917	94	94	337	1.17	9.001e-05	2704467	species	Cellulomonas sp. H30R-01
0.0007327	87	87	242	1.26	6.565e-05	2591145	species	Cellulomonas sp. Y8
0.0006906	82	82	279	1.18	8.846e-05	2729175	species	Cellulomonas sp. 40-2
0.0006569	78	78	278	1.19	8.949e-05	2003551	species	Cellulomonas sp. PSBB021
0.0006232	74	74	259	1.29	7.887e-05	2654191	species	Cellulomonas sp. JZ18
0.0007411	88	0	288	1.19	8.137e-05	1711	species	Cellulomonas flavigena
0.0007411	88	88	288	1.19	8.137e-05	446466	strain	Cellulomonas flavigena DSM 20109
0.0006906	82	81	303	1.1	8.598e-05	1708	species	Cellulomonas fimi
8.422e-06	1	1	1	1	1.613e-05	590998	strain	Cellulomonas fimi ATCC 484
0.0006738	80	80	268	1.11	8.417e-05	2566013	species	Cellulomonas shaoxiangyii
0.0006148	73	0	239	1.19	7.909e-05	11	species	Cellulomonas gilvus
0.0006148	73	73	239	1.19	7.909e-05	593907	strain	Cellulomonas gilvus ATCC 13127
0.0007917	94	0	387	1.14	0.0001255	458839	genus	Actinotalea
0.0007917	94	0	387	1.14	0.0001255	2638618	no rank	unclassified Actinotalea
0.0007917	94	94	387	1.14	0.0001255	2758442	species	Actinotalea sp. JY-7876
0.0006401	76	0	272	1.2	8.147e-05	1926259	genus	Pseudactinotalea
0.0006401	76	0	272	1.2	8.147e-05	2649176	no rank	unclassified Pseudactinotalea
0.0006401	76	76	272	1.2	8.147e-05	2654547	species	Pseudactinotalea sp. HY158
0.0006064	72	0	214	1.19	5.397e-05	162491	genus	Oerskovia
0.0006064	72	0	214	1.19	5.397e-05	2619021	no rank	unclassified Oerskovia
0.0006064	72	72	214	1.19	5.397e-05	1179673	species	Oerskovia sp. KBS0722
0.0004632	55	0	204	1.21	7.379e-05	665568	genus	Paraoerskovia
0.0004632	55	55	204	1.21	7.379e-05	545619	species	Paraoerskovia marina
0.005836	693	34	2543	1.18	8.749e-05	85017	family	Promicromonosporaceae
0.002341	278	103	1060	1.16	8.326e-05	157920	genus	Cellulosimicrobium
0.000859	102	10	386	1.18	7.244e-05	2624466	no rank	unclassified Cellulosimicrobium
0.0005727	68	68	265	1.12	7.531e-05	2587808	species	Cellulosimicrobium sp. BI34T
0.0001263	15	15	34	1.71	4.67e-05	2731680	species	Cellulosimicrobium sp. 72-3
7.58e-05	9	9	47	1.06	6.715e-05	1980001	species	Cellulosimicrobium sp. TH-20
0.0006148	73	73	235	1.11	5.635e-05	1710	species	Cellulosimicrobium cellulans
0.001465	174	3	646	1.17	0.0001046	254250	genus	Isoptericola
0.0008001	95	0	389	1.15	0.00014	139208	species	Isoptericola variabilis
0.0008001	95	95	389	1.15	0.00014	743718	strain	Isoptericola variabilis 225
0.0006401	76	0	248	1.19	7.331e-05	372663	species	Isoptericola dokdonensis
0.0006401	76	76	248	1.19	7.331e-05	1300344	strain	Isoptericola dokdonensis DS-3
0.001145	136	6	458	1.16	6.807e-05	186188	genus	Xylanimonas
0.000598	71	0	265	1.16	7.883e-05	186189	species	Xylanimonas cellulosilytica
0.000598	71	71	265	1.16	7.883e-05	446471	strain	Xylanimonas cellulosilytica DSM 15894
0.0004969	59	59	183	1.16	5.464e-05	2509459	species	Xylanimonas allomyrinae
0.000598	71	0	233	1.22	7.215e-05	289244	genus	Xylanimicrobium
0.000598	71	0	233	1.22	7.215e-05	2626399	no rank	unclassified Xylanimicrobium
0.000598	71	71	233	1.22	7.215e-05	2509457	species	Xylanimicrobium sp. FW10M-9
0.003958	470	2	1687	1.16	5.093e-05	85020	family	Dermabacteraceae
0.003428	407	51	1458	1.16	6.158e-05	43668	genus	Brachybacterium
0.00107	127	0	461	1.09	6.528e-05	2623841	no rank	unclassified Brachybacterium
0.0006064	72	72	231	1.16	5.734e-05	1903186	species	Brachybacterium sp. P6-10-X1
0.0004632	55	55	223	1.02	7.372e-05	2571029	species	Brachybacterium sp. SGAir0954
0.0005137	61	61	184	1.17	5.28e-05	1331682	species	Brachybacterium ginsengisoli
0.0004548	54	54	173	1.17	5.47e-05	556288	species	Brachybacterium saurashtrense
0.000379	45	45	132	1.21	4.179e-05	2017484	species	Brachybacterium vulturis
0.0003032	36	36	133	1.06	4.448e-05	2017485	species	Brachybacterium avium
0.0002779	33	0	144	1.12	4.652e-05	43669	species	Brachybacterium faecium
0.0002779	33	33	144	1.12	4.652e-05	446465	strain	Brachybacterium faecium DSM 4810
0.0003621	43	5	170	1.16	2.606e-05	36739	genus	Dermabacter
0.0001684	20	20	91	1.02	2.96e-05	1630135	species	Dermabacter vaginalis
0.0001516	18	18	47	1.51	1.509e-05	1667168	species	Dermabacter jinjuensis
0.0001516	18	0	55	1.2	1.884e-05	472568	genus	Devriesea
0.0001516	18	18	55	1.2	1.884e-05	472569	species	Devriesea agamarum
0.003512	417	0	1561	1.18	3.573e-05	85019	family	Brevibacteriaceae
0.003512	417	59	1561	1.18	3.573e-05	1696	genus	Brevibacterium
0.001482	176	5	634	1.32	4.191e-05	2614124	no rank	unclassified Brevibacterium
0.0008675	103	103	336	1.45	0.000114	2575923	species	Brevibacterium sp. CS2
0.0002105	25	25	98	1.09	2.604e-05	2697563	species	Brevibacterium sp. WO024
0.0001432	17	17	79	1.24	3.293e-05	1496080	species	Brevibacterium sp. YB235
0.0001432	17	17	53	1.11	1.641e-05	2697565	species	Brevibacterium sp. o2
7.58e-05	9	9	36	1.06	1.41e-05	2725563	species	Brevibacterium sp. 'Marine'
0.0004211	50	50	150	1.11	5.047e-05	199591	species	Brevibacterium luteolum
0.0003369	40	40	143	1.01	1.83e-05	1703	species	Brevibacterium linens
0.0002863	34	34	184	1.03	2.482e-05	273384	species	Brevibacterium aurantiacum
0.0002695	32	32	103	1.13	2.607e-05	629680	species	Brevibacterium sandarakinum
0.000219	26	26	92	1.08	3.074e-05	1136497	species	Brevibacterium siliguriense
0.002392	284	4	1331	1.2	0.0001253	145357	family	Dermacoccaceae
0.001305	155	0	712	1.27	0.0001367	745364	genus	Luteipulveratus
0.001305	155	155	712	1.27	0.0001367	571913	species	Luteipulveratus mongoliensis
0.0006906	82	0	417	1.13	0.0001443	57495	genus	Dermacoccus
0.0006906	82	82	417	1.13	0.0001443	1274	species	Dermacoccus nishinomiyaensis
0.0003621	43	0	190	1.1	7.526e-05	57499	genus	Kytococcus
0.0003621	43	0	190	1.1	7.526e-05	1276	species	Kytococcus sedentarius
0.0003621	43	43	190	1.1	7.526e-05	478801	strain	Kytococcus sedentarius DSM 20547
0.002164	257	0	948	1.18	9.449e-05	145358	family	Bogoriellaceae
0.002164	257	0	948	1.18	9.449e-05	154116	genus	Georgenia
0.002164	257	6	948	1.18	9.449e-05	2626815	no rank	unclassified Georgenia
0.0007664	91	91	346	1.21	8.971e-05	2589797	species	Georgenia sp. Z443
0.0006822	81	81	302	1.18	9.909e-05	2483799	species	Georgenia sp. ZLJ0423
0.0006653	79	79	273	1.14	8.78e-05	2585135	species	Georgenia sp. Z294
0.001592	189	0	687	1.12	6.679e-05	1331736	family	Ruaniaceae
0.001027	122	0	481	1.11	8.966e-05	1331737	genus	Haloactinobacterium
0.001027	122	0	481	1.11	8.966e-05	2624404	no rank	unclassified Haloactinobacterium
0.001027	122	122	481	1.11	8.966e-05	2675754	species	Haloactinobacterium sp. HY164
0.0005643	67	0	206	1.16	4.191e-05	626119	genus	Ruania
0.0005643	67	0	206	1.16	4.191e-05	2648503	no rank	unclassified Ruania
0.0005643	67	67	206	1.16	4.191e-05	2603206	species	Ruania sp. HY168
0.001406	167	0	619	1.11	8.076e-05	125316	family	Beutenbergiaceae
0.0008843	105	0	414	1.14	9.547e-05	84756	genus	Beutenbergia
0.0008843	105	0	414	1.14	9.547e-05	84757	species	Beutenbergia cavernae
0.0008843	105	105	414	1.14	9.547e-05	471853	strain	Beutenbergia cavernae DSM 12333
0.0005222	62	0	204	1.07	6.136e-05	947525	genus	Miniimonas
0.0005222	62	0	204	1.07	6.136e-05	2626367	no rank	unclassified Miniimonas
0.0005222	62	62	204	1.07	6.136e-05	2171623	species	Miniimonas sp. S16
0.001406	167	0	562	1.15	8.085e-05	145360	family	Sanguibacteraceae
0.001406	167	0	562	1.15	8.085e-05	60919	genus	Sanguibacter
0.0007327	87	0	311	1.15	0.0001034	2645534	no rank	unclassified Sanguibacter
0.0007327	87	87	311	1.15	0.0001034	2714931	species	Sanguibacter sp. HDW7
0.0006738	80	0	251	1.15	6.367e-05	60920	species	Sanguibacter keddieii
0.0006738	80	80	251	1.15	6.367e-05	446469	strain	Sanguibacter keddieii DSM 10542
0.0008254	98	0	331	1.38	6.924e-05	577468	no rank	Micrococcales incertae sedis
0.0007832	93	0	321	1.36	8.397e-05	754249	genus	Luteimicrobium
0.0007832	93	93	321	1.36	8.397e-05	1133546	species	Luteimicrobium xylanilyticum
4.211e-05	5	0	10	2	1.044e-05	2038	genus	Tropheryma
4.211e-05	5	5	10	2	1.044e-05	2039	species	Tropheryma whipplei
0.0006232	74	0	277	1.17	2.948e-05	85018	family	Dermatophilaceae
0.0002779	33	0	121	1.04	3.618e-05	984996	genus	Mobilicoccus
0.0002779	33	0	121	1.04	3.618e-05	2649508	no rank	unclassified Mobilicoccus
0.0002779	33	33	121	1.04	3.618e-05	2716227	species	Mobilicoccus sp. NJES-13
0.0002021	24	0	99	1.12	2.799e-05	1184606	genus	Austwickia
0.0002021	24	24	99	1.12	2.799e-05	100225	species	Austwickia chelonae
0.0001432	17	0	57	1.51	2.267e-05	1862	genus	Dermatophilus
0.0001432	17	17	57	1.51	2.267e-05	1863	species	Dermatophilus congolensis
7.58e-05	9	0	48	1.06	1.803e-05	85022	family	Jonesiaceae
7.58e-05	9	0	48	1.06	1.803e-05	43673	genus	Jonesia
7.58e-05	9	9	48	1.06	1.803e-05	43674	species	Jonesia denitrificans
0.06178	7335	0	34872	1.09	0.0001259	85010	order	Pseudonocardiales
0.06178	7335	420	34872	1.09	0.0001259	2070	family	Pseudonocardiaceae
0.01599	1899	112	9855	1.08	0.0002355	1847	genus	Pseudonocardia
0.01065	1264	279	6208	1.09	0.000219	2619320	no rank	unclassified Pseudonocardia
0.004809	571	571	3065	1.07	0.0004776	2736640	species	Pseudonocardia sp. Gen01
0.001465	174	174	637	1.07	0.0001186	1690815	species	Pseudonocardia sp. HH130630-07
0.00112	133	133	496	1.17	0.0001084	445576	species	Pseudonocardia sp. AL041005-10
0.0008675	103	103	413	1.17	9.762e-05	1641402	species	Pseudonocardia sp. HH130629-09
2.527e-05	3	3	2	2.5	8.807e-06	1096868	species	Pseudonocardia sp. EC080625-04
8.422e-06	1	1	1	1	9.156e-06	1688404	species	Pseudonocardia sp. EC080610-09
0.002922	347	0	1604	1.13	0.0002451	240495	species	Pseudonocardia dioxanivorans
0.002922	347	347	1604	1.13	0.0002451	675635	strain	Pseudonocardia dioxanivorans CB1190
0.001482	176	176	729	1.13	0.0001095	2074	species	Pseudonocardia autotrophica
0.01579	1875	299	8106	1.09	9.421e-05	1813	genus	Amycolatopsis
0.005348	635	8	2573	1.11	7.569e-05	2618356	no rank	unclassified Amycolatopsis
0.001583	188	188	676	1.13	7.378e-05	2742131	species	Amycolatopsis sp. Hca4
0.001364	162	162	631	1.13	7.458e-05	1896961	species	Amycolatopsis sp. AA4
0.001263	150	150	693	1.03	7.892e-05	2653857	species	Amycolatopsis sp. YIM 10
0.00107	127	127	534	1.12	7.079e-05	1911175	species	Amycolatopsis sp. BJA-103
0.001794	213	0	844	1.11	0.0001286	1814	species	Amycolatopsis methanolica
0.001794	213	213	844	1.11	0.0001286	1068978	strain	Amycolatopsis methanolica 239
0.001769	210	210	859	1.15	0.0001005	33910	species	Amycolatopsis mediterranei
0.001474	175	175	657	1.09	8.813e-05	1804986	species	Amycolatopsis albispora
0.001171	139	139	628	1.05	8.196e-05	31958	species	Amycolatopsis orientalis
0.001129	134	134	496	1.06	4.743e-05	129921	species	Amycolatopsis keratiniphila
0.0005895	70	70	234	1.07	4.396e-05	208439	species	Amycolatopsis japonica
0.004649	552	31	2144	1.13	7.824e-05	1851	genus	Saccharomonospora
0.001238	147	0	545	1.17	9.761e-05	632569	species	Saccharomonospora marina
0.001238	147	147	545	1.17	9.761e-05	882083	strain	Saccharomonospora marina XMU15
0.0007243	86	0	358	1.12	7.707e-05	40989	species	Saccharomonospora cyanea
0.0007243	86	86	358	1.12	7.707e-05	882082	strain	Saccharomonospora cyanea NA-134
0.0007159	85	0	310	1.05	7.383e-05	40988	species	Saccharomonospora azurea
0.0007159	85	85	310	1.05	7.383e-05	882081	strain	Saccharomonospora azurea NA-128
0.0006653	79	0	281	1.13	6.484e-05	2634184	no rank	unclassified Saccharomonospora
0.0006653	79	79	281	1.13	6.484e-05	2528243	species	Saccharomonospora sp. 31sw
0.0005559	66	0	275	1.12	6.998e-05	40990	species	Saccharomonospora glauca
0.0005559	66	66	275	1.12	6.998e-05	928724	strain	Saccharomonospora glauca K62
0.0004885	58	0	226	1.1	5.598e-05	1852	species	Saccharomonospora viridis
0.0004885	58	58	226	1.1	5.598e-05	471857	strain	Saccharomonospora viridis DSM 43017
0.003933	467	7	1919	1.13	9.873e-05	1835	genus	Saccharopolyspora
0.001634	194	0	781	1.16	0.0001038	1836	species	Saccharopolyspora erythraea
0.001634	194	194	781	1.16	0.0001038	405948	strain	Saccharopolyspora erythraea NRRL 2338
0.00128	152	0	689	1.11	9.408e-05	2646250	no rank	unclassified Saccharopolyspora
0.00128	152	152	689	1.11	9.408e-05	2719023	species	Saccharopolyspora sp. ASAGF58
0.0009601	114	114	394	1.1	8.664e-05	2665642	species	Saccharopolyspora coralli
0.003032	360	7	1448	1.07	7.98e-05	2071	genus	Saccharothrix
0.001777	211	211	767	1.09	7.984e-05	103733	species	Saccharothrix syringae
0.001196	142	0	610	1.05	7.208e-05	103731	species	Saccharothrix espanaensis
0.001196	142	142	610	1.05	7.208e-05	1179773	strain	Saccharothrix espanaensis DSM 44229
0.002619	311	0	1669	1.05	0.0002077	1137960	genus	Allokutzneria
0.002619	311	311	1669	1.05	0.0002077	211114	species	Allokutzneria albata
0.002333	277	114	1166	1.08	6.031e-05	65496	genus	Actinoalloteichus
0.000758	90	90	355	1.08	5.999e-05	1470176	species	Actinoalloteichus hoggarensis
0.0005727	68	68	287	1.07	4.775e-05	340345	species	Actinoalloteichus hymeniacidonis
3.369e-05	4	4	8	1	1.645e-05	1612552	species	Actinoalloteichus fjordicus
8.422e-06	1	0	4	1	6.896e-06	2644606	no rank	unclassified Actinoalloteichus
8.422e-06	1	1	4	1	6.896e-06	1612551	species	Actinoalloteichus sp. GBA129-24
0.002223	264	0	1221	1.05	0.0001298	165301	genus	Lentzea
0.002223	264	264	1221	1.05	0.0001298	1586287	species	Lentzea guizhouensis
0.001979	235	0	928	1.1	8.253e-05	2029	genus	Kibdelosporangium
0.001979	235	235	928	1.1	8.253e-05	860235	species	Kibdelosporangium phytohabitans
0.001659	197	0	919	1.14	0.0001329	674734	genus	Alloactinosynnema
0.001659	197	0	919	1.14	0.0001329	2636053	no rank	unclassified Alloactinosynnema
0.001659	197	197	919	1.14	0.0001329	1653480	species	Alloactinosynnema sp. L-07
0.001634	194	140	707	1.14	5.864e-05	40566	genus	Actinosynnema
0.0004043	48	42	169	1.11	3.426e-05	42197	species	Actinosynnema pretiosum
5.053e-05	6	6	16	1.06	1.734e-05	103721	subspecies	Actinosynnema pretiosum subsp. pretiosum
5.053e-05	6	0	14	1.07	1.614e-05	40567	species	Actinosynnema mirum
5.053e-05	6	6	14	1.07	1.614e-05	446462	strain	Actinosynnema mirum DSM 43827
0.001508	179	0	763	1.06	8.263e-05	43356	genus	Kutzneria
0.001508	179	0	763	1.06	8.263e-05	43357	species	Kutzneria albida
0.001508	179	179	763	1.06	8.263e-05	1449976	strain	Kutzneria albida DSM 43870
0.0008843	105	0	419	1.22	6.215e-05	142577	genus	Prauserella
0.0008843	105	105	419	1.22	6.215e-05	530584	species	Prauserella marina
0.04784	5680	0	26165	1.08	0.0001055	85008	order	Micromonosporales
0.04784	5680	474	26165	1.08	0.0001055	28056	family	Micromonosporaceae
0.02307	2739	582	11913	1.08	9.028e-05	1873	genus	Micromonospora
0.003217	382	14	1532	1.12	6.197e-05	2617518	no rank	unclassified Micromonospora
0.0009938	118	118	440	1.15	8.86e-05	2675222	species	Micromonospora sp. WMMC415
0.0006738	80	80	313	1.12	5.737e-05	2583243	species	Micromonospora sp. HM134
0.0005474	65	65	265	1.07	5.862e-05	2749844	species	Micromonospora sp. 28ISP2-46
0.0004885	58	58	214	1.21	5.016e-05	2039870	species	Micromonospora sp. WMMA2032
0.0003453	41	41	170	1.06	4.008e-05	2201999	species	Micromonospora sp. B006
5.053e-05	6	6	37	1	4.116e-05	648999	species	Micromonospora sp. L5
0.001129	134	134	618	1.18	0.0001277	47872	species	Micromonospora purpureochromogenes
0.001086	129	129	453	1.12	6.891e-05	1877	species	Micromonospora echinospora
0.001086	129	129	443	1.05	8.286e-05	47857	species	Micromonospora echinaurantiaca
0.001011	120	120	468	1.15	8.844e-05	1881	species	Micromonospora viridifaciens
0.001002	119	119	414	1.11	7.273e-05	307121	species	Micromonospora krabiensis
0.0009685	115	115	454	1.07	8.11e-05	47853	species	Micromonospora carbonacea
0.0009096	108	108	445	1.09	8.346e-05	47858	species	Micromonospora echinofusca
0.0009012	107	107	408	1.16	7.56e-05	285665	species	Micromonospora coriariae
0.0008927	106	106	427	1.08	8.827e-05	1914461	species	Micromonospora terminaliae
0.0008759	104	104	410	1.42	8.281e-05	47865	species	Micromonospora inositola
0.0007748	92	92	289	1.18	6.142e-05	299152	species	Micromonospora siamensis
0.0007243	86	86	356	1.06	7.303e-05	356852	species	Micromonospora coxensis
0.0006822	81	81	331	1.05	6.849e-05	299146	species	Micromonospora narathiwatensis
0.0006485	77	77	302	1.1	5.993e-05	291594	species	Micromonospora rifamycinica
0.0006148	73	73	329	1.1	6.056e-05	356851	species	Micromonospora chokoriensis
0.000539	64	64	276	1.02	4.977e-05	709883	species	Micromonospora zamorensis
0.0005222	62	62	207	1.21	4.261e-05	261654	species	Micromonospora auratinigra
0.0003369	40	40	180	1.06	4.833e-05	479978	species	Micromonospora tulbaghiae
0.0002442	29	12	134	1.07	5.284e-05	47850	species	Micromonospora aurantiaca
0.0001432	17	17	82	1.11	7.628e-05	644283	strain	Micromonospora aurantiaca ATCC 27029
0.009643	1145	98	4342	1.09	7.332e-05	1865	genus	Actinoplanes
0.003891	462	129	1657	1.09	6.623e-05	2626549	no rank	unclassified Actinoplanes
0.001465	174	174	627	1.09	7.416e-05	649831	species	Actinoplanes sp. N902-109
0.001339	159	159	594	1.08	7.146e-05	946334	species	Actinoplanes sp. OR16
0.001474	175	0	691	1.05	7.871e-05	196914	species	Actinoplanes friuliensis
0.001474	175	175	691	1.05	7.871e-05	1246995	strain	Actinoplanes friuliensis DSM 7358
0.001364	162	0	510	1.19	6.611e-05	1866	species	Actinoplanes missouriensis
0.001364	162	162	510	1.19	6.611e-05	512565	strain	Actinoplanes missouriensis 431
0.001171	139	0	508	1.06	7.244e-05	1867	species	Actinoplanes teichomyceticus
0.001171	139	139	508	1.06	7.244e-05	457423	strain	Actinoplanes teichomyceticus ATCC 31121
0.000918	109	109	392	1.1	3.953e-05	113562	species	Actinoplanes derwentensis
0.005314	631	58	3390	1.05	0.0001917	907364	genus	Phytohabitans
0.002594	308	308	1542	1.06	0.0001761	624315	species	Phytohabitans suffuscus
0.002232	265	265	1316	1.06	0.0001539	1076124	species	Phytohabitans flavus
0.00336	399	0	1610	1.09	0.0001063	673534	genus	Plantactinospora
0.00336	399	193	1610	1.09	0.0001063	2631981	no rank	unclassified Plantactinospora
0.001112	132	132	491	1.13	8.652e-05	2024580	species	Plantactinospora sp. KBS50
0.0003621	43	43	151	1.05	7.314e-05	2108470	species	Plantactinospora sp. BC1
0.0002611	31	31	137	1.01	6.53e-05	2071627	species	Plantactinospora sp. BB1
0.001364	162	5	685	1.07	5.754e-05	84593	genus	Verrucosispora
0.0006822	81	0	370	1.09	6.429e-05	1003110	species	Verrucosispora maris
0.0006822	81	81	370	1.09	6.429e-05	263358	strain	Verrucosispora maris AB-18-032
0.0006401	76	0	295	1.05	4.855e-05	2630859	no rank	unclassified Verrucosispora
0.0006401	76	76	295	1.05	4.855e-05	2742132	species	Verrucosispora sp. NA02020
0.001095	130	12	487	1.08	4.949e-05	168694	genus	Salinispora
0.0005474	65	0	237	1.07	5.189e-05	168695	species	Salinispora tropica
0.0005474	65	65	237	1.07	5.189e-05	369723	strain	Salinispora tropica CNB-440
0.0004464	53	0	198	1.1	3.878e-05	168697	species	Salinispora arenicola
0.0004464	53	53	198	1.1	3.878e-05	391037	strain	Salinispora arenicola CNS-205
0.03426	4068	74	20148	1.08	0.0001751	85012	order	Streptosporangiales
0.01519	1804	34	10131	1.05	0.0002401	2004	family	Streptosporangiaceae
0.009921	1178	0	6958	1.05	0.0003146	83681	genus	Nonomuraea
0.009921	1178	85	6958	1.05	0.0003146	2593643	no rank	unclassified Nonomuraea
0.004935	586	586	3311	1.06	0.0003242	2656914	species	Nonomuraea sp. WYY166
0.00427	507	507	2603	1.04	0.0002232	1909395	species	Nonomuraea sp. ATCC 55076
0.004986	592	33	2792	1.09	0.0001396	2000	genus	Streptosporangium
0.002367	281	0	1381	1.08	0.000132	2632669	no rank	unclassified Streptosporangium
0.002367	281	281	1381	1.08	0.000132	2202249	species	Streptosporangium sp. 'caverna'
0.002341	278	0	1235	1.1	0.0001326	2001	species	Streptosporangium roseum
0.002341	278	278	1235	1.1	0.0001326	479432	strain	Streptosporangium roseum DSM 43021
0.01354	1608	43	7183	1.09	0.0001632	2012	family	Thermomonosporaceae
0.01183	1405	109	6251	1.08	0.0001608	1988	genus	Actinomadura
0.006578	781	49	3215	1.09	0.0001338	2626254	no rank	unclassified Actinomadura
0.002249	267	267	1036	1.11	0.0001274	2591108	species	Actinomadura sp. WMMA1423
0.001962	233	233	907	1.1	0.0001158	2742128	species	Actinomadura sp. NAK00032
0.001954	232	232	887	1.11	0.0001139	1219491	species	Actinomadura sp. WMMB 499
0.002266	269	269	1191	1.09	0.0001393	46165	species	Actinomadura verrucosospora
0.002072	246	246	1091	1.12	0.0001846	1411117	species	Actinomadura amylolytica
0.001348	160	0	661	1.18	0.000132	2019	genus	Thermomonospora
0.001348	160	0	661	1.18	0.000132	2020	species	Thermomonospora curvata
0.001348	160	160	661	1.18	0.000132	471852	strain	Thermomonospora curvata DSM 43183
0.004902	582	10	2278	1.11	7.931e-05	83676	family	Nocardiopsaceae
0.003074	365	14	1378	1.1	6.895e-05	2013	genus	Nocardiopsis
0.001162	138	138	506	1.07	5.834e-05	2014	species	Nocardiopsis dassonvillei
0.001137	135	0	504	1.13	8.785e-05	280236	species	Nocardiopsis gilva
0.001137	135	135	504	1.13	8.785e-05	1235441	strain	Nocardiopsis gilva YIM 90087
0.0006569	78	0	275	1.12	5.006e-05	53437	species	Nocardiopsis alba
0.0006569	78	78	275	1.12	5.006e-05	1205910	strain	Nocardiopsis alba ATCC BAA-2165
0.00128	152	0	598	1.1	0.000115	104204	genus	Streptomonospora
0.00128	152	0	598	1.1	0.000115	2635841	no rank	unclassified Streptomonospora
0.00128	152	152	598	1.1	0.000115	2498135	species	Streptomonospora sp. M2
0.0004632	55	0	226	1.23	6.471e-05	83677	genus	Thermobifida
0.0004632	55	0	226	1.23	6.471e-05	2021	species	Thermobifida fusca
0.0004632	55	55	226	1.23	6.471e-05	269800	strain	Thermobifida fusca YX
0.0105	1247	14	4919	1.14	0.0001034	85013	order	Frankiales
0.009668	1148	0	4547	1.13	0.0001046	74712	family	Frankiaceae
0.008868	1053	102	4191	1.13	0.0001078	1854	genus	Frankia
0.002619	311	1	1262	1.1	8.88e-05	2632575	no rank	unclassified Frankia
0.001693	201	201	789	1.07	9.685e-05	298653	species	Frankia sp. EAN1pec
0.000918	109	109	463	1.14	7.647e-05	710111	species	Frankia sp. QA3
0.002333	277	277	1031	1.18	0.0001267	298654	species	Frankia inefficax
0.001179	140	140	535	1.17	0.0001119	2716812	species	Candidatus Frankia datiscae
0.0009854	117	117	461	1.13	9.372e-05	106370	species	Frankia casuarinae
0.0008927	106	0	411	1.17	6.9e-05	1859	species	Frankia alni
0.0008927	106	106	411	1.17	6.9e-05	326424	strain	Frankia alni ACN14a
0.0008001	95	0	335	1.2	7.27e-05	1434010	genus	Jatrophihabitans
0.0008001	95	0	335	1.2	7.27e-05	2629395	no rank	unclassified Jatrophihabitans
0.0008001	95	95	335	1.2	7.27e-05	1907575	species	Jatrophihabitans sp. GAS493
0.0007159	85	0	343	1.23	8.566e-05	1920255	no rank	unclassified Frankiales
0.0007159	85	85	343	1.23	8.566e-05	1882833	species	Frankineae bacterium MT45
0.005845	694	0	2614	1.15	2.702e-05	2037	order	Actinomycetales
0.005845	694	13	2614	1.15	2.702e-05	2049	family	Actinomycetaceae
0.003874	460	73	1705	1.14	3.118e-05	1654	genus	Actinomyces
0.001735	206	19	769	1.14	2.867e-05	2609248	no rank	unclassified Actinomyces
0.0003285	39	39	121	1.07	3.852e-05	712122	species	Actinomyces sp. oral taxon 414
0.0002105	25	25	107	1.08	3.719e-05	2560010	species	Actinomyces sp. dk561
0.0001769	21	21	69	1.32	2.586e-05	2057798	species	Actinomyces sp. 432
0.0001684	20	20	91	1.31	3.136e-05	2081702	species	Actinomyces sp. oral taxon 897
0.00016	19	19	70	1.04	3.318e-05	1851395	species	Actinomyces sp. Chiba101
0.0001516	18	18	53	1.19	1.768e-05	2079536	species	Actinomyces sp. Z16
0.0001348	16	16	53	1.09	2.108e-05	2057743	species	Actinomyces sp. 299
0.0001011	12	12	66	1.03	3.921e-05	2737173	species	Actinomyces sp. zg-325
9.264e-05	11	0	47	1.02	1.98e-05	706438	species	Actinomyces sp. oral taxon 171
9.264e-05	11	11	47	1.02	1.98e-05	706439	strain	Actinomyces sp. oral taxon 171 str. F0337
5.053e-05	6	6	25	1.32	1.011e-05	2321394	species	Actinomyces sp. 2129
0.0004043	48	48	183	1.15	6.499e-05	52771	species	Actinomyces howellii
0.0003621	43	43	111	1.31	4.232e-05	111015	species	Actinomyces radicidentis
0.0001769	21	21	70	1.29	2.024e-05	2057800	species	Actinomyces qiguomingii
0.00016	19	19	58	1.09	2.04e-05	1656	species	Actinomyces viscosus
0.0001432	17	17	68	1	2.337e-05	52774	species	Actinomyces slackii
8.422e-05	10	10	40	1	2.38e-05	1960083	species	Actinomyces gaoshouyii
7.58e-05	9	9	41	1.1	1.668e-05	1659	species	Actinomyces israelii
4.211e-05	5	5	21	1.05	1.131e-05	1852377	species	Actinomyces pacaensis
3.369e-05	4	4	14	1.07	6.499e-06	1912795	species	Actinomyces tangfeifanii
2.527e-05	3	3	5	1	4.625e-06	544580	species	Actinomyces oris
1.684e-05	2	2	6	1	5.59e-06	1655	species	Actinomyces naeslundii
0.0006822	81	1	290	1.12	3.899e-05	1522056	genus	Flaviflexus
0.0003621	43	0	154	1.15	3.077e-05	2623556	no rank	unclassified Flaviflexus
0.0002021	24	24	109	1.16	4.863e-05	2758573	species	Flaviflexus sp. dk850
0.00016	19	19	45	1.13	1.631e-05	2496867	species	Flaviflexus sp. H23T48
0.0003116	37	37	129	1.08	5.341e-05	1282737	species	Flaviflexus salsibiostraticola
0.0005306	63	1	248	1.05	2.364e-05	2529408	genus	Schaalia
0.0002779	33	33	115	1.05	2.847e-05	1660	species	Schaalia odontolytica
0.0001095	13	13	55	1.07	2.842e-05	52773	species	Schaalia meyeri
7.58e-05	9	0	33	1.06	1.541e-05	181487	species	Schaalia cardiffensis
7.58e-05	9	9	33	1.06	1.541e-05	888050	strain	Schaalia cardiffensis F0333
5.895e-05	7	0	31	1	1.324e-05	2691889	no rank	unclassified Schaalia
5.895e-05	7	7	31	1	1.324e-05	2758572	species	Schaalia sp. JY-X169
0.0002274	27	0	130	1.16	1.897e-05	1069494	genus	Trueperella
0.0001348	16	16	68	1.28	3.38e-05	312285	species	Trueperella bialowiezensis
9.264e-05	11	9	62	1.03	1.282e-05	1661	species	Trueperella pyogenes
1.684e-05	2	2	5	1	3.08e-05	1435056	strain	Trueperella pyogenes TP8
0.000219	26	0	91	1.11	4.792e-05	2740557	genus	Pauljensenia
0.000219	26	26	91	1.11	4.792e-05	178339	species	Pauljensenia hongkongensis
6.738e-05	8	0	32	1.22	3.812e-06	28263	genus	Arcanobacterium
4.211e-05	5	0	18	1.11	4.08e-06	2631020	no rank	unclassified Arcanobacterium
4.211e-05	5	5	17	1	6.61e-06	2758440	species	Arcanobacterium sp. JY-X040
1.684e-05	2	2	9	1.56	4.384e-06	28264	species	Arcanobacterium haemolyticum
8.422e-06	1	1	5	1	2.687e-06	131112	species	Arcanobacterium phocae
5.895e-05	7	0	21	1.1	1.003e-05	2050	genus	Mobiluncus
5.895e-05	7	0	21	1.1	1.003e-05	2051	species	Mobiluncus curtisii
5.895e-05	7	7	21	1.1	1.003e-05	548479	strain	Mobiluncus curtisii ATCC 43063
4.211e-05	5	0	13	1.08	4.791e-06	76833	genus	Actinobaculum
4.211e-05	5	0	13	1.08	4.791e-06	2609299	no rank	unclassified Actinobaculum
4.211e-05	5	5	13	1.08	4.791e-06	2495645	species	Actinobaculum sp. 313
3.369e-05	4	0	15	1.07	7.163e-06	1653174	genus	Actinotignum
3.369e-05	4	4	15	1.07	7.163e-06	59505	species	Actinotignum schaalii
0.00539	640	0	2853	1.17	0.0002124	1217098	order	Jiangellales
0.00539	640	0	2853	1.17	0.0002124	1217100	family	Jiangellaceae
0.00539	640	77	2853	1.17	0.0002124	281472	genus	Jiangella
0.002628	312	312	1372	1.15	0.0002073	419479	species	Jiangella alkaliphila
0.002114	251	0	1014	1.15	0.0001586	2624397	no rank	unclassified Jiangella
0.002114	251	251	1014	1.15	0.0001586	1798224	species	Jiangella sp. DSM 45060
0.004944	587	0	2229	1.17	0.000156	1643682	order	Geodermatophilales
0.004944	587	32	2229	1.17	0.000156	85030	family	Geodermatophilaceae
0.001718	204	0	734	1.18	0.0001463	88138	genus	Modestobacter
0.001718	204	204	734	1.18	0.0001463	477641	species	Modestobacter marinus
0.001566	186	0	696	1.14	0.0001462	1860	genus	Geodermatophilus
0.001566	186	0	696	1.14	0.0001462	1861	species	Geodermatophilus obscurus
0.001566	186	186	696	1.14	0.0001462	526225	strain	Geodermatophilus obscurus DSM 43160
0.00139	165	0	641	1.13	0.0001451	38501	genus	Blastococcus
0.00139	165	0	641	1.13	0.0001451	138336	species	Blastococcus saxobsidens
0.00139	165	165	641	1.13	0.0001451	1146883	strain	Blastococcus saxobsidens DD2
0.003226	383	0	1448	1.17	2.13e-05	85004	order	Bifidobacteriales
0.003226	383	2	1448	1.17	2.13e-05	31953	family	Bifidobacteriaceae
0.003057	363	43	1354	1.18	2.28e-05	1678	genus	Bifidobacterium
0.0003116	37	37	114	1.28	5.616e-05	35760	species	Bifidobacterium choerinum
0.0002779	33	30	94	1.39	2.522e-05	1681	species	Bifidobacterium bifidum
1.684e-05	2	2	3	1	2.134e-05	883062	strain	Bifidobacterium bifidum S17
8.422e-06	1	1	9	1	6.271e-05	702459	strain	Bifidobacterium bifidum PRL2010
0.0002527	30	0	129	1.23	4.456e-05	158787	species	Bifidobacterium scardovii
0.0002527	30	30	129	1.23	4.456e-05	1150461	strain	Bifidobacterium scardovii JCM 12489 = DSM 13734
0.0002527	30	19	116	1.32	3.158e-05	28025	species	Bifidobacterium animalis
7.58e-05	9	9	31	1.06	1.979e-05	302912	subspecies	Bifidobacterium animalis subsp. animalis
1.684e-05	2	0	11	1	4.72e-05	302911	subspecies	Bifidobacterium animalis subsp. lactis
1.684e-05	2	2	11	1	5.396e-05	1167629	strain	Bifidobacterium animalis subsp. lactis ATCC 27673
0.0002527	30	23	113	1.09	3.303e-05	1694	species	Bifidobacterium pseudolongum
4.211e-05	5	0	20	1	2.303e-05	1690	subspecies	Bifidobacterium pseudolongum subsp. globosum
4.211e-05	5	5	20	1	2.303e-05	1410605	strain	Bifidobacterium pseudolongum subsp. globosum DSM 20092
1.684e-05	2	2	6	1	1.012e-05	1447715	strain	Bifidobacterium pseudolongum PV8-2
0.0001937	23	23	71	1.08	3.274e-05	78344	species	Bifidobacterium gallinarum
0.0001853	22	17	53	1.21	2.186e-05	1683	species	Bifidobacterium angulatum
4.211e-05	5	5	5	2.2	8.669e-06	518635	strain	Bifidobacterium angulatum DSM 20098 = JCM 7096
0.0001348	16	16	75	1.07	3.583e-05	1684	species	Bifidobacterium asteroides
0.0001263	15	15	70	1.07	1.611e-05	1680	species	Bifidobacterium adolescentis
0.0001263	15	15	41	1.1	1.874e-05	33905	species	Bifidobacterium thermophilum
0.0001179	14	13	73	1	8.879e-06	216816	species	Bifidobacterium longum
8.422e-06	1	1	12	1	1.107e-05	1682	subspecies	Bifidobacterium longum subsp. infantis
0.0001179	14	0	54	1.04	3.035e-05	638619	species	Bifidobacterium actinocoloniiforme
0.0001179	14	14	54	1.04	3.035e-05	1437605	strain	Bifidobacterium actinocoloniiforme DSM 22766
0.0001011	12	5	55	1.2	1.366e-05	1686	species	Bifidobacterium catenulatum
5.895e-05	7	4	30	1.27	1.119e-05	630129	subspecies	Bifidobacterium catenulatum subsp. kashiwanohense
1.684e-05	2	2	7	1	1.963e-05	1150460	strain	Bifidobacterium catenulatum subsp. kashiwanohense JCM 15439 = DSM 21854
8.422e-06	1	1	4	1	3.417e-06	1447716	strain	Bifidobacterium kashiwanohense PV20-2
8.422e-05	10	10	26	1.31	1.059e-05	1689	species	Bifidobacterium dentium
8.422e-05	10	9	32	1	5.477e-06	1685	species	Bifidobacterium breve
8.422e-06	1	1	1	1	2.209e-05	1385942	strain	Bifidobacterium breve 689b
3.369e-05	4	4	24	1	1.318e-05	28026	species	Bifidobacterium pseudocatenulatum
2.527e-05	3	0	13	1	2.321e-05	1691	species	Bifidobacterium indicum
2.527e-05	3	3	13	1	2.321e-05	1341694	strain	Bifidobacterium indicum LMG 11587 = DSM 20214
1.684e-05	2	2	6	1.17	1.036e-05	1687	species	Bifidobacterium coryneforme
8.422e-05	10	0	43	1.21	2.337e-05	196082	genus	Parascardovia
8.422e-05	10	0	43	1.21	2.337e-05	78258	species	Parascardovia denticolens
8.422e-05	10	10	43	1.21	2.337e-05	864564	strain	Parascardovia denticolens DSM 10105 = JCM 12538
4.211e-05	5	0	30	1.07	5.999e-06	2701	genus	Gardnerella
4.211e-05	5	5	30	1.07	5.999e-06	2702	species	Gardnerella vaginalis
2.527e-05	3	0	11	1.27	6.324e-06	196081	genus	Scardovia
2.527e-05	3	0	11	1.27	6.324e-06	78259	species	Scardovia inopinata
2.527e-05	3	3	11	1.27	6.324e-06	1150468	strain	Scardovia inopinata JCM 12537
0.002223	264	0	955	1.16	7.063e-05	1643684	order	Nakamurellales
0.002223	264	0	955	1.16	7.063e-05	85031	family	Nakamurellaceae
0.002223	264	9	955	1.16	7.063e-05	53460	genus	Nakamurella
0.001036	123	0	454	1.13	8.346e-05	53461	species	Nakamurella multipartita
0.001036	123	123	454	1.13	8.346e-05	479431	strain	Nakamurella multipartita DSM 44233
0.0009096	108	108	405	1.19	8.476e-05	1090615	species	Nakamurella panacisegetis
0.0002021	24	0	78	1.12	2.365e-05	2618968	no rank	unclassified Nakamurella
0.0002021	24	24	78	1.12	2.365e-05	1902245	species	Nakamurella sp. s14-144
0.001625	193	0	759	1.1	7.727e-05	414714	order	Catenulisporales
0.001625	193	0	759	1.1	7.727e-05	414877	family	Catenulisporaceae
0.001625	193	0	759	1.1	7.727e-05	414878	genus	Catenulispora
0.001625	193	0	759	1.1	7.727e-05	304895	species	Catenulispora acidiphila
0.001625	193	193	759	1.1	7.727e-05	479433	strain	Catenulispora acidiphila DSM 44928
0.001491	177	0	703	1.11	0.0001878	1643818	no rank	Actinobacteria incertae sedis
0.001491	177	0	703	1.11	0.0001878	147067	genus	Thermobispora
0.001491	177	0	703	1.11	0.0001878	2006	species	Thermobispora bispora
0.001491	177	177	703	1.11	0.0001878	469371	strain	Thermobispora bispora DSM 43833
0.001364	162	0	721	1.08	0.0001094	85014	order	Glycomycetales
0.001364	162	0	721	1.08	0.0001094	85034	family	Glycomycetaceae
0.001364	162	0	721	1.08	0.0001094	283810	genus	Stackebrandtia
0.001364	162	0	721	1.08	0.0001094	283811	species	Stackebrandtia nassauensis
0.001364	162	162	721	1.08	0.0001094	446470	strain	Stackebrandtia nassauensis DSM 44728
0.001356	161	0	615	1.21	8.327e-05	52018	no rank	unclassified Actinobacteria (class)
0.0009433	112	112	391	1.15	7.912e-05	2487353	species	Actinobacteria bacterium YIM 96077
0.0004127	49	49	224	1.32	9.166e-05	1650658	species	Actinobacteria bacterium IMCC26256
0.0007917	94	0	395	1.19	8.997e-05	622452	order	Kineosporiales
0.0007917	94	0	395	1.19	8.997e-05	83778	family	Kineosporiaceae
0.0007917	94	0	395	1.19	8.997e-05	33981	genus	Kineococcus
0.0007917	94	0	395	1.19	8.997e-05	131568	species	Kineococcus radiotolerans
0.0007917	94	94	395	1.19	8.997e-05	266940	strain	Kineococcus radiotolerans SRS30216 = ATCC BAA-149
0.0007832	93	0	407	1.16	0.0001051	2495578	order	Sporichthyales
0.0007832	93	0	407	1.16	0.0001051	85033	family	Sporichthyaceae
0.0007832	93	0	407	1.16	0.0001051	2078948	genus	Epidermidibacterium
0.0007832	93	93	407	1.16	0.0001051	1891644	species	Epidermidibacterium keratini
0.0007159	85	0	336	1.14	6.675e-05	622450	order	Actinopolysporales
0.0007159	85	0	336	1.14	6.675e-05	622451	family	Actinopolysporaceae
0.0007159	85	0	336	1.14	6.675e-05	1849	genus	Actinopolyspora
0.0007159	85	85	336	1.14	6.675e-05	414996	species	Actinopolyspora erythraea
0.0005137	61	0	269	1.19	0.000113	1643683	order	Acidothermales
0.0005137	61	0	269	1.19	0.000113	85032	family	Acidothermaceae
0.0005137	61	0	269	1.19	0.000113	28048	genus	Acidothermus
0.0005137	61	0	269	1.19	0.000113	28049	species	Acidothermus cellulolyticus
0.0005137	61	61	269	1.19	0.000113	351607	strain	Acidothermus cellulolyticus 11B
8.422e-05	10	0	48	1	3.131e-06	2039638	order	Candidatus Nanopelagicales
8.422e-05	10	0	48	1	3.131e-06	2162846	family	Candidatus Nanopelagicaceae
5.895e-05	7	0	32	1	2.708e-06	622681	genus	Candidatus Planktophila
2.527e-05	3	3	8	1	2.646e-06	1884905	species	Candidatus Planktophila versatilis
1.684e-05	2	2	8	1	2.881e-06	1884913	species	Candidatus Planktophila lacus
8.422e-06	1	1	8	1	6.438e-06	1884904	species	Candidatus Planktophila sulfonica
8.422e-06	1	1	1	1	8.535e-07	1884907	species	Candidatus Planktophila vernalis
2.527e-05	3	1	16	1	4.56e-06	2039639	genus	Candidatus Nanopelagicus
8.422e-06	1	1	13	1	1.11e-05	1884915	species	Candidatus Nanopelagicus hibericus
8.422e-06	1	1	2	1	1.692e-06	1884634	species	Candidatus Nanopelagicus limnes
0.03539	4202	0	15304	1.45	0.0006027	84995	class	Rubrobacteria
0.03539	4202	7	15304	1.45	0.0006027	84996	order	Rubrobacterales
0.02432	2888	0	10142	1.51	0.002162	2600303	family	Baekduiaceae
0.02432	2888	0	10142	1.51	0.002162	2600304	genus	Baekduia
0.02432	2888	2888	10142	1.51	0.002162	496014	species	Baekduia soli
0.01101	1307	0	5105	1.32	0.0002466	84997	family	Rubrobacteraceae
0.01101	1307	79	5105	1.32	0.0002466	42255	genus	Rubrobacter
0.005306	630	10	2627	1.25	0.0002998	2637691	no rank	unclassified Rubrobacter
0.00283	336	336	1478	1.28	0.0003302	2653851	species	Rubrobacter sp. SCSIO 52909
0.002392	284	284	1049	1.21	0.0002453	2653852	species	Rubrobacter sp. SCSIO 52915
0.003209	381	222	1430	1.28	0.0002502	49319	species	Rubrobacter xylanophilus
0.001339	159	159	615	1.18	0.0002198	266117	strain	Rubrobacter xylanophilus DSM 9941
0.001188	141	141	480	1.32	0.0001514	42256	species	Rubrobacter radiotolerans
0.0006401	76	76	278	1.22	9.217e-05	2051957	species	Rubrobacter indicoceani
0.03459	4107	0	14575	1.55	0.002613	1497346	class	Thermoleophilia
0.03459	4107	0	14575	1.55	0.002613	588673	order	Solirubrobacterales
0.03459	4107	0	14575	1.55	0.002613	320583	family	Conexibacteraceae
0.03459	4107	0	14575	1.55	0.002613	191494	genus	Conexibacter
0.03459	4107	0	14575	1.55	0.002613	191495	species	Conexibacter woesei
0.03459	4107	4107	14575	1.55	0.002613	469383	strain	Conexibacter woesei DSM 14684
0.008683	1031	0	4697	1.18	0.0004527	84992	class	Acidimicrobiia
0.008683	1031	22	4697	1.18	0.0004527	84993	order	Acidimicrobiales
0.00539	640	0	2866	1.15	0.0008058	633392	family	Iamiaceae
0.00539	640	0	2866	1.15	0.0008058	2562118	no rank	unclassified Iamiaceae
0.00539	640	640	2866	1.15	0.0008058	2664374	species	Iamiaceae bacterium SCSIO 58843
0.001945	231	0	1090	1.15	0.0002304	2448023	family	Ilumatobacteraceae
0.001945	231	0	1090	1.15	0.0002304	682522	genus	Ilumatobacter
0.001945	231	0	1090	1.15	0.0002304	467094	species	Ilumatobacter coccineus
0.001945	231	231	1090	1.15	0.0002304	1313172	strain	Ilumatobacter coccineus YM16-304
0.001162	138	0	555	1.4	0.0002659	84994	family	Acidimicrobiaceae
0.001162	138	0	555	1.4	0.0002659	53634	genus	Acidimicrobium
0.001162	138	0	555	1.4	0.0002659	53635	species	Acidimicrobium ferrooxidans
0.001162	138	138	555	1.4	0.0002659	525909	strain	Acidimicrobium ferrooxidans DSM 10331
0.00667	792	15	3032	1.24	0.0002105	908620	class	Nitriliruptoria
0.002426	288	0	1091	1.22	0.0002457	1747768	order	Egibacterales
0.002426	288	0	1091	1.22	0.0002457	1747769	family	Egibacteraceae
0.002426	288	0	1091	1.22	0.0002457	1747770	genus	Egibacter
0.002426	288	288	1091	1.22	0.0002457	1670831	species	Egibacter rhizosphaerae
0.002249	267	0	941	1.26	0.0002487	1755823	order	Egicoccales
0.002249	267	0	941	1.26	0.0002487	1755824	family	Egicoccaceae
0.002249	267	0	941	1.26	0.0002487	1755825	genus	Egicoccus
0.002249	267	267	941	1.26	0.0002487	1670830	species	Egicoccus halophilus
0.00187	222	0	854	1.27	0.0001383	908621	order	Euzebyales
0.00187	222	0	854	1.27	0.0001383	908622	family	Euzebyaceae
0.00187	222	0	854	1.27	0.0001383	908623	genus	Euzebya
0.00187	222	0	854	1.27	0.0001383	2649358	no rank	unclassified Euzebya
0.00187	222	222	854	1.27	0.0001383	1608957	species	Euzebya sp. DY32-46
0.005702	677	39	2602	1.21	4.607e-05	84998	class	Coriobacteriia
0.00272	323	0	1120	1.21	3.627e-05	1643822	order	Eggerthellales
0.00272	323	59	1120	1.21	3.627e-05	1643826	family	Eggerthellaceae
0.0004548	54	12	191	1.07	3.597e-05	644652	genus	Gordonibacter
0.0002021	24	24	86	1.12	3.693e-05	1335613	species	Gordonibacter urolithinfaciens
0.0001516	18	0	55	1.05	2.366e-05	471189	species	Gordonibacter pamelaeae
0.0001516	18	18	55	1.05	2.366e-05	657308	strain	Gordonibacter pamelaeae 7-10-1-b
0.0004295	51	1	158	1.25	2.207e-05	84111	genus	Eggerthella
0.0003453	41	38	132	1.26	3.167e-05	84112	species	Eggerthella lenta
2.527e-05	3	3	12	1	1.309e-05	479437	strain	Eggerthella lenta DSM 2243
7.58e-05	9	0	25	1.2	8.443e-06	2648737	no rank	unclassified Eggerthella
7.58e-05	9	9	25	1.2	8.443e-06	502558	species	Eggerthella sp. YY7918
0.0003369	40	0	140	1.11	4.589e-05	2005386	genus	Arabia
0.0003369	40	40	140	1.11	4.589e-05	1870985	species	Arabia massiliensis
0.0002948	35	9	137	1.19	2.873e-05	447020	genus	Adlercreutzia
0.0001263	15	0	54	1.06	2.635e-05	2636013	no rank	unclassified Adlercreutzia
0.0001263	15	15	54	1.06	2.635e-05	2707299	species	Adlercreutzia sp. 8CFCBH1
9.264e-05	11	0	36	1.56	1.755e-05	446660	species	Adlercreutzia equolifaciens
9.264e-05	11	11	36	1.56	1.755e-05	1384484	strain	Adlercreutzia equolifaciens DSM 19450
0.0002105	25	0	85	1.38	2.744e-05	84108	genus	Slackia
0.0002105	25	25	85	1.38	2.744e-05	84110	species	Slackia heliotrinireducens
0.0002021	24	0	80	1.25	4.622e-05	1720314	no rank	unclassified Eggerthellaceae
0.0002021	24	24	80	1.25	4.622e-05	2734634	species	Eggerthellaceae bacterium zg-1050
0.00016	19	0	57	1.49	2.414e-05	79603	genus	Denitrobacterium
0.00016	19	19	57	1.49	2.414e-05	79604	species	Denitrobacterium detoxificans
9.264e-05	11	0	40	1.1	2.515e-05	84162	genus	Cryptobacterium
9.264e-05	11	0	40	1.1	2.515e-05	84163	species	Cryptobacterium curtum
9.264e-05	11	11	40	1.1	2.515e-05	469378	strain	Cryptobacterium curtum DSM 15641
4.211e-05	5	0	32	1.31	2.328e-05	1981050	genus	Phoenicibacter
4.211e-05	5	5	32	1.31	2.328e-05	1944646	species	Phoenicibacter congonensis
0.002653	315	8	1295	1.17	5.076e-05	84999	order	Coriobacteriales
0.00192	228	82	956	1.16	5.875e-05	1643824	family	Atopobiaceae
0.0008338	99	4	417	1.08	4.511e-05	133925	genus	Olsenella
0.0003453	41	1	160	1.13	3.18e-05	2638792	no rank	unclassified Olsenella
0.0001937	23	23	84	1.05	4.279e-05	2109685	species	Olsenella sp. GAM18
0.0001432	17	17	75	1.23	2.445e-05	712411	species	Olsenella sp. oral taxon 807
0.0002442	29	0	115	1.11	5.756e-05	133926	species	Olsenella uli
0.0002442	29	29	115	1.11	5.756e-05	633147	strain	Olsenella uli DSM 7084
0.0002105	25	25	106	1.01	4.82e-05	604330	species	Olsenella umbonata
0.0002274	27	0	87	1.1	4.969e-05	1935188	genus	Libanicoccus
0.0002274	27	27	87	1.1	4.969e-05	1871022	species	Libanicoccus massiliensis
0.0001516	18	0	71	1.08	4.595e-05	2082587	genus	Parolsenella
0.0001516	18	18	71	1.08	4.595e-05	2003188	species	Parolsenella catena
1.684e-05	2	0	9	1	5.903e-06	1380	genus	Atopobium
1.684e-05	2	0	9	1	5.903e-06	1382	species	Atopobium parvulum
1.684e-05	2	2	9	1	5.903e-06	521095	strain	Atopobium parvulum DSM 20469
0.0006653	79	0	296	1.23	3.215e-05	84107	family	Coriobacteriaceae
0.0002527	30	0	97	1.22	5.178e-05	84113	no rank	unclassified Coriobacteriaceae
0.0002527	30	30	97	1.22	5.178e-05	1531429	species	Coriobacteriaceae bacterium 68-1-3
0.0002105	25	0	116	1.08	2.207e-05	102106	genus	Collinsella
0.0002105	25	25	116	1.08	2.207e-05	74426	species	Collinsella aerofaciens
0.0002021	24	0	79	1.39	3.805e-05	33870	genus	Coriobacterium
0.0002021	24	0	79	1.39	3.805e-05	33871	species	Coriobacterium glomerans
0.0002021	24	24	79	1.39	3.805e-05	700015	strain	Coriobacterium glomerans PW2
5.053e-05	6	0	20	1.1	3.625e-06	1752188	no rank	unclassified Actinobacteria
3.369e-05	4	4	10	1.2	6.503e-06	1848755	species	Actinobacteria bacterium IMCC26077
8.422e-06	1	1	6	1	4.777e-06	1848255	species	Actinobacteria bacterium IMCC25003
8.422e-06	1	1	4	1	3.048e-06	1848754	species	Actinobacteria bacterium IMCC19121
0.05706	6775	128	53747	1.06	1.61e-05	1239	phylum	Firmicutes
0.03606	4282	23	34079	1.07	1.406e-05	91061	class	Bacilli
0.03427	4069	85	32139	1.08	1.903e-05	1385	order	Bacillales
0.02047	2430	84	17761	1.08	3.346e-05	186822	family	Paenibacillaceae
0.01411	1675	208	11913	1.03	2.79e-05	44249	genus	Paenibacillus
0.005213	619	60	3293	1.08	2.336e-05	185978	no rank	unclassified Paenibacillus
0.0006232	74	74	271	1.31	5.088e-05	2023772	species	Paenibacillus sp. RUD330
0.0005895	70	70	235	1.25	4.795e-05	2660554	species	Paenibacillus sp. B01
0.0004716	56	56	233	1.09	5.371e-05	2726185	species	Paenibacillus sp. UniB2
0.0004548	54	54	351	1.02	5.02e-05	1870819	species	Paenibacillus sp. BIHB4019
0.0003706	44	44	146	1.01	2.281e-05	2704462	species	Paenibacillus sp. 12200R-189
0.0002948	35	35	202	1.02	2.901e-05	324057	species	Paenibacillus sp. JDR-2
0.0002779	33	33	121	1.1	2.34e-05	1695218	species	Paenibacillus sp. 32O-W
0.0002695	32	32	148	1	2.07e-05	2704463	species	Paenibacillus sp. 14171R-81
0.0002274	27	27	369	1	8.111e-05	481743	species	Paenibacillus sp. Y412MC10
0.0002274	27	27	133	1.02	1.867e-05	1536774	species	Paenibacillus sp. FSL H7-0357
0.0001348	16	16	95	1.05	1.973e-05	2741301	species	Paenibacillus sp. URB8-2
0.0001263	15	15	116	1	2.15e-05	2607911	species	Paenibacillus sp. 37
8.422e-05	10	10	66	1	1.263e-05	1536775	species	Paenibacillus sp. FSL H7-0737
7.58e-05	9	9	106	1	2.554e-05	867076	species	Paenibacillus sp. IHB B 3084
6.738e-05	8	8	95	1	1.765e-05	1536769	species	Paenibacillus sp. FSL P4-0081
6.738e-05	8	8	74	1.05	1.369e-05	1566358	species	Paenibacillus sp. IHBB 10380
5.053e-05	6	6	18	1	3.861e-06	1532905	species	Paenibacillus sp. CAA11
4.211e-05	5	5	32	1	4.639e-06	2748863	species	Paenibacillus sp. E222
4.211e-05	5	5	24	1.08	3.789e-06	1536772	species	Paenibacillus sp. FSL R7-0273
4.211e-05	5	5	18	1.06	4.22e-06	2565926	species	Paenibacillus sp. HB172198
3.369e-05	4	4	29	1	5.757e-06	1536771	species	Paenibacillus sp. FSL R5-0912
3.369e-05	4	4	15	1.2	2.384e-06	2211212	species	Paenibacillus sp. DCT19
3.369e-05	4	4	11	1	1.835e-06	1536773	species	Paenibacillus sp. FSL R7-0331
3.369e-05	4	4	5	1.2	9.436e-07	1536770	species	Paenibacillus sp. FSL R5-0345
2.527e-05	3	3	14	1	8.61e-06	1980674	species	Paenibacillus sp. Cedars
8.422e-06	1	1	2	1	3.308e-06	2069255	species	Paenibacillus sp. lzh-N1
0.0009433	112	101	705	1.09	5.962e-05	61624	species	Paenibacillus mucilaginosus
4.211e-05	5	5	24	1	1.492e-05	997761	strain	Paenibacillus mucilaginosus K02
2.527e-05	3	3	30	1	3.233e-05	1116391	strain	Paenibacillus mucilaginosus 3016
2.527e-05	3	3	10	2.6	7.369e-06	1036673	strain	Paenibacillus mucilaginosus KNP414
0.0005306	63	63	478	1	6.892e-05	1712516	species	Paenibacillus baekrokdamisoli
0.0005053	60	60	435	1	5.581e-05	1778678	species	Paenibacillus psychroresistens
0.0003706	44	40	447	1	2.089e-05	1406	species	Paenibacillus polymyxa
1.684e-05	2	2	17	1	3.254e-05	886882	strain	Paenibacillus polymyxa SC2
1.684e-05	2	2	5	1	2.711e-06	349520	strain	Paenibacillus polymyxa E681
0.0003453	41	41	335	1	6.098e-05	1126833	species	Paenibacillus beijingensis
0.0003116	37	37	271	1	4.291e-05	49283	species	Paenibacillus thiaminolyticus
0.0002779	33	33	436	1	4.686e-05	189426	species	Paenibacillus odorifer
0.0002527	30	30	231	1.03	2.905e-05	414771	species	Paenibacillus donghaensis
0.0002527	30	30	130	1.05	1.813e-05	562959	species	Paenibacillus cellulositrophicus
0.0002021	24	24	116	1.07	2.865e-05	2509456	species	Paenibacillus protaetiae
0.0001853	22	22	163	1.02	2.427e-05	1473112	species	Paenibacillus guangzhouensis
0.0001853	22	22	59	1	1.212e-05	1178515	species	Paenibacillus swuensis
0.0001769	21	0	106	1.05	2.322e-05	365617	species	Paenibacillus sabinae
0.0001769	21	21	106	1.05	2.322e-05	1268072	strain	Paenibacillus sabinae T27
0.0001684	20	20	111	1.03	1.721e-05	2495582	species	Paenibacillus albus
0.0001684	20	20	86	1	1.261e-05	375489	species	Paenibacillus cellulosilyticus
0.0001684	20	20	60	1	1.125e-05	169760	species	Paenibacillus stellifer
0.00016	19	8	189	1	1.918e-05	44251	species	Paenibacillus durus
9.264e-05	11	11	146	1	3.305e-05	1333534	strain	Paenibacillus durus ATCC 35681
0.0001348	16	16	62	1.03	1.242e-05	162209	species	Paenibacillus naphthalenovorans
0.0001263	15	0	102	1	2.33e-05	159743	species	Paenibacillus terrae
0.0001263	15	15	102	1	2.33e-05	985665	strain	Paenibacillus terrae HPL-003
0.0001263	15	15	60	1	9.536e-06	1870820	species	Paenibacillus ihbetae
0.0001263	15	15	41	1.05	6.589e-06	79263	species	Paenibacillus chitinolyticus
0.0001179	14	14	130	1	2.895e-05	1763538	species	Paenibacillus crassostreae
0.0001179	14	14	126	1	2.463e-05	189425	species	Paenibacillus graminis
0.0001095	13	13	98	1.02	2.042e-05	682956	species	Paenibacillus jilunlii
0.0001095	13	13	86	1	1.485e-05	172713	species	Paenibacillus kribbensis
0.0001011	12	0	165	1.01	2.842e-05	2044880	species group	Paenibacillus sonchi group
0.0001011	12	0	165	1.01	2.842e-05	483937	species	Paenibacillus riograndensis
0.0001011	12	12	165	1.01	2.842e-05	1073571	strain	Paenibacillus riograndensis SBR5
0.0001011	12	12	118	1	2.429e-05	528191	species	Paenibacillus xylanexedens
0.0001011	12	12	90	1.22	2.198e-05	1619311	species	Paenibacillus physcomitrellae
0.0001011	12	12	85	1	1.646e-05	253703	species	Paenibacillus antarcticus
0.0001011	12	12	58	1	1.396e-05	1462996	species	Paenibacillus yonginensis
9.264e-05	11	8	62	1.18	1.013e-05	1464	species	Paenibacillus larvae
2.527e-05	3	0	8	2.38	7.91e-06	147375	subspecies	Paenibacillus larvae subsp. larvae
2.527e-05	3	3	8	2.38	5.721e-05	697284	strain	Paenibacillus larvae subsp. larvae DSM 25430
6.738e-05	8	8	23	1.26	3.681e-06	2707005	species	Paenibacillus lutimineralis
5.895e-05	7	7	43	1	6.706e-06	44250	species	Paenibacillus alvei
5.895e-05	7	7	23	1	5.01e-06	1401	species	Paenibacillus lautus
4.211e-05	5	5	27	1	4.472e-06	248903	species	Paenibacillus xylanilyticus
4.211e-05	5	5	11	1	1.842e-06	198119	species	Paenibacillus barcinonensis
3.369e-05	4	4	15	1	2.815e-06	1616788	species	Paenibacillus bovis
2.527e-05	3	3	19	1	3.834e-06	1338368	species	Paenibacillus lentus
2.527e-05	3	3	8	1	1.26e-06	160799	species	Paenibacillus borealis
8.422e-06	1	1	18	1	2.933e-05	59893	species	Paenibacillus peoriae
8.422e-06	1	1	10	1	2.363e-06	128574	species	Paenibacillus brasilensis
0.003723	442	54	3453	1.06	0.0001311	329857	genus	Cohnella
0.001828	217	22	1441	1.04	0.0001003	2636738	no rank	unclassified Cohnella
0.0008675	103	103	625	1	7.663e-05	2728023	species	Cohnella sp. MFER-1
0.0007748	92	92	495	1.03	8.035e-05	2598458	species	Cohnella sp. KS 22
0.001002	119	119	953	1.03	0.00014	2507935	species	Cohnella abietis
0.0004379	52	52	246	1.08	4.778e-05	2674991	species	Cohnella candidum
0.0008675	103	13	352	1.15	6.389e-06	55080	genus	Brevibacillus
0.0003453	41	0	146	1.15	3.05e-05	2684853	no rank	unclassified Brevibacillus
0.0003369	40	40	139	1.16	3.583e-05	2496837	species	Brevibacillus sp. SCSIO 07484
8.422e-06	1	1	7	1	7.716e-06	2683193	species	Brevibacillus sp. 7WMA2
0.0002274	27	27	56	1.2	1.131e-05	51101	species	Brevibacillus agri
0.0001095	13	10	68	1.03	3.233e-06	1393	species	Brevibacillus brevis
1.684e-05	2	2	14	1	3.599e-06	358681	strain	Brevibacillus brevis NBRC 100599
8.422e-06	1	1	3	1	8.841e-07	1200792	strain	Brevibacillus brevis X23
5.895e-05	7	7	32	1.03	2.285e-06	1465	species	Brevibacillus laterosporus
1.684e-05	2	2	6	1	1.692e-06	54913	species	Brevibacillus formosus
0.0006148	73	0	513	1.03	0.0001274	76632	genus	Thermobacillus
0.0006148	73	0	513	1.03	0.0001274	377615	species	Thermobacillus composti
0.0006148	73	73	513	1.03	0.0001274	717605	strain	Thermobacillus composti KWC4
0.0002274	27	0	103	1.15	1.916e-05	456492	genus	Saccharibacillus
0.0002274	27	27	103	1.15	1.916e-05	2583377	species	Saccharibacillus brassicae
0.0001516	18	0	182	1	3.447e-05	234447	no rank	unclassified Paenibacillaceae
0.0001516	18	18	182	1	3.447e-05	1882832	species	Paenibacillaceae bacterium GAS479
6.738e-05	8	0	48	1.12	6.599e-06	85151	no rank	Aneurinibacillus group
6.738e-05	8	0	48	1.12	6.599e-06	55079	genus	Aneurinibacillus
5.053e-05	6	6	22	1	5.693e-06	1500254	species	Aneurinibacillus soli
1.684e-05	2	0	26	1.23	7.631e-06	2642329	no rank	unclassified Aneurinibacillus
1.684e-05	2	2	26	1.23	7.631e-06	1450761	species	Aneurinibacillus sp. XH2
0.00934	1109	131	11378	1.01	1.458e-05	186817	family	Bacillaceae
0.004472	531	81	4678	1.03	9.587e-06	1386	genus	Bacillus
0.001027	122	122	1380	1	0.0003561	450367	species	[Brevibacterium] frigoritolerans
0.0008254	98	9	687	1.02	8.646e-06	185979	no rank	unclassified Bacillus
0.0002274	27	27	225	1.01	4.393e-05	2567941	species	Bacillus sp. DSL-17
0.0001179	14	14	94	1.01	2.156e-05	666686	species	Bacillus sp. 1NLA3E
5.895e-05	7	7	18	1.33	3.593e-06	1705566	species	Bacillus sp. FJAT-18017
5.053e-05	6	6	109	1	3.634e-05	1565991	species	Bacillus sp. X1(2014)
4.211e-05	5	5	42	1	1.232e-05	98228	species	Bacillus sp. OxB-1
4.211e-05	5	5	37	1	9.263e-06	2709784	species	Bacillus sp. KH172YL63
4.211e-05	5	5	29	1	5.509e-06	486398	species	Bacillus sp. S3
4.211e-05	5	5	7	1.57	1.752e-06	1071078	species	Bacillus sp. NSP9.1
1.684e-05	2	2	9	1	2.252e-06	2014076	species	Bacillus sp. FJAT-42376
1.684e-05	2	2	9	1	3.026e-06	2728853	species	Bacillus sp. L13 (2020)
1.684e-05	2	2	7	1	1.485e-06	352858	species	Bacillus sp. Y1
1.684e-05	2	2	6	1	1.658e-06	1071080	species	Bacillus sp. SB49
1.684e-05	2	2	3	1	7.966e-07	2592382	species	Bacillus sp. M4U3P1
8.422e-06	1	1	30	1	8.874e-06	2682541	species	Bacillus sp. N1-1
8.422e-06	1	1	6	1	1.433e-06	2011012	species	Bacillus sp. FJAT-45348
8.422e-06	1	1	5	1	1.566e-06	2589818	species	Bacillus sp. Cs-700
8.422e-06	1	1	5	1	1.318e-06	2587848	species	Bacillus sp. THAF10
8.422e-06	1	1	1	1	2.334e-06	2009331	species	Bacillus sp. MD-5
0.0004969	59	50	714	1.01	3.31e-05	1404	species	Bacillus megaterium
2.527e-05	3	3	10	1	1.091e-05	1138452	strain	Bacillus megaterium NCT-2
1.684e-05	2	2	6	2	1.892e-05	545693	strain	Bacillus megaterium QM B1551
8.422e-06	1	1	10	1	1.243e-05	1348623	strain	Bacillus megaterium NBRC 15308 = ATCC 14581
8.422e-06	1	1	5	1	3.223e-06	1006007	strain	Bacillus megaterium WSH-002
8.422e-06	1	1	2	1	2.894e-06	1452722	strain	Bacillus megaterium Q3
8.422e-06	1	1	1	1	1.278e-06	592022	strain	Bacillus megaterium DSM 319
0.0003621	43	8	229	1.14	1.93e-06	86661	species group	Bacillus cereus group
0.00016	19	4	75	1.44	2.539e-06	1396	species	Bacillus cereus
0.0001179	14	14	42	1.79	0.0001551	526973	strain	Bacillus cereus m1293
8.422e-06	1	1	3	1	0.001735	1454382	strain	Bacillus cereus D17
3.369e-05	4	4	35	1	1.482e-06	1428	species	Bacillus thuringiensis
3.369e-05	4	4	11	1	8.837e-06	1392	species	Bacillus anthracis
2.527e-05	3	3	35	1	2.125e-05	2750818	no rank	unclassified Bacillus cereus group
1.684e-05	2	2	3	1	6.855e-07	580165	species	Bacillus cytotoxicus
8.422e-06	1	1	23	1	3.12e-06	1405	species	Bacillus mycoides
8.422e-06	1	0	10	1	1.34e-06	64104	species	Bacillus pseudomycoides
8.422e-06	1	1	7	1	8.788e-06	527000	strain	Bacillus pseudomycoides DSM 12442
8.422e-06	1	1	4	1	1.521e-06	1890302	species	Bacillus wiedmannii
0.0003116	37	4	209	1	2.997e-06	653685	species group	Bacillus subtilis group
9.264e-05	11	10	74	1	4.012e-06	1423	species	Bacillus subtilis
8.422e-06	1	0	1	1	1.985e-06	96241	subspecies	Bacillus subtilis subsp. spizizenii
8.422e-06	1	1	1	1	1.992e-06	1052585	strain	Bacillus subtilis subsp. spizizenii TU-B-10
8.422e-05	10	0	32	1	1.853e-06	1938374	species subgroup	Bacillus amyloliquefaciens group
5.053e-05	6	6	19	1	3.445e-06	1390	species	Bacillus amyloliquefaciens
3.369e-05	4	4	13	1	1.591e-06	492670	species	Bacillus velezensis
5.053e-05	6	6	23	1	5.801e-06	119858	species	Bacillus sonorensis
2.527e-05	3	3	27	1	3.916e-06	1452	species	Bacillus atrophaeus
1.684e-05	2	2	6	1	1.052e-06	1648923	species	Bacillus paralicheniformis
8.422e-06	1	1	4	1	1.801e-06	1402	species	Bacillus licheniformis
0.0001179	14	14	38	1.11	4.752e-06	1398	species	Bacillus coagulans
6.738e-05	8	0	69	1	2.233e-05	1471	species	Bacillus methanolicus
6.738e-05	8	8	69	1	2.233e-05	796606	strain	Bacillus methanolicus MGA3
5.895e-05	7	7	58	1	1.211e-05	1670641	species	Bacillus ciccensis
5.895e-05	7	7	31	1	4.758e-06	1664069	species	Bacillus glycinifermentans
4.211e-05	5	5	50	1.04	1.116e-05	1742359	species	Bacillus dafuensis
4.211e-05	5	1	32	1.12	7.232e-06	1792192	species group	Bacillus altitudinis complex
3.369e-05	4	4	20	1.2	5.013e-06	293387	species	Bacillus altitudinis
3.369e-05	4	4	38	1	8.706e-06	86664	species	Bacillus flexus
3.369e-05	4	4	35	1	1.014e-05	35841	species	Bacillus thermoamylovorans
3.369e-05	4	4	13	1	2.9e-06	33932	species	Bacillus cohnii
2.527e-05	3	3	16	1	5.461e-06	1479	species	Bacillus smithii
2.527e-05	3	3	13	1	3.037e-06	1441095	species	Bacillus gobiensis
2.527e-05	3	3	9	1	2.174e-06	1467	species	Bacillus lentus
2.527e-05	3	3	9	1	2.658e-06	632773	species	Bacillus beveridgei
2.527e-05	3	3	6	1.33	1.496e-06	79883	species	Bacillus horikoshii
1.684e-05	2	0	26	1	6.033e-06	1413	species	Bacillus cellulosilyticus
1.684e-05	2	2	26	1	6.033e-06	649639	strain	Bacillus cellulosilyticus DSM 2522
1.684e-05	2	2	21	1	2.207e-06	1397	species	Bacillus circulans
1.684e-05	2	2	12	1	6.335e-06	1925021	species	Bacillus haynesii
1.684e-05	2	2	11	1	8.769e-07	1408	species	Bacillus pumilus
1.684e-05	2	2	8	1	1.96e-06	1783501	species	Bacillus freudenreichii
1.684e-05	2	2	4	1	4.63e-07	189381	species	Bacillus marisflavi
8.422e-06	1	1	7	1	2.017e-06	2598861	species	Bacillus miscanthi
8.422e-06	1	1	6	1	1.397e-06	218284	species	Bacillus vietnamensis
8.422e-06	1	1	2	1	3.1e-07	561879	species	Bacillus safensis
8.422e-06	1	0	2	1	4.293e-07	324767	species	Bacillus infantis
8.422e-06	1	1	2	1	4.293e-07	1367477	strain	Bacillus infantis NRRL B-14911
8.422e-06	1	1	2	1	4.067e-07	1402861	species	Bacillus filamentosus
8.422e-06	1	1	2	1	4.992e-07	1547283	species	Bacillus weihaiensis
0.001811	215	3	2452	1.01	0.0001098	2675229	genus	Peribacillus
0.001558	185	46	2143	1	0.0002583	1478	species	Peribacillus simplex
0.001171	139	139	1491	1	0.000381	1349754	strain	Peribacillus simplex NBRC 15720 = DSM 1321
0.0001179	14	14	118	1.04	2.46e-05	421767	species	Peribacillus butanolivorans
7.58e-05	9	9	61	1	1.373e-05	228899	species	Peribacillus asahii
3.369e-05	4	4	16	1	3.522e-06	264697	species	Peribacillus muralis
0.0005559	66	19	340	1.08	1.195e-05	129337	genus	Geobacillus
8.422e-05	10	10	59	1.1	1.035e-05	129338	species	Geobacillus subterraneus
7.58e-05	9	9	55	1.15	2.452e-05	1422	species	Geobacillus stearothermophilus
7.58e-05	9	9	35	1.09	8.801e-06	33940	species	Geobacillus thermodenitrificans
5.895e-05	7	3	71	1	1.897e-05	2642459	no rank	unclassified Geobacillus
1.684e-05	2	2	22	1	3.268e-05	471223	species	Geobacillus sp. WCH70
8.422e-06	1	1	27	1	3.896e-05	391290	species	Geobacillus sp. E263
8.422e-06	1	1	6	1	8.78e-06	1813182	species	Geobacillus sp. JS12
5.895e-05	7	1	25	1.08	6.836e-06	1505648	species group	Geobacillus thermoleovorans group
2.527e-05	3	3	12	1	8.655e-06	33938	species	Geobacillus thermocatenulatus
1.684e-05	2	2	2	2	1.055e-05	1394	species	[Bacillus] caldolyticus
8.422e-06	1	0	4	1	7.792e-06	1462	species	Geobacillus kaustophilus
8.422e-06	1	1	4	1	2.008e-05	235909	strain	Geobacillus kaustophilus HTA426
4.211e-05	5	5	12	1.08	4.469e-06	1921421	species	Geobacillus genomosp. 3
0.0001937	23	15	227	1	7.32e-06	400634	genus	Lysinibacillus
4.211e-05	5	0	49	1	4.325e-06	2636778	no rank	unclassified Lysinibacillus
1.684e-05	2	2	20	1	5.91e-06	2169540	species	Lysinibacillus sp. 2017
1.684e-05	2	2	6	1	1.455e-06	2072025	species	Lysinibacillus sp. YS11
8.422e-06	1	1	23	1	6.023e-06	2070463	species	Lysinibacillus sp. SGAir0095
1.684e-05	2	2	8	1	2.082e-06	2086577	species	Lysinibacillus timonensis
8.422e-06	1	1	2	1	8.919e-07	28031	species	Lysinibacillus fusiformis
0.0001516	18	1	80	1.2	2.309e-06	84406	genus	Virgibacillus
6.738e-05	8	0	37	1.27	2.112e-06	2620237	no rank	unclassified Virgibacillus
2.527e-05	3	3	14	1.43	4.451e-06	2700081	species	Virgibacillus sp. MSP4-1
2.527e-05	3	3	10	1.4	2.378e-06	2419842	species	Virgibacillus sp. Bac332
8.422e-06	1	1	12	1	2.735e-06	1911587	species	Virgibacillus sp. 6R
8.422e-06	1	1	1	1	3.593e-07	2419841	species	Virgibacillus sp. Bac330
5.053e-05	6	6	20	1.3	4.926e-06	163877	species	Virgibacillus necropolis
1.684e-05	2	2	9	1	2.358e-06	2017483	species	Virgibacillus phasianinus
8.422e-06	1	1	10	1	2.141e-06	1482	species	Virgibacillus halodenitrificans
0.0001348	16	0	64	1.38	7.476e-06	1906945	genus	Parageobacillus
9.264e-05	11	11	21	2.14	6.652e-06	1295642	species	Parageobacillus genomosp. 1
2.527e-05	3	3	18	1	4.002e-06	1426	species	Parageobacillus thermoglucosidasius
1.684e-05	2	0	24	1	2.919e-05	153151	species	Parageobacillus toebii
1.684e-05	2	2	24	1	2.919e-05	1223503	strain	Parageobacillus toebii NBRC 107807
0.0001263	15	4	46	1.13	3.424e-06	150247	genus	Anoxybacillus
3.369e-05	4	4	13	1.23	4.723e-06	294699	species	Anoxybacillus amylolyticus
2.527e-05	3	1	12	1	4.13e-06	33934	species	Anoxybacillus flavithermus
1.684e-05	2	2	9	1	5.85e-06	491915	strain	Anoxybacillus flavithermus WK1
2.527e-05	3	1	10	1	2.149e-06	2639704	no rank	unclassified Anoxybacillus
1.684e-05	2	2	7	1	6.142e-06	1636720	species	Anoxybacillus sp. PDR2
8.422e-06	1	1	2	1	3.891e-06	198467	species	Anoxybacillus gonensis
9.264e-05	11	0	110	1	3.185e-05	459532	genus	Terribacillus
9.264e-05	11	11	110	1	3.185e-05	386490	species	Terribacillus goriensis
9.264e-05	11	0	40	1	3.957e-06	2675231	genus	Mesobacillus
5.053e-05	6	6	12	1	2.125e-06	279826	species	Mesobacillus foraminis
4.211e-05	5	5	28	1	6.279e-06	129985	species	Mesobacillus jeotgali
8.422e-05	10	0	58	1	2.4e-06	2675234	genus	Alkalihalobacillus
3.369e-05	4	4	23	1	3.003e-06	79880	species	Alkalihalobacillus clausii
1.684e-05	2	0	12	1	2.986e-06	79885	species	Alkalihalobacillus pseudofirmus
1.684e-05	2	2	12	1	2.986e-06	398511	strain	Bacillus pseudofirmus OF4
1.684e-05	2	2	5	1	1.162e-06	199441	species	Alkalihalobacillus krulwichiae
8.422e-06	1	0	12	1	3.667e-06	300825	species	Alkalihalobacillus lehensis
8.422e-06	1	1	12	1	3.667e-06	1246626	strain	Bacillus lehensis G1
8.422e-06	1	1	6	1	1.224e-06	86665	species	Alkalihalobacillus halodurans
7.58e-05	9	1	36	1	2.507e-06	182709	genus	Oceanobacillus
4.211e-05	5	4	23	1	3.356e-06	182710	species	Oceanobacillus iheyensis
8.422e-06	1	1	1	1	3.113e-07	221109	strain	Oceanobacillus iheyensis HTE831
2.527e-05	3	0	6	1	1.548e-06	2630292	no rank	unclassified Oceanobacillus
2.527e-05	3	3	6	1	1.548e-06	2052660	species	Oceanobacillus sp. 160
6.738e-05	8	0	29	1.21	2.434e-06	45667	genus	Halobacillus
4.211e-05	5	5	12	1.5	3.034e-06	402384	species	Halobacillus mangrovi
1.684e-05	2	2	11	1	2.831e-06	1570	species	Halobacillus halophilus
8.422e-06	1	1	6	1	1.477e-06	45668	species	Halobacillus litoralis
5.895e-05	7	0	80	1	2.158e-05	2651279	genus	Pradoshia
5.895e-05	7	0	80	1	2.158e-05	2651280	no rank	unclassified Pradoshia
5.895e-05	7	7	80	1	2.158e-05	2651284	species	Pradoshia sp. D12
5.895e-05	7	4	13	1.15	1.673e-06	1329200	genus	Fictibacillus
2.527e-05	3	3	6	1	1.597e-06	255247	species	Fictibacillus arsenicus
5.053e-05	6	0	41	1	4.171e-06	2675230	genus	Cytobacillus
3.369e-05	4	0	34	1	6.231e-06	665099	species	Cytobacillus oceanisediminis
3.369e-05	4	4	34	1	6.231e-06	1196031	strain	Bacillus oceanisediminis 2691
1.684e-05	2	2	7	1	1.601e-06	859143	species	Cytobacillus kochii
3.369e-05	4	1	16	1.31	2.154e-06	175304	genus	Lentibacillus
2.527e-05	3	0	10	1.4	2.633e-06	2614679	no rank	unclassified Lentibacillus
2.527e-05	3	3	10	1.4	2.633e-06	2518176	species	Lentibacillus sp. CBA3610
3.369e-05	4	0	14	1	2.127e-06	2675232	genus	Neobacillus
2.527e-05	3	3	7	1	1.285e-06	1193713	species	Neobacillus mesonae
8.422e-06	1	1	7	1	6.156e-06	1215031	species	Neobacillus thermocopriae
3.369e-05	4	2	10	1.1	1.472e-06	2685905	genus	Salicibibacter
8.422e-06	1	1	6	1	1.772e-06	2099786	species	Salicibibacter kimchii
8.422e-06	1	1	2	1	6e-07	2502791	species	Salicibibacter halophilus
2.527e-05	3	0	13	1	2.587e-06	1221880	genus	Psychrobacillus
1.684e-05	2	0	4	1	3.597e-06	2636677	no rank	unclassified Psychrobacillus
1.684e-05	2	2	4	1	3.597e-06	2303505	species	Psychrobacillus sp. AK 1817
8.422e-06	1	1	9	1	2.301e-06	2283160	species	Psychrobacillus glaciei
1.684e-05	2	0	13	1	2.701e-06	2675233	genus	Metabacillus
1.684e-05	2	2	13	1	2.701e-06	152268	species	Metabacillus litoralis
1.684e-05	2	0	12	1	3.204e-06	289201	genus	Pontibacillus
1.684e-05	2	0	12	1	3.204e-06	2628296	no rank	unclassified Pontibacillus
1.684e-05	2	2	12	1	3.204e-06	2692425	species	Pontibacillus sp. HMF3514
8.422e-06	1	0	14	1	5.342e-06	351195	genus	Salimicrobium
8.422e-06	1	1	14	1	5.342e-06	1230341	species	Salimicrobium jeotgali
8.422e-06	1	0	4	1	8.347e-07	74385	genus	Gracilibacillus
8.422e-06	1	0	4	1	8.347e-07	2625209	no rank	unclassified Gracilibacillus
8.422e-06	1	1	4	1	8.347e-07	2663022	species	Gracilibacillus sp. SCU50
8.422e-06	1	0	2	1	6.046e-07	1055323	genus	Aeribacillus
8.422e-06	1	1	2	1	6.046e-07	33936	species	Aeribacillus pallidus
8.422e-06	1	0	1	1	4.231e-07	29331	genus	Amphibacillus
8.422e-06	1	0	1	1	4.231e-07	1449	species	Amphibacillus xylanus
8.422e-06	1	1	1	1	4.231e-07	698758	strain	Amphibacillus xylanus NBRC 15112
8.422e-06	1	0	1	1	2.9e-07	200903	genus	Paraliobacillus
8.422e-06	1	0	1	1	2.9e-07	2627918	no rank	unclassified Paraliobacillus
8.422e-06	1	1	1	1	2.9e-07	2213194	species	Paraliobacillus sp. X-1125
8.422e-06	1	0	1	1	2.887e-07	197483	no rank	unclassified Bacillaceae
8.422e-06	1	1	1	1	2.929e-07	2594883	species	Bacillaceae bacterium TKL69
0.001533	182	0	658	1.14	3.037e-05	186823	family	Alicyclobacillaceae
0.0007917	94	0	390	1.15	6.889e-05	29330	genus	Alicyclobacillus
0.0007917	94	0	390	1.15	6.889e-05	405212	species	Alicyclobacillus acidocaldarius
0.0007917	94	19	390	1.15	6.889e-05	1388	subspecies	Alicyclobacillus acidocaldarius subsp. acidocaldarius
0.0003369	40	40	188	1.03	6.938e-05	521098	strain	Alicyclobacillus acidocaldarius subsp. acidocaldarius DSM 446
0.0002948	35	35	128	1.27	4.946e-05	1048834	strain	Alicyclobacillus acidocaldarius subsp. acidocaldarius Tc-4-1
0.0004969	59	2	185	1.12	2.027e-05	432330	genus	Tumebacillus
0.0003453	41	41	129	1.06	2.659e-05	1903704	species	Tumebacillus avium
0.0001348	16	16	46	1.26	1.089e-05	1214604	species	Tumebacillus algifaecis
0.0002442	29	10	81	1.12	1.178e-05	1129704	genus	Kyrpidia
0.0001011	12	12	24	1	6.554e-06	2055160	species	Kyrpidia spormannii
5.895e-05	7	0	26	1.38	1.167e-05	33943	species	Kyrpidia tusciae
5.895e-05	7	7	26	1.38	1.167e-05	562970	strain	Kyrpidia tusciae DSM 2912
0.0007327	87	2	352	1.12	1.887e-05	186824	family	Thermoactinomycetaceae
0.0002442	29	2	89	1.22	1.342e-05	1274351	genus	Kroppenstedtia
0.0001853	22	22	62	1.19	1.818e-05	714067	species	Kroppenstedtia eburnea
4.211e-05	5	5	17	1.47	5.285e-06	1380685	species	Kroppenstedtia pulmonis
0.0001937	23	0	108	1.09	4.055e-05	2689589	genus	Staphylospora
0.0001937	23	23	108	1.09	4.055e-05	2490858	species	Staphylospora marina
0.0001095	13	0	54	1	1.596e-05	1677050	genus	Novibacillus
0.0001095	13	13	54	1	1.596e-05	1471761	species	Novibacillus thermophilus
0.0001095	13	0	41	1.1	1.274e-05	292635	genus	Laceyella
0.0001095	13	13	41	1.1	1.274e-05	37482	species	Laceyella sacchari
5.895e-05	7	0	34	1.15	1.235e-05	2023	genus	Thermoactinomyces
5.895e-05	7	7	34	1.15	1.235e-05	2026	species	Thermoactinomyces vulgaris
0.0005811	69	2	488	1	4.801e-06	186818	family	Planococcaceae
0.0001853	22	0	215	1	2.4e-05	648800	genus	Solibacillus
0.0001516	18	13	168	1	3.322e-05	76853	species	Solibacillus silvestris
4.211e-05	5	5	65	1	4.834e-05	1002809	strain	Solibacillus silvestris StLB046
3.369e-05	4	0	47	1	1.208e-05	2637870	no rank	unclassified Solibacillus
3.369e-05	4	4	47	1	1.208e-05	2048654	species	Solibacillus sp. R5-41
0.0001853	22	4	74	1	1.956e-06	1372	genus	Planococcus
5.053e-05	6	0	11	1	3.197e-06	161360	species	Planococcus antarcticus
5.053e-05	6	6	11	1	3.197e-06	1185653	strain	Planococcus antarcticus DSM 14505
2.527e-05	3	3	12	1	4.574e-06	200991	species	Planococcus rifietoensis
2.527e-05	3	0	8	1	8.574e-07	2662419	no rank	unclassified Planococcus
1.684e-05	2	2	3	1	1.128e-06	2058136	species	Planococcus sp. MB-3u-03
8.422e-06	1	1	4	1	1.018e-06	2213202	species	Planococcus sp. Y42
2.527e-05	3	3	7	1	2.559e-06	1038856	species	Planococcus plakortidis
1.684e-05	2	2	6	1	2.473e-06	1176255	species	Planococcus dechangensis
8.422e-06	1	1	4	1	1.408e-06	1215089	species	Planococcus halocryophilus
6.738e-05	8	0	120	1	4.041e-06	1569	genus	Sporosarcina
4.211e-05	5	5	110	1	9.13e-06	1571	species	Sporosarcina ureae
2.527e-05	3	3	9	1	1.278e-06	2647733	no rank	unclassified Sporosarcina
3.369e-05	4	0	22	1	5.783e-06	162291	genus	Planomicrobium
3.369e-05	4	4	22	1	5.783e-06	459472	species	Planomicrobium glaciei
3.369e-05	4	0	14	1	2.307e-06	651660	genus	Paenisporosarcina
2.527e-05	3	3	12	1	3.223e-06	417367	species	Paenisporosarcina antarctica
8.422e-06	1	0	2	1	8.537e-07	2642018	no rank	unclassified Paenisporosarcina
8.422e-06	1	1	2	1	8.537e-07	2320858	species	Paenisporosarcina sp. K2R23-3
2.527e-05	3	0	17	1	4.324e-06	157226	genus	Jeotgalibacillus
2.527e-05	3	3	17	1	4.324e-06	1508404	species	Jeotgalibacillus malaysiensis
1.684e-05	2	0	7	1.29	1.334e-06	1649	genus	Kurthia
1.684e-05	2	0	2	2	7.355e-07	2644826	no rank	unclassified Kurthia
1.684e-05	2	2	2	2	7.355e-07	1750719	species	Kurthia sp. 11kri321
1.684e-05	2	0	6	1	1.892e-06	648802	genus	Rummeliibacillus
1.684e-05	2	2	6	1	1.892e-06	241244	species	Rummeliibacillus stabekisii
0.0005222	62	0	657	1.04	4.173e-06	90964	family	Staphylococcaceae
0.0003958	47	7	551	1.05	3.885e-06	1279	genus	Staphylococcus
9.264e-05	11	11	98	1.1	7.184e-06	1280	species	Staphylococcus aureus
8.422e-05	10	6	87	1.13	1.262e-05	1282	species	Staphylococcus epidermidis
3.369e-05	4	4	7	2.57	0.0002413	176280	strain	Staphylococcus epidermidis ATCC 12228
3.369e-05	4	4	41	1	9.087e-06	1290	species	Staphylococcus hominis
2.527e-05	3	3	49	1	2.324e-05	1292	species	Staphylococcus warneri
2.527e-05	3	3	5	1.2	1.348e-06	1286	species	Staphylococcus simulans
1.684e-05	2	2	71	1	1.607e-05	29382	species	Staphylococcus cohnii
1.684e-05	2	2	69	1	1.78e-05	29388	species	Staphylococcus capitis
8.422e-06	1	1	8	1	3.635e-06	643214	species	Staphylococcus stepanovicii
8.422e-06	1	1	8	1	3.043e-06	29380	species	Staphylococcus caprae
8.422e-06	1	1	3	1	7.612e-07	283734	species	Staphylococcus pseudintermedius
8.422e-06	1	1	2	1	9.031e-07	155085	species	Staphylococcus lutrae
8.422e-06	1	1	2	1	8.506e-07	308354	species	Staphylococcus simiae
8.422e-05	10	0	84	1	3.155e-05	45669	genus	Salinicoccus
8.422e-05	10	10	84	1	3.155e-05	407035	species	Salinicoccus halodurans
1.684e-05	2	0	14	1.07	8.793e-06	2005363	genus	Auricoccus
1.684e-05	2	2	14	1.07	8.793e-06	1849491	species	Auricoccus indicus
1.684e-05	2	0	2	1	2.181e-07	69965	genus	Macrococcus
8.422e-06	1	1	1	1	2.294e-07	1855823	species	Macrococcus canis
8.422e-06	1	0	1	1	4.733e-07	2619255	no rank	unclassified Macrococcus
8.422e-06	1	1	1	1	4.733e-07	1898474	species	Macrococcus sp. IME1552
8.422e-06	1	0	2	1	9.446e-07	227979	genus	Jeotgalicoccus
8.422e-06	1	1	2	1	9.446e-07	1461582	species	Jeotgalicoccus saudimassiliensis
0.0002021	24	0	130	1.06	4.465e-06	539002	no rank	Bacillales incertae sedis
0.0001853	22	0	124	1.06	5.913e-06	539742	no rank	Bacillales Family XII. Incertae Sedis
0.0001853	22	4	124	1.06	5.913e-06	33986	genus	Exiguobacterium
[truncated: 7,079 more rows]

## Sheet: PAL005D
# KrakenUniq v0.7.3 DATE:2024-05-23T14:46:20Z DB:/gpfs/space/GI/ebc_data/seqdata/aDNA/Metagenomics/kraken_all_databases/Databases_Toni/5-Kraken_Uniq_Pathogens/ DB_SIZE:412029195232 WD:/gpfs/space/GI/ebc_data/seqdata/aDNA/Unpublished/Ancestors_Metagenomics/4-Concretions/1-Project_folder/1-Data/2-Inputfiles
# CL:perl /gpfs/space/GI/ebc_data/seqdata/aDNA/Scripts/2-ADMMA/ADMMA/env/KrakenUniq/bin/krakenuniq --db /gpfs/space/GI/ebc_data/seqdata/aDNA/Metagenomics/kraken_all_databases/Databases_Toni/5-Kraken_Uniq_Pathogens/ --threads 4 --preload-size 80G --classified-out /gpfs/space/GI/ebc_data/seqdata/aDNA/Unpublished/Ancestors_Metagenomics/4-Concretions/1-Project_folder/1-Data/3-Runs/Data_Concretions/PA…
%	reads	taxReads	kmers	dup	cov	taxID	rank	taxName
97.15	11298703	11298703	217198288	1.19	873.2	0	no rank	unclassified
2.853	331860	6	1912510	1.29	5.57e-05	1	no rank	root
2.853	331823	470	1912510	1.29	5.613e-05	131567	no rank	cellular organisms
2.83	329199	9835	1886701	1.29	7.714e-05	2	superkingdom	Bacteria
1.505	175092	10734	840352	1.33	6.866e-05	1224	phylum	Proteobacteria
0.908	105609	8207	499612	1.29	0.0001584	28211	class	Alphaproteobacteria
0.5248	61032	5554	274589	1.23	0.0001782	356	order	Rhizobiales
0.1669	19413	1181	78309	1.28	0.0002176	41294	family	Bradyrhizobiaceae
0.1084	12611	3396	48726	1.32	0.0001948	374	genus	Bradyrhizobium
0.03222	3747	701	12646	1.3	0.0001527	2631580	no rank	unclassified Bradyrhizobium
0.003809	443	443	1818	1.26	0.0002553	858422	species	Bradyrhizobium sp. CCBAU 051011
0.003508	408	408	1246	1.38	0.0001885	2057741	species	Bradyrhizobium sp. SK17
0.003465	403	403	1321	1.24	0.0001617	1197460	species	Bradyrhizobium sp. 6(2017)
0.002846	331	331	999	1.39	0.0001622	114615	species	Bradyrhizobium sp. ORS 278
0.002751	320	320	1094	1.28	0.0001499	288000	species	Bradyrhizobium sp. BTAi1
0.002743	319	319	1000	1.32	0.0001584	115808	species	Bradyrhizobium sp. ORS 285
0.001883	219	219	702	1.24	0.000124	1404888	species	Bradyrhizobium sp. 1(2017)
0.00153	178	178	544	1.24	9.284e-05	1223566	species	Bradyrhizobium sp. CCGE-LA001
0.001496	174	174	580	1.34	0.0001018	376	species	Bradyrhizobium sp.
0.0006878	80	80	193	1.44	8.644e-05	335659	species	Bradyrhizobium sp. S23321
0.0005933	69	69	231	1.23	0.000102	1404864	species	Bradyrhizobium sp. 58S1
0.0003697	43	43	117	1.45	4.239e-05	319017	species	Bradyrhizobium sp. WSM471
0.0002235	26	26	71	1.07	3.438e-05	2493093	species	Bradyrhizobium sp. LCT2
0.000172	20	20	62	1.52	7.692e-05	2599805	species	Bradyrhizobium sp. SG09
0.0001118	13	13	39	1.13	5.667e-05	2599819	species	Bradyrhizobium sp. TM102
0.009166	1066	1066	3619	1.32	0.0001545	1437360	species	Bradyrhizobium erythrophlei
0.004316	502	502	2200	1.25	0.0003066	1274631	species	Bradyrhizobium icense
0.003646	424	424	1930	1.25	0.0002984	190148	species	Bradyrhizobium paxllaeri
0.003456	402	402	1280	1.33	0.0001634	722472	species	Bradyrhizobium lablabi
0.003319	386	0	1327	1.29	0.0001777	29448	species	Bradyrhizobium elkanii
0.003319	386	386	1327	1.29	0.0001777	1275962	strain	Bradyrhizobium elkanii USDA 61
0.002932	341	282	1184	1.25	0.0001125	375	species	Bradyrhizobium japonicum
0.0005073	59	59	227	1.27	0.0001048	476282	strain	Bradyrhizobium japonicum SEMIA 5079
0.002726	317	0	940	1.36	0.0001334	44255	species	Bradyrhizobium oligotrophicum
0.002726	317	317	940	1.36	0.0001334	1245469	strain	Bradyrhizobium oligotrophicum S58
0.002347	273	273	920	1.29	0.0001275	255045	species	Bradyrhizobium canariense
0.002339	272	272	852	1.37	0.0001227	1325107	species	Bradyrhizobium zhanjiangense
0.002055	239	239	739	1.31	0.0001303	1325095	species	Bradyrhizobium guangzhouense
0.001952	227	227	655	1.35	8.16e-05	1404367	species	Bradyrhizobium symbiodeficiens
0.001823	212	212	619	1.36	0.000101	1549949	species	Bradyrhizobium vignae
0.001685	196	196	580	1.37	0.0001111	1325115	species	Bradyrhizobium guangxiense
0.001651	192	192	610	1.29	0.0001045	1325090	species	Bradyrhizobium guangdongense
0.001152	134	134	445	1.29	6.118e-05	1355477	species	Bradyrhizobium diazoefficiens
0.001101	128	128	422	1.18	9.492e-05	244734	species	Bradyrhizobium betae
0.00104	121	121	451	1.17	0.0001086	1404768	species	Bradyrhizobium amphicarpaeae
0.0003095	36	36	78	1.26	4.037e-05	931866	species	Bradyrhizobium ottawaense
0.02108	2452	84	8464	1.33	0.000214	85413	genus	Bosea
0.01726	2007	195	6806	1.33	0.0002049	2653178	no rank	unclassified Bosea
0.003568	415	415	1353	1.38	0.0002268	1867715	species	Bosea sp. Tri-49
0.002674	311	311	974	1.4	0.000192	1842539	species	Bosea sp. RAC05
0.002674	311	311	944	1.28	0.0001498	2599640	species	Bosea sp. F3-2
0.002339	272	272	905	1.3	0.0001713	2015316	species	Bosea sp. AS-1
0.002261	263	263	821	1.31	0.0001622	1792307	species	Bosea sp. PAMC 26642
0.002064	240	240	813	1.4	0.0001623	2020412	species	Bosea sp. ANAM02
0.003104	361	361	1169	1.41	0.0001914	1526658	species	Bosea vaviloviae
0.01474	1714	0	5686	1.28	0.0001592	1073	genus	Rhodopseudomonas
0.01474	1714	844	5686	1.28	0.0001592	1076	species	Rhodopseudomonas palustris
0.002485	289	289	893	1.24	0.0001942	316058	strain	Rhodopseudomonas palustris HaA2
0.001814	211	211	677	1.36	0.0001395	316056	strain	Rhodopseudomonas palustris BisB18
0.001763	205	205	717	1.18	0.0001469	316055	strain	Rhodopseudomonas palustris BisA53
0.0005847	68	68	190	1.22	0.0001242	652103	strain	Rhodopseudomonas palustris DX-1
0.0004729	55	55	158	1.2	9.151e-05	395960	strain	Rhodopseudomonas palustris TIE-1
0.0003611	42	42	120	1.46	8.144e-05	258594	strain	Rhodopseudomonas palustris CGA009
0.00264	307	0	1052	1.28	0.0002375	1649510	genus	Variibacter
0.00264	307	307	1052	1.28	0.0002375	1333996	species	Variibacter gotjawalensis
0.002382	277	9	1017	1.2	0.0001339	911	genus	Nitrobacter
0.001187	138	0	514	1.26	0.0001139	912	species	Nitrobacter hamburgensis
0.001187	138	138	514	1.26	0.0001139	323097	strain	Nitrobacter hamburgensis X14
0.001118	130	0	463	1.12	0.0001522	913	species	Nitrobacter winogradskyi
0.001118	130	130	463	1.12	0.0001522	323098	strain	Nitrobacter winogradskyi Nb-255
0.002356	274	0	876	1.27	0.000139	1395974	genus	Tardiphaga
0.002356	274	258	876	1.27	0.000139	2631404	no rank	unclassified Tardiphaga
8.598e-05	10	10	19	1.05	4.485e-05	2592814	species	Tardiphaga sp. vice154
3.439e-05	4	4	18	1.89	6.832e-05	2592815	species	Tardiphaga sp. vice278
8.598e-06	1	1	6	1	2.661e-05	2592816	species	Tardiphaga sp. vice352
8.598e-06	1	1	2	1	6.039e-06	2592817	species	Tardiphaga sp. vice304
0.001797	209	0	780	1.13	0.0001321	1033	genus	Afipia
0.001797	209	0	780	1.13	0.0001321	2642050	no rank	unclassified Afipia
0.001797	209	209	780	1.13	0.0001321	1882747	species	Afipia sp. GAS231
0.00178	207	0	696	1.27	0.0001921	40136	genus	Oligotropha
0.00178	207	204	696	1.27	0.0001921	40137	species	Oligotropha carboxidovorans
2.579e-05	3	3	3	3.33	4.719e-05	504832	strain	Oligotropha carboxidovorans OM5
0.001556	181	0	672	1.21	0.000166	81426	no rank	unclassified Bradyrhizobiaceae
0.001556	181	181	672	1.21	0.000166	709797	species	Bradyrhizobiaceae bacterium SG-6C
0.07775	9043	233	36548	1.27	0.0001623	69277	family	Phyllobacteriaceae
0.06097	7091	1541	28508	1.29	0.0001683	68287	genus	Mesorhizobium
0.03194	3715	558	13713	1.32	0.0001549	325217	no rank	unclassified Mesorhizobium
0.002605	303	303	1057	1.22	0.0002436	2584466	species	Mesorhizobium sp. 8
0.002545	296	296	1183	1.7	0.0002459	2493677	species	Mesorhizobium sp. M6A.T.Cr.TU.016.01.1.1
0.00245	285	285	1081	1.43	0.0002477	2493668	species	Mesorhizobium sp. M9A.F.Ca.ET.002.03.1.2
0.00227	264	264	790	1.35	0.0001378	2493673	species	Mesorhizobium sp. M1B.F.Ca.ET.045.04.1.1
0.002098	244	244	792	1.29	0.0001277	2082387	species	Mesorhizobium sp. Pch-S
0.00184	214	214	815	1.2	0.0001592	2493672	species	Mesorhizobium sp. M1E.F.Ca.ET.045.02.1.1
0.00178	207	207	777	1.16	0.0001617	2493669	species	Mesorhizobium sp. M1D.F.Ca.ET.043.01.1.1
0.001702	198	198	700	1.26	0.0001575	2108445	species	Mesorhizobium sp. DCY119
0.001616	188	188	608	1.23	0.0001248	2493676	species	Mesorhizobium sp. M3A.F.Ca.ET.080.04.2.1
0.00141	164	164	528	1.2	0.000106	2493675	species	Mesorhizobium sp. M4B.F.Ca.ET.058.02.1.1
0.001075	125	125	429	1.14	8.851e-05	2493678	species	Mesorhizobium sp. M7D.F.Ca.US.005.01.1.1
0.001032	120	120	445	1.27	0.0001404	1854057	species	Mesorhizobium sp. AA22
0.0009974	116	116	403	1.21	7.73e-05	2483404	species	Mesorhizobium sp. NZP2077
0.0008426	98	98	289	1.38	8.076e-05	2493671	species	Mesorhizobium sp. M2A.F.Ca.ET.043.05.1.1
0.0008426	98	98	266	1.19	6.533e-05	2493681	species	Mesorhizobium sp. M7A.F.Ce.TU.012.03.2.1
0.0006191	72	72	306	1.12	7.072e-05	2483403	species	Mesorhizobium sp. NZP2298
0.0005417	63	63	215	1.39	9.766e-05	2493674	species	Mesorhizobium sp. M2A.F.Ca.ET.046.03.2.1
0.0004987	58	58	175	1.26	8.812e-05	2493670	species	Mesorhizobium sp. M2A.F.Ca.ET.043.02.1.1
0.0002235	26	26	92	1.13	6.366e-05	278153	species	Mesorhizobium sp. WSM1497
0.0001548	18	18	66	1.36	8.215e-05	2483402	species	Mesorhizobium sp. NZP2234
0.002562	298	159	1344	1.15	0.0001103	381	species	Mesorhizobium loti
0.001092	127	127	759	1.11	0.0001558	935548	strain	Mesorhizobium loti R88b
0.0001032	12	12	60	1.07	5.662e-05	935546	strain	Mesorhizobium loti NZP2037
0.002373	276	276	1111	1.17	0.0002032	2725666	species	Mesorhizobium terrae
0.002218	258	258	811	1.36	0.0001626	1670800	species	Mesorhizobium oceanicum
0.001771	206	0	751	1.18	0.0001251	71433	species	Mesorhizobium amorphae
0.001771	206	206	751	1.18	0.0001251	1082933	strain	Mesorhizobium amorphae CCNWGS0123
0.001677	195	15	676	1.55	0.000109	39645	species	Mesorhizobium ciceri
0.001401	163	163	556	1.57	0.000198	682633	strain	Mesorhizobium ciceri ca181
0.0001462	17	13	55	1.55	2.87e-05	278148	no rank	Mesorhizobium ciceri biovar biserrulae
3.439e-05	4	4	15	1	2.39e-05	765698	strain	Mesorhizobium ciceri biovar biserrulae WSM1271
0.001376	160	0	572	1.19	0.0001263	536018	species	Mesorhizobium australicum
0.001376	160	160	572	1.19	0.0001263	754035	strain	Mesorhizobium australicum WSM2073
0.001273	148	0	546	1.19	0.000115	593909	species	Mesorhizobium opportunistum
0.001273	148	148	546	1.19	0.000115	536019	strain	Mesorhizobium opportunistum WSM2075
0.001247	145	145	452	1.33	9.996e-05	1777866	species	Mesorhizobium erdmanii
0.001169	136	104	465	1.25	8.628e-05	2066070	species	Mesorhizobium japonicum
0.0002751	32	32	83	1.23	4.027e-05	266835	strain	Mesorhizobium japonicum MAFF 303099
0.0001118	13	0	45	1.38	3.948e-05	28104	species	Mesorhizobium huakuii
0.0001118	13	13	45	1.38	3.948e-05	763057	strain	Mesorhizobium huakuii 7653R
0.004437	516	25	1735	1.23	0.0001445	31988	genus	Aminobacter
0.002218	258	0	817	1.18	0.0001455	2644704	no rank	unclassified Aminobacter
0.002218	258	258	817	1.18	0.0001455	374606	species	Aminobacter sp. MSH1
0.002003	233	233	809	1.28	0.0001295	83263	species	Aminobacter aminovorans
0.003508	408	0	1377	1.33	0.0001501	245876	genus	Nitratireductor
0.003508	408	2	1377	1.33	0.0001501	2641084	no rank	unclassified Nitratireductor
0.00215	250	250	882	1.27	0.0001933	2599600	species	Nitratireductor sp. SY7
0.001341	156	156	490	1.45	0.0001063	1756988	species	Nitratireductor sp. OM-1
0.001702	198	0	621	1.27	0.0001862	1915401	genus	Roseitalea
0.001702	198	198	621	1.27	0.0001862	1852022	species	Roseitalea porphyridii
0.001247	145	0	566	1.43	9.475e-05	28100	genus	Phyllobacterium
0.001247	145	145	566	1.43	9.475e-05	1867719	species	Phyllobacterium zundukense
0.001238	144	2	485	1.15	5.295e-05	274591	genus	Hoeflea
0.0007566	88	0	302	1.14	6.21e-05	2614931	no rank	unclassified Hoeflea
0.0007566	88	88	302	1.14	6.21e-05	1620421	species	Hoeflea sp. IMCC20628
0.0004643	54	0	176	1.16	4.109e-05	244596	species	Hoeflea phototrophica
0.0004643	54	54	176	1.16	4.109e-05	411684	strain	Hoeflea phototrophica DFL-43
0.001109	129	0	437	1.14	0.0001147	1594166	genus	Oricola
0.001109	129	0	437	1.14	0.0001147	2649292	no rank	unclassified Oricola
0.001109	129	129	437	1.14	0.0001147	2742145	species	Oricola sp. MEBiC13590
0.001049	122	0	444	1.16	9.339e-05	449972	genus	Chelativorans
0.001049	122	0	444	1.16	9.339e-05	2643807	no rank	unclassified Chelativorans
0.001049	122	122	444	1.16	9.339e-05	266779	species	Chelativorans sp. BNC1
0.0004901	57	0	230	1.33	7.031e-05	2712688	genus	Salaquimonas
0.0004901	57	57	230	1.33	7.031e-05	2712698	species	Salaquimonas pukyongi
0.07197	8371	480	30961	1.27	6.487e-05	82115	family	Rhizobiaceae
0.04276	4973	225	17682	1.27	5.04e-05	227290	no rank	Rhizobium/Agrobacterium group
0.03106	3613	800	13068	1.28	5.446e-05	379	genus	Rhizobium
0.008306	966	296	3207	1.2	4.764e-05	2613769	no rank	unclassified Rhizobium
0.000748	87	87	323	1.22	5.034e-05	2048897	species	Rhizobium sp. NXC24
0.0007136	83	83	276	1.26	5.705e-05	2603277	species	Rhizobium sp. WL3
0.0006878	80	80	232	1.42	4.434e-05	1571470	species	Rhizobium sp. ACO-34A
0.000662	77	77	223	1.13	3.673e-05	2028343	species	Rhizobium sp. 11515TR
0.0005761	67	67	206	1.11	4.776e-05	1981173	species	Rhizobium sp. NXC14
0.0004729	55	55	180	1.09	4.296e-05	2020312	species	Rhizobium sp. CIAT894
0.0003095	36	36	120	1.08	5.611e-05	2020311	species	Rhizobium sp. Kim5
0.0002407	28	28	95	1.12	6.477e-05	2583232	species	Rhizobium sp. JKLM19E
0.0002321	27	27	95	1.24	4.579e-05	1435607	species	Rhizobium sp. Khangiran2
0.000215	25	25	98	1.01	2.404e-05	1813451	species	Rhizobium sp. ADMK78
0.0002064	24	24	84	1.11	3.235e-05	1301032	species	Rhizobium sp. IE4771
0.0002064	24	24	62	1.5	5.161e-05	2020313	species	Rhizobium sp. TAL182
0.0001634	19	19	71	1.2	4.48e-05	2582918	species	Rhizobium sp. JKLM13E
0.0001032	12	12	34	1.12	2.167e-05	2583231	species	Rhizobium sp. JKLM12A2
7.738e-05	9	9	36	1.28	3.479e-05	136098	species	Rhizobium sp. TCK
3.439e-05	4	4	13	1.23	1.525e-05	1914541	species	Rhizobium sp. Y9
3.439e-05	4	4	11	1.18	9.424e-06	2590777	species	Rhizobium sp. NIBRBAC000502774
3.439e-05	4	4	13	1	1.895e-05	1869170	species	Rhizobium sp. S41
3.439e-05	4	4	10	1.3	2.404e-05	1703969	species	Rhizobium sp. N324
8.598e-06	1	1	6	1.83	1.969e-05	2364271	species	Rhizobium sp. CCGE531
0.006311	734	389	2668	1.31	4.738e-05	384	species	Rhizobium leguminosarum
0.002064	240	105	816	1.31	3.766e-05	386	no rank	Rhizobium leguminosarum bv. trifolii
0.0003525	41	41	143	1.32	4.658e-05	395491	strain	Rhizobium leguminosarum bv. trifolii WSM1325
0.0002493	29	29	110	1.26	3.526e-05	395492	strain	Rhizobium leguminosarum bv. trifolii WSM2304
0.000215	25	25	88	1.23	3.269e-05	754523	strain	Rhizobium leguminosarum bv. trifolii WSM1689
0.000172	20	20	67	1.24	6.245e-05	754521	strain	Rhizobium leguminosarum bv. trifolii TA1
0.000172	20	20	59	1.12	3.701e-05	1033991	strain	Rhizobium leguminosarum bv. trifolii CB782
0.0009028	105	44	371	1.37	4.69e-05	387	no rank	Rhizobium leguminosarum bv. viciae
0.0004041	47	47	169	1.22	6.411e-05	936136	strain	Rhizobium leguminosarum bv. viciae 248
0.0001204	14	14	47	1	3.746e-05	216596	strain	Rhizobium leguminosarum bv. viciae 3841
0.001333	155	63	498	1.4	4.054e-05	29449	species	Rhizobium etli
0.0006535	76	76	264	1.47	4.631e-05	538025	strain	Rhizobium etli 8C-3
7.738e-05	9	9	34	1.06	4.07e-05	347834	strain	Rhizobium etli CFN 42
4.299e-05	5	0	16	1.44	1.197e-05	323733	no rank	Rhizobium etli bv. mimosae
4.299e-05	5	5	16	1.44	1.197e-05	1328306	strain	Rhizobium etli bv. mimosae str. Mim1
1.72e-05	2	2	8	1	1.554e-05	491916	strain	Rhizobium etli CIAT 652
0.001247	145	145	464	1.39	7.62e-05	56730	species	Rhizobium gallicum
0.001083	126	126	431	1.31	6.063e-05	1312183	species	Rhizobium jaguaris
0.001049	122	106	433	1.37	4.679e-05	396	species	Rhizobium phaseoli
0.0001376	16	16	53	1.94	4.73e-05	526949	strain	Rhizobium phaseoli Brasil 5
0.0009802	114	114	366	1.35	5.411e-05	348824	species	Rhizobium favelukesii
0.0008512	99	99	324	1.32	6.595e-05	379684	species	Rhizobium pseudoryzae
0.0006191	72	72	220	1.24	4.04e-05	1120045	species	Rhizobium grahamii
0.0004987	58	58	198	1.31	4.706e-05	240521	species	Rhizobium daejeonense
0.0004643	54	0	163	1.18	3.162e-05	398	species	Rhizobium tropici
0.0004643	54	54	163	1.18	3.162e-05	698761	strain	Rhizobium tropici CIAT 899
0.0003353	39	39	114	1.32	3.418e-05	1538158	species	Rhizobium acidisoli
0.0003267	38	38	122	1.21	5.07e-05	1335061	species	Rhizobium flavum
0.0003009	35	35	96	1.15	2.304e-05	2267833	species	Rhizobium oryzihabitans
0.0002493	29	29	102	1.11	2.155e-05	451876	species	Rhizobium rhizoryzae
0.0002321	27	27	87	1.33	1.459e-05	648995	species	Rhizobium pusense
0.006492	755	89	2279	1.25	2.71e-05	357	genus	Agrobacterium
0.003155	367	9	1095	1.26	2.716e-05	1183400	species group	Agrobacterium tumefaciens complex
0.00282	328	203	981	1.23	2.752e-05	358	species	Agrobacterium tumefaciens
0.001049	122	122	339	1.24	5.251e-05	311403	strain	Agrobacterium radiobacter K84
2.579e-05	3	3	6	1.17	8.521e-06	1300224	strain	Agrobacterium tumefaciens P4
0.0002579	30	28	88	1.56	2.097e-05	1176649	species	Agrobacterium fabrum
1.72e-05	2	2	9	1	9.829e-06	176299	strain	Agrobacterium fabrum str. C58
0.0009888	115	40	361	1.27	3.363e-05	2632611	no rank	unclassified Agrobacterium
0.0002493	29	29	67	1.24	4.917e-05	1842536	species	Agrobacterium sp. RAC06
0.0001548	18	18	51	1.35	1.958e-05	2580515	species	Agrobacterium sp. T29
0.000129	15	15	37	1.32	2.602e-05	2664893	species	Agrobacterium sp. MA01
7.738e-05	9	9	29	1.34	2.118e-05	2579248	species	Agrobacterium sp. CGMCC 11546
3.439e-05	4	4	20	1.2	2.391e-05	861208	species	Agrobacterium sp. H13-3
0.000963	112	99	368	1.23	2.269e-05	373	species	Agrobacterium vitis
0.0001118	13	13	51	1.16	2.068e-05	311402	strain	Agrobacterium vitis S4
0.0003869	45	45	92	1.48	1.883e-05	160699	species	Agrobacterium larrymoorei
0.0002321	27	27	80	1.26	2.132e-05	359	species	Agrobacterium rhizogenes
0.003267	380	2	1314	1.24	6.426e-05	1525371	genus	Neorhizobium
0.002003	233	49	844	1.24	8.132e-05	399	species	Neorhizobium galegae
0.0008856	103	0	359	1.18	8.17e-05	323656	no rank	Neorhizobium galegae bv. officinalis
0.0008856	103	103	359	1.18	8.17e-05	1028801	strain	Neorhizobium galegae bv. officinalis bv. officinalis str. HAMBI 1141
0.0006964	81	0	270	1.27	6.095e-05	323655	no rank	Neorhizobium galegae bv. orientalis
0.0006964	81	81	270	1.27	6.095e-05	1028800	strain	Neorhizobium galegae bv. orientalis str. HAMBI 540
0.001247	145	1	453	1.24	4.512e-05	2629175	no rank	unclassified Neorhizobium
0.0007222	84	84	239	1.24	5.62e-05	2060726	species	Neorhizobium sp. SOG26
0.0005159	60	60	210	1.24	3.631e-05	1825976	species	Neorhizobium sp. NCHU2750
0.02099	2441	108	8601	1.3	8.666e-05	227292	no rank	Sinorhizobium/Ensifer group
0.01271	1478	255	5303	1.27	7.975e-05	28105	genus	Sinorhizobium
0.00448	521	0	1884	1.22	8.306e-05	663276	species group	Sinorhizobium fredii group
0.00448	521	203	1884	1.22	8.306e-05	380	species	Sinorhizobium fredii
0.001264	147	147	525	1.27	0.000101	1185652	strain	Sinorhizobium fredii USDA 257
0.001006	117	117	343	1.29	7.116e-05	394	strain	Sinorhizobium fredii NGR234
0.0001548	18	18	67	1.16	5.807e-05	1117943	strain	Sinorhizobium fredii HH103
0.000129	15	15	61	1.16	5.169e-05	1128331	strain	Sinorhizobium fredii CCBAU 45436
0.0001032	12	12	33	1.18	3.173e-05	1128330	strain	Sinorhizobium fredii CCBAU 25509
7.738e-05	9	9	38	1.16	2.678e-05	1128334	strain	Sinorhizobium fredii CCBAU 83666
0.002476	288	265	997	1.32	5.436e-05	382	species	Sinorhizobium meliloti
0.0001032	12	12	31	1.39	5.385e-05	1235461	strain	Sinorhizobium meliloti GR4
8.598e-05	10	10	23	2.17	4.235e-05	693982	strain	Sinorhizobium meliloti AK83
8.598e-06	1	1	2	3	4.442e-06	1401243	strain	Sinorhizobium meliloti RU11/001
0.001479	172	0	567	1.19	7.747e-05	2613772	no rank	unclassified Sinorhizobium
0.00135	157	157	533	1.19	8.849e-05	1842534	species	Sinorhizobium sp. RAC02
0.000129	15	15	34	1.15	2.623e-05	794846	species	Sinorhizobium sp. CCBAU 05631
0.001204	140	108	397	1.3	5.923e-05	194963	species	Sinorhizobium americanum
0.0002751	32	32	79	1.19	4.2e-05	1408224	strain	Sinorhizobium americanum CCGM7
0.000877	102	0	388	1.14	6.679e-05	110321	species	Sinorhizobium medicae
0.000877	102	102	388	1.14	6.679e-05	366394	strain	Sinorhizobium medicae WSM419
0.007351	855	28	2844	1.29	8.94e-05	106591	genus	Ensifer
0.003259	379	188	1190	1.36	8.077e-05	106592	species	Ensifer adhaerens
0.001642	191	191	625	1.41	8.891e-05	1416753	strain	Ensifer adhaerens OV14
0.001728	201	201	726	1.19	0.0001106	375549	species	Ensifer mexicanus
0.001118	130	130	414	1.29	7.813e-05	1752398	species	Ensifer alkalisoli
0.001006	117	0	379	1.29	7.738e-05	716925	species	Ensifer sojae
0.001006	117	117	379	1.29	7.738e-05	716928	strain	Ensifer sojae CCBAU 05684
0.00196	228	0	768	1.29	0.0001211	323620	genus	Shinella
0.00196	228	0	768	1.29	0.0001211	2643062	no rank	unclassified Shinella
0.00196	228	228	768	1.29	0.0001211	879274	species	Shinella sp. HZN7
0.001092	127	0	396	1.13	8.386e-05	1648508	genus	Ciceribacter
0.001092	127	127	396	1.13	8.386e-05	1969821	species	Ciceribacter thiooxidans
0.0009544	111	0	423	1.18	0.0001019	2661800	genus	Georhizobium
0.0009544	111	111	423	1.18	0.0001019	2341112	species	Georhizobium profundi
9.458e-05	11	2	64	1.2	1.128e-05	34019	genus	Liberibacter
3.439e-05	4	2	33	1.36	2.923e-05	34021	species	Candidatus Liberibacter asiaticus
1.72e-05	2	2	26	1.46	0.004636	1174529	strain	Candidatus Liberibacter asiaticus str. gxpsy
2.579e-05	3	3	8	1.12	5.819e-06	1273132	species	Liberibacter crescens
8.598e-06	1	0	4	1	3.655e-06	556287	species	Candidatus Liberibacter solanacearum
8.598e-06	1	1	4	1	3.655e-06	658172	strain	Candidatus Liberibacter solanacearum CLso-ZC1
8.598e-06	1	0	4	1	3.799e-06	34020	species	Candidatus Liberibacter africanus
8.598e-06	1	1	4	1	3.799e-06	1277257	strain	Candidatus Liberibacter africanus PTSAPSY
0.04314	5018	375	18025	1.28	0.000133	119045	family	Methylobacteriaceae
0.02815	3274	874	11398	1.28	0.0001282	407	genus	Methylobacterium
0.008968	1043	115	3384	1.29	0.0001017	2615210	no rank	unclassified Methylobacterium
0.003104	361	361	1297	1.26	0.0002033	426117	species	Methylobacterium sp. 4-46
0.001711	199	199	549	1.41	0.0001183	2202826	species	Methylobacterium sp. 17Sr1-1
0.001255	146	146	433	1.38	9.042e-05	2202828	species	Methylobacterium sp. 17Sr1-43
0.0008942	104	104	324	1.24	6.184e-05	2603276	species	Methylobacterium sp. WL1
0.0004901	57	57	145	1.2	4.334e-05	925818	species	Methylobacterium sp. AMS5
0.0002923	34	34	115	1.13	4.645e-05	2067957	species	Methylobacterium sp. DM1
0.000172	20	20	93	1.11	7.169e-05	1479019	species	Methylobacterium sp. C1
5.159e-05	6	6	13	1	1.663e-05	739141	species	Methylobacterium sp. XJLW
8.598e-06	1	1	1	1	0.0001502	2696058	species	Methylobacterium sp. NI91
0.002855	332	0	1188	1.33	0.0001558	114616	species	Methylobacterium nodulans
0.002855	332	332	1188	1.33	0.0001558	460265	strain	Methylobacterium nodulans ORS 2060
0.001659	193	193	574	1.52	0.0001021	2051553	species	Methylobacterium currus
0.001591	185	185	519	1.24	0.0001172	2202827	species	Methylobacterium terrae
0.001556	181	181	703	1.18	0.0001189	2202825	species	Methylobacterium durans
0.001487	173	173	521	1.2	9.083e-05	270351	species	Methylobacterium aquaticum
0.001075	125	0	436	1.23	7.889e-05	39956	species	Methylobacterium mesophilicum
0.001075	125	125	436	1.23	7.889e-05	908290	strain	Methylobacterium mesophilicum SR1.6/6
0.0009716	113	113	378	1.2	7.494e-05	269660	species	Methylobacterium brachiatum
0.0002665	31	31	90	1.48	6.075e-05	418223	species	Methylobacterium phyllosphaerae
0.0001548	18	0	70	1	4.077e-05	31998	species	Methylobacterium radiotolerans
0.0001548	18	18	70	1	4.077e-05	426355	strain	Methylobacterium radiotolerans JCM 2831
5.159e-05	6	0	28	1.04	5.742e-05	334852	species	Methylobacterium oryzae
5.159e-05	6	6	28	1.04	5.742e-05	693986	strain	Methylobacterium oryzae CBMB20
0.007308	850	17	3017	1.28	0.0001851	186650	genus	Microvirga
0.003585	417	9	1474	1.23	0.0001916	2617746	no rank	unclassified Microvirga
0.002038	237	237	810	1.26	0.0002317	2651334	species	Microvirga sp. HR1
0.00147	171	171	581	1.2	0.0001406	2082949	species	Microvirga sp. 17 mud 1-3
0.003577	416	416	1416	1.39	0.000165	1882682	species	Microvirga ossetica
0.004462	519	104	1811	1.24	6.719e-05	2282523	genus	Methylorubrum
0.002124	247	208	880	1.25	8.273e-05	223967	species	Methylorubrum populi
0.0003353	39	39	136	1.3	6.283e-05	441620	strain	Methylorubrum populi BJ001
0.00141	164	56	556	1.24	4.583e-05	408	species	Methylorubrum extorquens
0.0003869	45	45	172	1.17	3.73e-05	272630	strain	Methylorubrum extorquens AM1
0.0002923	34	34	100	1.43	6.739e-05	419610	strain	Methylorubrum extorquens PA1
0.0002493	29	29	103	1.1	5.201e-05	440085	strain	Methylorubrum extorquens CM4
3.439e-05	4	4	21	1.05	3.681e-05	29429	species	Methylorubrum zatmanii
0.03021	3514	59	14256	1.21	0.0001913	45401	family	Hyphomicrobiaceae
0.009552	1111	0	5424	1.11	0.0006889	29407	genus	Rhodoplanes
0.009552	1111	0	5424	1.11	0.0006889	2619116	no rank	unclassified Rhodoplanes
0.009552	1111	1111	5424	1.11	0.0006889	674703	species	Rhodoplanes sp. Z2-YC6860
0.005658	658	7	2340	1.26	9.397e-05	46913	genus	Devosia
0.004514	525	4	1854	1.28	9.01e-05	196773	no rank	unclassified Devosia
0.00196	228	228	822	1.25	0.000171	1736675	species	Devosia sp. A16
0.00104	121	121	419	1.35	9.848e-05	2664417	species	Devosia sp. D6-9
0.0006706	78	78	235	1.21	6.157e-05	2083786	species	Devosia sp. I507
0.0006105	71	71	275	1.33	6.84e-05	2499144	species	Devosia sp. 1566
0.0001978	23	23	89	1.24	2.433e-05	2759954	species	Devosia sp. MC521
0.001083	126	126	444	1.17	0.0001036	400770	species	Devosia ginsengisoli
0.005606	652	19	2487	1.23	0.0001617	81	genus	Hyphomicrobium
0.002597	302	15	1074	1.23	0.0001499	53399	species	Hyphomicrobium denitrificans
0.001367	159	159	542	1.27	0.0001572	582899	strain	Hyphomicrobium denitrificans ATCC 51888
0.001101	128	128	446	1.22	0.0001212	670307	strain	Hyphomicrobium denitrificans 1NES1
0.001625	189	0	742	1.18	0.0002092	1427356	species	Hyphomicrobium nitrativorans
0.001625	189	189	742	1.18	0.0002092	1029756	strain	Hyphomicrobium nitrativorans NL23
0.001221	142	0	509	1.33	0.0001095	2619925	no rank	unclassified Hyphomicrobium
0.001221	142	142	509	1.33	0.0001095	717785	species	Hyphomicrobium sp. MC1
0.005511	641	35	2351	1.3	0.0003417	59282	genus	Blastochloris
0.002812	327	327	1154	1.38	0.0003312	2233851	species	Blastochloris tepida
0.002399	279	279	940	1.29	0.0002815	1079	species	Blastochloris viridis
0.001109	129	0	427	1.22	0.0001027	1827478	genus	Youhaiella
0.001109	129	129	427	1.22	0.0001027	1447062	species	Youhaiella tibetensis
0.0009974	116	0	391	1.35	0.0001029	1068	genus	Rhodomicrobium
0.0009974	116	0	391	1.35	0.0001029	1069	species	Rhodomicrobium vannielii
0.0009974	116	116	391	1.35	0.0001029	648757	strain	Rhodomicrobium vannielii ATCC 17100
0.0007222	84	0	278	1.23	7.274e-05	1082930	genus	Pelagibacterium
0.0007222	84	84	278	1.23	7.274e-05	531813	species	Pelagibacterium halotolerans
0.0004643	54	0	213	1.51	5.429e-05	119044	genus	Filomicrobium
0.0004643	54	54	213	1.51	5.429e-05	1608628	species	Candidatus Filomicrobium marinum
8.598e-05	10	0	30	1	8.237e-06	623276	genus	Maritalea
8.598e-05	10	10	30	1	8.237e-06	454601	species	Maritalea myrionectae
0.02704	3145	118	11962	1.2	0.0002646	335928	family	Xanthobacteraceae
0.008228	957	21	3950	1.13	0.0004124	556257	genus	Pseudolabrys
0.004669	543	543	2328	1.1	0.0004393	331696	species	Pseudolabrys taiwanensis
0.003379	393	0	1507	1.19	0.0003533	2638514	no rank	unclassified Pseudolabrys
0.003379	393	393	1507	1.19	0.0003533	2562284	species	Pseudolabrys sp. FHR47
0.006655	774	8	2841	1.21	0.0002813	152053	genus	Starkeya
0.003783	440	0	1578	1.2	0.0002699	2615126	no rank	unclassified Starkeya
0.003783	440	440	1578	1.2	0.0002699	2709380	species	Starkeya sp. ORNL1
0.002803	326	0	1218	1.21	0.0002882	921	species	Starkeya novella
0.002803	326	326	1218	1.21	0.0002882	639283	strain	Starkeya novella DSM 506
0.003998	465	9	1550	1.2	0.000196	99	genus	Ancylobacter
0.002218	258	0	827	1.22	0.0002407	2626613	no rank	unclassified Ancylobacter
0.002218	258	258	827	1.22	0.0002407	1850374	species	Ancylobacter sp. TS-1
0.001702	198	198	660	1.16	0.0001483	1745854	species	Ancylobacter pratisalsi
0.002605	303	0	1053	1.34	0.0002051	279	genus	Xanthobacter
0.002605	303	0	1053	1.34	0.0002051	280	species	Xanthobacter autotrophicus
0.002605	303	303	1053	1.34	0.0002051	78245	strain	Xanthobacter autotrophicus Py2
0.002545	296	0	1063	1.25	0.0001466	204476	genus	Labrys
0.002545	296	296	1063	1.25	0.0001466	376174	species	Labrys neptuniae
0.001995	232	0	808	1.26	0.0001605	6	genus	Azorhizobium
0.001995	232	0	808	1.26	0.0001605	7	species	Azorhizobium caulinodans
0.001995	232	232	808	1.26	0.0001605	438753	strain	Azorhizobium caulinodans ORS 571
0.02518	2929	13	13760	1.15	0.0004872	119042	no rank	Rhizobiales incertae sedis
0.01367	1590	0	8517	1.13	0.001227	169055	genus	Nordella
0.01367	1590	0	8517	1.13	0.001227	2623691	no rank	unclassified Nordella
0.01367	1590	1590	8517	1.13	0.001227	2712222	species	Nordella sp. HKS 07
0.003783	440	0	1742	1.19	0.0003006	1734920	genus	Pseudorhodoplanes
0.003783	440	440	1742	1.19	0.0003006	1235591	species	Pseudorhodoplanes sinuspersici
0.003302	384	54	1503	1.16	0.0002432	1484898	genus	Methyloceanibacter
0.001496	174	174	556	1.2	0.0001824	1384459	species	Methyloceanibacter caenitepidi
0.001341	156	0	638	1.11	0.000225	2617503	no rank	unclassified Methyloceanibacter
0.001341	156	156	638	1.11	0.000225	2170729	species	Methyloceanibacter sp. wino2
0.002192	255	0	1028	1.16	0.0003299	1485594	genus	Methyloligella
0.002192	255	0	1028	1.16	0.0003299	2625955	no rank	unclassified Methyloligella
0.002192	255	255	1028	1.16	0.0003299	2742204	species	Methyloligella sp. GL2
0.002081	242	0	895	1.22	0.000172	1572860	genus	Hartmannibacter
0.002081	242	242	895	1.22	0.000172	1482074	species	Hartmannibacter diazotrophicus
4.299e-05	5	0	16	1	1.601e-05	573657	genus	Candidatus Hodgkinia
4.299e-05	5	5	16	1	1.601e-05	573658	species	Candidatus Hodgkinia cicadicola
0.008546	994	21	3584	1.24	0.000102	31993	family	Methylocystaceae
0.005468	636	54	2224	1.22	9.876e-05	133	genus	Methylocystis
0.001298	151	151	493	1.21	0.0001168	134	species	Methylocystis parvus
0.001066	124	124	458	1.21	0.0001024	391905	species	Methylocystis heyeri
0.001049	122	122	393	1.21	6.759e-05	173366	species	Methylocystis rosea
0.0009544	111	111	382	1.26	8.598e-05	655015	species	Methylocystis bryophila
0.0006363	74	0	256	1.21	8.529e-05	2625913	no rank	unclassified Methylocystis
0.0006363	74	74	256	1.21	8.529e-05	187303	species	Methylocystis sp. SC2
0.00282	328	18	1167	1.26	0.0001311	425	genus	Methylosinus
0.001427	166	0	595	1.21	0.0001301	426	species	Methylosinus trichosporium
0.001427	166	166	595	1.21	0.0001301	595536	strain	Methylosinus trichosporium OB3b
0.001238	144	0	517	1.3	0.0001213	2624500	no rank	unclassified Methylosinus
0.001238	144	144	517	1.3	0.0001213	2699395	species	Methylosinus sp. C49
7.738e-05	9	0	22	1.77	5.989e-06	196080	genus	Terasakiella
7.738e-05	9	0	22	1.77	5.989e-06	2614952	no rank	unclassified Terasakiella
7.738e-05	9	9	22	1.77	5.989e-06	2560057	species	Terasakiella sp. SH-1
0.006904	803	11	2926	1.22	0.0001272	45404	family	Beijerinckiaceae
0.003241	377	0	1325	1.28	0.0001835	45405	no rank	unclassified Beijerinckiaceae
0.002683	312	312	1084	1.24	0.000273	2572036	species	Beijerinckiaceae bacterium RH AL1
0.0005589	65	65	235	1.46	7.233e-05	1978229	species	Beijerinckiaceae bacterium
0.002141	249	0	882	1.2	0.0001063	120652	genus	Methylocella
0.001152	134	0	472	1.24	0.0001153	199596	species	Methylocella silvestris
0.001152	134	134	472	1.24	0.0001153	395965	strain	Methylocella silvestris BL2
0.0009888	115	115	394	1.16	9.387e-05	227605	species	Methylocella tundrae
0.001006	117	0	460	1.21	0.0001454	1156568	genus	Methylovirgula
0.001006	117	117	460	1.21	0.0001454	569860	species	Methylovirgula ligni
0.0004213	49	0	153	1.12	3.551e-05	532	genus	Beijerinckia
0.0004213	49	0	153	1.12	3.551e-05	533	species	Beijerinckia indica
0.0004213	49	0	153	1.12	3.551e-05	31994	subspecies	Beijerinckia indica subsp. indica
0.0004213	49	49	153	1.12	3.551e-05	395963	strain	Beijerinckia indica subsp. indica ATCC 9039
0.005675	660	0	2440	1.24	0.0003155	2036754	family	Chelatococcaceae
0.005675	660	144	2440	1.24	0.0003155	28209	genus	Chelatococcus
0.00288	335	0	1244	1.21	0.000317	2638111	no rank	unclassified Chelatococcus
0.00288	335	335	1244	1.21	0.000317	1702325	species	Chelatococcus sp. CO-6
0.001556	181	181	643	1.19	0.0002202	444444	species	Chelatococcus daeguensis
0.005099	593	0	2118	1.26	8.569e-05	255475	family	Aurantimonadaceae
0.003585	417	26	1462	1.26	7.382e-05	293088	genus	Martelella
0.001625	189	104	680	1.18	6.808e-05	2629616	no rank	unclassified Martelella
0.0007308	85	85	307	1.2	6.849e-05	686597	species	Martelella sp. AD-3
0.0008856	103	103	339	1.35	7.617e-05	1486262	species	Martelella endophytica
0.0008512	99	0	349	1.34	7.07e-05	293089	species	Martelella mediterranea
0.0008512	99	99	349	1.34	7.07e-05	1122214	strain	Martelella mediterranea DSM 17316
0.001513	176	0	649	1.27	0.0001322	414371	genus	Aureimonas
0.001513	176	0	649	1.27	0.0001322	2615206	no rank	unclassified Aureimonas
0.001513	176	176	649	1.27	0.0001322	1349819	species	Aureimonas sp. AU20
0.003319	386	9	1286	1.31	9.171e-05	119043	family	Rhodobiaceae
0.001462	170	0	567	1.27	0.0001566	256616	genus	Parvibaculum
0.001462	170	0	567	1.27	0.0001566	256618	species	Parvibaculum lavamentivorans
0.001462	170	170	567	1.27	0.0001566	402881	strain	Parvibaculum lavamentivorans DS-1
0.001135	132	0	447	1.36	0.0001391	1742974	genus	Pyruvatibacter
0.001135	132	132	447	1.36	0.0001391	1712261	species	Pyruvatibacter mobilis
0.0003439	40	0	158	1.25	4.699e-05	1541445	genus	Candidatus Phaeomarinobacter
0.0003439	40	40	158	1.25	4.699e-05	1458461	species	Candidatus Phaeomarinobacter ectocarpi
0.0003009	35	0	89	1.22	2.331e-05	1712260	no rank	unclassified Rhodobiaceae
0.0003009	35	35	89	1.22	2.331e-05	2026785	species	Rhodobiaceae bacterium
0.00215	250	0	764	1.3	7.96e-05	655351	family	Cohaesibacteraceae
0.0019	221	0	667	1.33	0.0001402	1406135	genus	Breoghania
0.0019	221	0	667	1.33	0.0001402	2624130	no rank	unclassified Breoghania
0.0019	221	221	667	1.33	0.0001402	2304600	species	Breoghania sp. L-A4
0.0002493	29	0	97	1.1	2.004e-05	655352	genus	Cohaesibacter
0.0002493	29	0	97	1.1	2.004e-05	2631913	no rank	unclassified Cohaesibacter
0.0002493	29	29	97	1.1	2.004e-05	1798205	species	Cohaesibacter sp. ES.047
0.002038	237	3	813	1.22	2.667e-05	118882	family	Brucellaceae
0.001221	142	22	466	1.28	2.312e-05	528	genus	Ochrobactrum
0.0006277	73	72	252	1.16	3.541e-05	529	species	Ochrobactrum anthropi
8.598e-06	1	1	1	1	1.894e-06	439375	strain	Ochrobactrum anthropi ATCC 49188
0.000215	25	25	66	1.32	1.259e-05	271865	species	Ochrobactrum quorumnocens
0.0001204	14	14	44	1.98	1.707e-05	419475	species	Ochrobactrum pseudogrignonense
6.878e-05	8	8	25	1.04	8.614e-06	571256	species	Ochrobactrum pituitosum
0.000791	92	51	336	1.14	3.287e-05	234	genus	Brucella
0.0002751	32	3	102	1.07	2.508e-05	2632610	no rank	unclassified Brucella
9.458e-05	11	11	28	1.18	3.653e-05	1844051	species	Brucella sp. 09RB8910
5.159e-05	6	6	26	1	5.125e-05	1149952	species	Brucella sp. 09RB8471
4.299e-05	5	5	24	1	3.329e-05	2592625	species	Brucella sp. 2280
4.299e-05	5	5	12	1	1.685e-05	1149953	species	Brucella sp. 10RB9215
1.72e-05	2	2	3	1	5.504e-06	2691913	species	Brucella sp. BO3
4.299e-05	5	5	31	1.13	5.62e-05	1218315	species	Brucella inopinata
1.72e-05	2	2	7	1	1.729e-05	29459	species	Brucella melitensis
8.598e-06	1	0	5	1	2.241e-05	29461	species	Brucella suis
8.598e-06	1	1	5	1	4.312e-05	645170	no rank	Brucella suis bv. 2
8.598e-06	1	0	2	1	2.114e-05	120577	species	Brucella ceti
8.598e-06	1	1	2	1	7.337e-05	1407053	strain	Brucella ceti TE28753-12
0.0009544	111	0	425	1.21	9.091e-05	2723775	family	Lichenihabitantaceae
0.0009544	111	0	425	1.21	9.091e-05	2723776	genus	Lichenihabitans
0.0009544	111	111	425	1.21	9.091e-05	2528642	species	Lichenihabitans psoromatis
9.458e-05	11	0	43	1.16	1.067e-06	772	family	Bartonellaceae
9.458e-05	11	3	43	1.16	1.067e-06	773	genus	Bartonella
2.579e-05	3	3	11	1	1.8e-06	1686310	species	Bartonella apis
1.72e-05	2	0	10	1	6.863e-06	388640	species	Bartonella australis
1.72e-05	2	2	10	1	6.863e-06	1094489	strain	Bartonella australis Aust/NH1
8.598e-06	1	0	6	1	4.992e-06	155194	species	Bartonella bovis
8.598e-06	1	1	6	1	4.992e-06	1094491	strain	Bartonella bovis 91-4
8.598e-06	1	0	2	1	1.166e-06	33045	species	Bartonella grahamii
8.598e-06	1	1	2	1	1.166e-06	634504	strain	Bartonella grahamii as4aup
8.598e-06	1	0	1	1	1.233e-07	2645622	no rank	unclassified Bartonella
8.598e-06	1	1	1	1	2.953e-07	2759660	species	Bartonella sp. HY038
0.1312	15263	311	55843	1.4	0.0001677	204441	order	Rhodospirillales
0.09946	11568	570	41223	1.41	0.0002295	41295	family	Rhodospirillaceae
0.03319	3860	1295	13314	1.33	0.0001702	191	genus	Azospirillum
0.005984	696	613	2164	1.32	9.945e-05	192	species	Azospirillum brasilense
0.0007136	83	83	214	1.43	6.692e-05	1064539	strain	Azospirillum brasilense Sp245
0.004299	500	500	1610	1.34	0.0002745	2202148	species	Azospirillum thermophilum
0.003216	374	4	1119	1.28	8.04e-05	2630922	no rank	unclassified Azospirillum
0.001255	146	146	446	1.23	8.474e-05	652764	species	Azospirillum sp. TSH100
0.0009974	116	116	348	1.29	6.923e-05	709810	species	Azospirillum sp. TSA2s
0.0009286	108	108	296	1.38	8.402e-05	664962	species	Azospirillum sp. TSH58
0.002941	342	11	953	1.47	9.76e-05	193	species	Azospirillum lipoferum
0.001651	192	192	518	1.36	9.301e-05	137722	strain	Azospirillum sp. B510
0.001195	139	139	392	1.63	9.459e-05	862719	strain	Azospirillum lipoferum 4B
0.002012	234	234	700	1.31	0.0001184	528244	species	Azospirillum thiophilum
0.001539	179	179	576	1.33	0.000136	682998	species	Azospirillum ramasamyi
0.001195	139	139	463	1.28	0.0001157	286727	species	Azospirillum oryzae
0.0008684	101	101	301	1.31	6.789e-05	1226968	species	Azospirillum humicireducens
0.02421	2816	327	10609	1.38	0.0009602	2705399	genus	Hypericibacter
0.01154	1342	1342	4735	1.34	0.0008749	2602016	species	Hypericibacter adhaerens
0.009862	1147	1147	4138	1.39	0.0007537	2602015	species	Hypericibacter terrae
0.008185	952	143	3077	1.39	0.0001707	13134	genus	Magnetospirillum
0.003706	431	110	1413	1.38	0.000184	2617991	no rank	unclassified Magnetospirillum
0.00153	178	178	567	1.34	0.0001703	1639348	species	Magnetospirillum sp. ME-1
0.00123	143	143	461	1.32	0.0001238	1663591	species	Magnetospirillum sp. XM-1
0.001978	230	199	718	1.38	0.000127	55518	species	Magnetospirillum gryphiswaldense
0.0002665	31	0	97	1.41	5.535e-05	431944	strain	Magnetospirillum gryphiswaldense MSR-1
0.0002665	31	31	97	1.41	5.536e-05	1430440	no rank	Magnetospirillum gryphiswaldense MSR-1 v2
0.001273	148	0	466	1.37	0.0001115	84159	species	Magnetospirillum magneticum
0.001273	148	148	466	1.37	0.0001115	342108	strain	Magnetospirillum magneticum AMB-1
0.005271	613	1	1907	1.42	0.000235	1081	genus	Rhodospirillum
0.003491	406	0	1234	1.47	0.0003122	34018	species	Rhodospirillum centenum
0.003491	406	406	1234	1.47	0.0003122	414684	strain	Rhodospirillum centenum SW
0.001771	206	206	663	1.32	0.0001593	1085	species	Rhodospirillum rubrum
0.004901	570	0	1865	1.38	0.000339	204447	genus	Skermanella
0.004901	570	570	1865	1.38	0.000339	2233999	species	Skermanella pratensis
0.004583	533	0	1749	1.4	0.0004255	1231242	genus	Ferrovibrio
0.004583	533	533	1749	1.4	0.0004255	2594003	species	Ferrovibrio terrae
0.003749	436	0	1472	1.42	0.0002415	171436	genus	Tistrella
0.003749	436	0	1472	1.42	0.0002415	171437	species	Tistrella mobilis
0.003749	436	436	1472	1.42	0.0002415	1110502	strain	Tistrella mobilis KA081020-065
0.002863	333	0	1022	1.43	0.0001471	1543705	genus	Nitrospirillum
0.002863	333	0	1022	1.43	0.0001471	28077	species	Nitrospirillum amazonense
0.002863	333	333	1022	1.43	0.0001471	1441467	strain	Nitrospirillum amazonense CBAmc
0.001978	230	0	834	1.33	0.0001638	2478349	genus	Indioceanicola
0.001978	230	230	834	1.33	0.0001638	2220096	species	Indioceanicola profundi
0.001745	203	0	707	1.44	0.0002074	41296	no rank	unclassified Rhodospirillaceae
0.001745	203	203	707	1.44	0.0002074	2728875	species	Rhodospirillaceae bacterium B3
0.001187	138	0	447	1.53	7.702e-05	1543704	genus	Niveispirillum
0.001187	138	138	447	1.53	7.702e-05	1612173	species	Niveispirillum cyanobacteriorum
0.0009286	108	0	369	1.48	0.000103	1612157	genus	Pararhodospirillum
0.0009286	108	0	369	1.48	0.000103	1084	species	Pararhodospirillum photometricum
0.0009286	108	108	369	1.48	0.000103	1150469	strain	Pararhodospirillum photometricum DSM 122
0.0008254	96	12	285	1.32	1.974e-05	168934	genus	Thalassospira
0.0004041	47	0	111	1.47	2.42e-05	220697	species	Thalassospira xiamenensis
0.0004041	47	47	111	1.47	2.42e-05	1123366	strain	Thalassospira xiamenensis M-5 = DSM 17429
0.0001978	23	23	85	1.2	1.884e-05	1891279	species	Thalassospira indica
0.0001204	14	14	52	1.13	9.858e-06	2048283	species	Thalassospira marina
0.0006019	70	0	215	1.45	5.601e-05	1182780	genus	Magnetospira
0.0006019	70	0	215	1.45	5.601e-05	2685734	no rank	unclassified Magnetospira
0.0006019	70	70	215	1.45	5.601e-05	1288970	species	Magnetospira sp. QH-2
0.0002064	24	0	63	1.24	2.673e-05	1804663	genus	Haematospirillum
0.0002064	24	24	63	1.24	2.673e-05	1549855	species	Haematospirillum jordaniae
0.0001376	16	0	60	1.33	2.179e-05	1263978	genus	Candidatus Endolissoclinum
0.0001376	16	7	60	1.33	2.179e-05	1263979	species	Candidatus Endolissoclinum faulkneri
4.299e-05	5	5	17	1.41	1.218e-05	1401328	strain	Candidatus Endolissoclinum faulkneri L5
3.439e-05	4	4	27	1.33	2.014e-05	1193729	strain	Candidatus Endolissoclinum faulkneri L2
0.0291	3384	105	11744	1.39	7.661e-05	433	family	Acetobacteraceae
0.01134	1319	0	4527	1.44	0.000822	93	genus	Stella
0.01134	1319	1319	4527	1.44	0.000822	94	species	Stella humosa
0.003972	462	252	1623	1.41	0.0001662	125216	genus	Roseomonas
0.001479	172	172	531	1.38	0.0001294	257708	species	Roseomonas gilardii
0.0002493	29	0	111	1.49	0.0001004	2617492	no rank	unclassified Roseomonas
0.0002493	29	29	111	1.49	0.0001004	2018065	species	Roseomonas sp. FDAARGOS_362
7.738e-05	9	9	36	1.28	3.755e-05	207340	species	Roseomonas mucosa
0.002691	313	248	977	1.46	0.0002072	522	genus	Acidiphilium
0.0003697	43	0	115	1.5	9.648e-05	62140	species	Acidiphilium multivorum
0.0003697	43	43	115	1.5	9.648e-05	926570	strain	Acidiphilium multivorum AIU301
0.0001892	22	0	73	1.1	7.283e-05	524	species	Acidiphilium cryptum
0.0001892	22	22	73	1.1	7.283e-05	349163	strain	Acidiphilium cryptum JF-5
0.002235	260	88	888	1.3	2.874e-05	1434011	genus	Komagataeibacter
0.0006019	70	42	230	1.26	2.818e-05	28448	species	Komagataeibacter xylinus
0.0002407	28	28	74	1.43	2.687e-05	1296990	strain	Komagataeibacter xylinus E25
0.0001978	23	0	85	1.36	2.632e-05	436	species	Komagataeibacter hansenii
0.0001978	23	23	85	1.36	2.632e-05	714995	strain	Komagataeibacter hansenii ATCC 23769
0.0001892	22	22	75	1.19	1.722e-05	265959	species	Komagataeibacter saccharivorans
0.0001548	18	0	42	1.24	1.531e-05	1177712	species	Komagataeibacter medellinensis
0.0001548	18	18	42	1.24	1.531e-05	634177	strain	Komagataeibacter medellinensis NBRC 3288
0.0001118	13	13	61	1.61	2.209e-05	33995	species	Komagataeibacter europaeus
0.0001118	13	13	34	1.71	1.629e-05	65958	species	Komagataeibacter oboediens
0.0001032	12	12	45	1	1.771e-05	265960	species	Komagataeibacter nataicola
8.598e-06	1	1	2	1	8.057e-06	215221	species	Komagataeibacter rhaeticus
0.001711	199	0	615	1.5	0.0001714	2603324	genus	Acidibrevibacterium
0.001711	199	199	615	1.5	0.0001714	1969806	species	Acidibrevibacterium fodinaquatile
0.001634	190	0	634	1.23	6.705e-05	41293	no rank	unclassified Acetobacteraceae
0.001634	190	190	634	1.23	6.705e-05	1909293	species	Acetobacteraceae bacterium
0.0009372	109	21	292	1.39	7.815e-06	434	genus	Acetobacter
0.0003095	36	0	102	1.55	2.864e-05	151157	subgenus	Acetobacter subgen. Acetobacter
0.0003095	36	36	102	1.55	2.864e-05	435	species	Acetobacter aceti
0.0001462	17	17	34	1.26	9.596e-06	1076596	species	Acetobacter persici
0.0001376	16	0	38	1.42	1.316e-05	2628570	no rank	unclassified Acetobacter
0.0001376	16	16	38	1.42	1.323e-05	2592655	species	Acetobacter sp. KACC 21233
5.159e-05	6	6	12	1.67	4.532e-06	431306	species	Acetobacter ghanensis
3.439e-05	4	4	8	1.62	2.645e-06	481146	species	Acetobacter ascendens
2.579e-05	3	3	6	1.83	3.304e-06	446692	species	Acetobacter senegalensis
1.72e-05	2	2	8	1	4.15e-06	104102	species	Acetobacter tropicalis
1.72e-05	2	2	5	1	9.343e-07	438	species	Acetobacter pasteurianus
8.598e-06	1	1	4	1	1.314e-06	146474	species	Acetobacter orientalis
8.598e-06	1	1	1	1	1.708e-06	1633874	species	Acetobacter oryzifermentans
0.00092	107	0	386	1.32	9.246e-05	89583	genus	Gluconacetobacter
0.00092	107	0	386	1.32	9.246e-05	33996	species	Gluconacetobacter diazotrophicus
0.00092	107	107	386	1.32	9.246e-05	272568	strain	Gluconacetobacter diazotrophicus PA1 5
0.0007824	91	17	277	1.48	2.143e-05	441	genus	Gluconobacter
0.0004299	50	14	138	1.58	2.225e-05	442	species	Gluconobacter oxydans
0.0001806	21	21	50	1.62	2.952e-05	290633	strain	Gluconobacter oxydans 621H
0.000129	15	15	36	2.03	1.992e-05	1288313	strain	Gluconobacter oxydans DSM 3504
0.000129	15	15	51	1.35	1.656e-05	318683	species	Gluconobacter albidus
7.738e-05	9	9	28	1.82	1.637e-05	257438	species	Gluconobacter thailandicus
0.0005675	66	0	284	1.15	3.354e-05	364409	genus	Granulibacter
0.0005675	66	64	284	1.15	3.354e-05	364410	species	Granulibacter bethesdensis
1.72e-05	2	2	10	1.4	2.989e-05	1052095	strain	Granulibacter bethesdensis CGDNIH4
0.0004901	57	0	142	1.51	4.376e-05	320496	genus	Neoasaia
0.0004901	57	57	142	1.51	4.376e-05	320497	species	Neoasaia chiangmaiensis
0.0002751	32	0	115	1.17	2.629e-05	1223423	genus	Neokomagataea
0.0002321	27	0	88	1.18	4.634e-05	2637481	no rank	unclassified Neokomagataea
0.0002321	27	27	88	1.18	4.634e-05	2558360	species	Neokomagataea sp. Ha5
4.299e-05	5	5	27	1.15	1.091e-05	661191	species	Neokomagataea tanensis
0.0001978	23	0	84	1.12	2.701e-05	91914	genus	Asaia
0.0001978	23	0	84	1.12	2.701e-05	91915	species	Asaia bogorensis
0.0001978	23	23	84	1.12	2.701e-05	1231624	strain	Asaia bogorensis NBRC 16594
0.0001806	21	0	94	1.09	2.04e-05	153497	genus	Kozakia
0.0001806	21	21	94	1.09	2.04e-05	153496	species	Kozakia baliensis
0.000129	15	0	68	1.18	3.485e-05	1602345	genus	Parasaccharibacter
0.000129	15	15	68	1.18	3.485e-05	1510841	species	Parasaccharibacter apium
7.738e-05	9	0	35	1.34	8.787e-06	1649499	genus	Swingsia
7.738e-05	9	0	35	1.34	1.85e-05	2637697	no rank	unclassified Swingsia
7.738e-05	9	9	35	1.34	1.85e-05	2558361	species	Swingsia sp. F3b2
2.579e-05	3	0	6	1.5	2.591e-06	1079922	genus	Commensalibacter
2.579e-05	3	3	6	1.5	2.591e-06	2630218	no rank	unclassified Commensalibacter
2.579e-05	3	0	4	1	2.115e-06	1654741	genus	Bombella
2.579e-05	3	0	4	1	2.115e-06	2644098	no rank	unclassified Bombella
2.579e-05	3	3	4	1	2.115e-06	2697033	species	Bombella sp. KACC 21507
0.07371	8573	363	30946	1.28	6.468e-05	204457	order	Sphingomonadales
0.05897	6859	528	23902	1.29	6.263e-05	41297	family	Sphingomonadaceae
0.02683	3120	293	10715	1.27	7.567e-05	13687	genus	Sphingomonas
0.01604	1866	91	6252	1.25	6.845e-05	196159	no rank	unclassified Sphingomonas
0.001204	140	140	480	1.34	0.0001194	2681549	species	Sphingomonas sp. LMO-1
0.0009544	111	111	381	1.16	9.494e-05	2653203	species	Sphingomonas sp. CL5.1
0.0008512	99	99	257	1.28	5.233e-05	2735134	species	Sphingomonas sp. AP4-R1
0.000834	97	97	327	1.28	9.026e-05	745310	species	Sphingomonas sp. MM-1
0.0007996	93	93	292	1.24	6.242e-05	1327635	species	Sphingomonas sp. Cra20
0.0007394	86	86	286	1.11	6.903e-05	2492837	species	Sphingomonas sp. C8-2
0.0007394	86	86	253	1.16	6.39e-05	1523415	species	Sphingomonas sp. AAP5
0.0007136	83	83	324	1.15	0.0001219	2698679	species	Sphingomonas sp. C33
0.0006964	81	81	197	1.4	4.834e-05	2711156	species	Sphingomonas sp. MK52
0.0006878	80	80	261	1.39	5.461e-05	304378	species	Sphingomonas sp. IC081
0.0006706	78	78	193	1.49	6.078e-05	1813879	species	Sphingomonas sp. HKS19
0.0006449	75	75	239	1.23	6.281e-05	1938607	species	Sphingomonas sp. LM7
0.0005589	65	65	226	1.2	7.104e-05	2219696	species	Sphingomonas sp. FARSPH
0.0005331	62	62	223	1.28	5.777e-05	2565555	species	Sphingomonas sp. PAMC26645
0.0005245	61	61	247	1.24	0.0001254	2714944	species	Sphingomonas sp. HDW15C
0.0005245	61	61	190	1.34	7.236e-05	2714943	species	Sphingomonas sp. HDW15B
0.0005245	61	61	174	1.18	4.998e-05	1517554	species	Sphingomonas sp. HMP9
0.0004729	55	55	182	1.11	4.792e-05	1030157	species	Sphingomonas sp. KC8
0.0004643	54	54	199	1.29	5.166e-05	2599297	species	Sphingomonas sp. XS-10
0.0004041	47	47	128	1.45	5.646e-05	2714942	species	Sphingomonas sp. HDW15A
0.0003697	43	43	169	1.09	5.064e-05	1517551	species	Sphingomonas sp. HMP6
0.0003353	39	39	139	1.17	4.038e-05	1390395	species	Sphingomonas sp. LK11
0.0002923	34	34	128	1.24	6.082e-05	1961362	species	Sphingomonas sp. NIC1
0.0002751	32	32	83	1.45	3.873e-05	2594473	species	Sphingomonas sp. AE3
0.0002665	31	31	77	1.42	2.675e-05	2698828	species	Sphingomonas sp. CSW-10
0.0001806	21	21	82	1.13	2.1e-05	2319844	species	Sphingomonas sp. YZ-8
0.001212	141	0	519	1.3	9.094e-05	397260	species	Sphingomonas sanxanigenens
0.001212	141	141	519	1.3	9.094e-05	1123269	strain	Sphingomonas sanxanigenens DSM 19645 = NX02
0.0008942	104	0	308	1.28	7.193e-05	160791	species	Sphingomonas wittichii
0.0008942	104	104	308	1.28	7.193e-05	392499	strain	Sphingomonas wittichii RW1
0.0007996	93	93	230	1.42	5.457e-05	93064	species	Sphingomonas koreensis
0.0007308	85	85	306	1.18	0.0001081	363835	species	Sphingomonas ginsengisoli An et al. 2013
0.0007136	83	83	320	1.22	0.0001245	941907	species	Sphingomonas indica
0.0006878	80	80	262	1.28	7.457e-05	1549858	species	Sphingomonas taxi
0.0006535	76	76	234	1.25	4.876e-05	653931	species	Sphingomonas alpina
0.0006363	74	74	234	1.24	4.794e-05	1560345	species	Sphingomonas panacis
0.0006191	72	72	171	1.54	3.623e-05	1609977	species	Sphingomonas hengshuiensis
0.0005331	62	62	195	1.37	5.128e-05	13689	species	Sphingomonas paucimobilis
0.0004557	53	53	189	1.19	5.625e-05	424800	species	Sphingomonas insulae
0.0003267	38	38	86	1.26	3.116e-05	152682	species	Sphingomonas melonis
0.008564	996	238	3225	1.31	3.822e-05	165695	genus	Sphingobium
0.003517	409	15	1317	1.35	3.563e-05	2611147	no rank	unclassified Sphingobium
0.000791	92	92	312	1.42	7.867e-05	627192	species	Sphingobium sp. SYK-6
0.0004471	52	52	195	1.19	4.199e-05	1315974	species	Sphingobium sp. TKS
0.0004041	47	47	150	1.23	3.252e-05	2082188	species	Sphingobium sp. YG1
0.0003525	41	41	116	1.21	2.692e-05	2072936	species	Sphingobium sp. SCG-1
0.0003267	38	38	103	1.51	2.877e-05	2676077	species	Sphingobium sp. CAP-1
0.0002837	33	33	103	1.29	2.714e-05	1855519	species	Sphingobium sp. EP60837
0.0002751	32	32	96	1.76	2.474e-05	1843368	species	Sphingobium sp. RAC03
0.0001634	19	19	53	1.21	1.658e-05	407020	species	Sphingobium sp. MI1205
0.0001462	17	17	61	1.46	4.93e-05	484429	species	Sphingobium sp. YBL2
0.0001032	12	12	38	1.42	3.995e-05	520734	species	Sphingobium sp. RSMS
6.878e-05	8	8	22	1.14	1.549e-05	2565554	species	Sphingobium sp. PAMC28499
2.579e-05	3	3	11	1.27	3.619e-05	2185111	species	Sphingobium sp. LF-16
0.0006191	72	72	272	1.21	2.694e-05	13690	species	Sphingobium yanoikuyae
0.0004127	48	48	123	1.39	3.768e-05	120107	species	Sphingobium cloacae
0.0004127	48	0	112	1.29	3.11e-05	46429	species	Sphingobium chlorophenolicum
0.0004127	48	48	112	1.29	3.11e-05	690566	strain	Sphingobium chlorophenolicum L-1
0.0003611	42	42	152	1.28	4.462e-05	135719	species	Sphingobium amiense
0.0003009	35	35	100	1.23	3.037e-05	76947	species	Sphingobium herbicidovorans
0.0002493	29	29	118	1.08	3.246e-05	1332080	species	Sphingobium baderi
0.0002235	26	26	81	1.26	2.294e-05	1673076	species	Sphingobium hydrophobicum
0.0001978	23	0	57	1.47	4.372e-05	332055	species	Sphingobium indicum
0.0001978	23	23	57	1.47	4.372e-05	861109	strain	Sphingobium indicum B90A
0.000172	20	0	47	1.32	2.715e-05	332056	species	Sphingobium japonicum
0.000172	20	20	47	1.32	2.715e-05	452662	strain	Sphingobium japonicum UT26S
5.159e-05	6	0	27	1	1.736e-05	336203	species	Sphingobium fuliginis
5.159e-05	6	6	27	1	1.736e-05	1208342	strain	Sphingobium fuliginis ATCC 27551
0.005735	667	151	2171	1.26	4.769e-05	165697	genus	Sphingopyxis
0.00239	278	11	892	1.29	4.327e-05	2614943	no rank	unclassified Sphingopyxis
0.0006191	72	72	240	1.31	6.043e-05	292913	species	Sphingopyxis sp. 113P3
0.0004299	50	50	168	1.24	4.739e-05	1357916	species	Sphingopyxis sp. QXT-31
0.0003955	46	46	148	1.14	4.165e-05	2565556	species	Sphingopyxis sp. PAMC25046
0.0003869	45	45	162	1.36	5.41e-05	1914525	species	Sphingopyxis sp. FD7
0.0003697	43	43	127	1.35	4.164e-05	1874061	species	Sphingopyxis sp. EG6
8.598e-05	10	10	21	1.52	2.423e-05	1866325	species	Sphingopyxis sp. MG
8.598e-06	1	1	1	1	4.1e-07	1913578	species	Sphingopyxis sp. LPB0140
0.0007566	88	88	304	1.18	3.779e-05	33050	species	Sphingopyxis macrogoltabida
0.0003869	45	0	139	1.24	5.245e-05	117207	species	Sphingopyxis alaskensis
0.0003869	45	45	139	1.24	5.245e-05	317655	strain	Sphingopyxis alaskensis RB2256
0.0003697	43	43	94	1.43	4.542e-05	267128	species	Sphingopyxis granuli
0.0003009	35	35	107	1.2	3.014e-05	2054227	species	Sphingopyxis lindanitolerans
0.0002321	27	27	90	1.12	2.134e-05	1515612	species	Sphingopyxis fribergensis
0.00515	599	46	1929	1.31	4.421e-05	165696	genus	Novosphingobium
0.002769	322	1	1040	1.3	4.776e-05	2644732	no rank	unclassified Novosphingobium
0.0007824	91	91	326	1.38	7.912e-05	2571749	species	Novosphingobium sp. ABRDHK2
0.0006792	79	79	219	1.23	6.122e-05	2675225	species	Novosphingobium sp. Gsoil 351
0.0006277	73	73	235	1.24	3.798e-05	1609758	species	Novosphingobium sp. P6W
0.0003697	43	43	141	1.34	3.265e-05	1016987	species	Novosphingobium sp. THN1
0.0003009	35	35	110	1.35	3.097e-05	702113	species	Novosphingobium sp. PP1Y
0.0006105	71	71	223	1.3	3.632e-05	158500	species	Novosphingobium resinovorum
0.0005589	65	0	199	1.2	5.207e-05	48935	species	Novosphingobium aromaticivorans
0.0005589	65	65	199	1.2	5.207e-05	279238	strain	Novosphingobium aromaticivorans DSM 12444
0.0003697	43	43	128	1.27	4.343e-05	1176536	species	Novosphingobium ginsenosidimutans
0.0002493	29	0	97	1.31	2.453e-05	169176	species	Novosphingobium tardaugens
0.0002493	29	29	97	1.31	2.453e-05	1219035	strain	Novosphingobium tardaugens NBRC 16725
0.0001978	23	0	44	1.64	1.28e-05	205844	species	Novosphingobium pentaromativorans
0.0001978	23	23	44	1.64	1.28e-05	1088721	strain	Novosphingobium pentaromativorans US6-1
0.002038	237	0	750	1.24	7.75e-05	335405	genus	Sphingosinicella
0.001212	141	0	411	1.27	7.055e-05	2644549	no rank	unclassified Sphingosinicella
0.001212	141	141	411	1.27	7.055e-05	1892855	species	Sphingosinicella sp. BN140058
0.0008254	96	96	339	1.2	8.802e-05	335406	species	Sphingosinicella microcystinivorans
0.001118	130	1	383	1.2	2.262e-05	1434046	genus	Sphingorhabdus
0.000963	112	7	306	1.25	2.26e-05	2614947	no rank	unclassified Sphingorhabdus
0.0004127	48	48	108	1.3	2.881e-05	2077182	species	Sphingorhabdus sp. YGSMI21
0.0002321	27	27	63	1.22	2.003e-05	1806885	species	Sphingorhabdus sp. M41
0.0001978	23	23	74	1.31	2.299e-05	2584094	species	Sphingorhabdus sp. SMR4y
6.019e-05	7	7	33	1.09	1.033e-05	2725558	species	Sphingorhabdus sp. JK6
0.0001462	17	17	77	1	2.27e-05	392610	species	Sphingorhabdus lacus
0.0009716	113	0	402	1.26	9.032e-05	1649486	genus	Rhizorhabdus
0.0009716	113	113	402	1.26	9.032e-05	1850238	species	Rhizorhabdus dicambivorans
0.0008684	101	0	381	1.22	0.0001243	56358	genus	Sandaracinobacter
0.0008684	101	0	381	1.22	0.0001243	2634456	no rank	unclassified Sandaracinobacter
0.0008684	101	101	381	1.22	0.0001243	2759707	species	Sandaracinobacter sp. M6
0.000834	97	49	247	1.42	4.382e-05	150203	genus	Blastomonas
0.0002579	30	30	67	1.45	4.517e-05	1550728	species	Blastomonas fulva
0.0001548	18	0	36	1.11	1.962e-05	2626550	no rank	unclassified Blastomonas
0.0001548	18	18	36	1.11	1.962e-05	1842535	species	Blastomonas sp. RAC04
0.0007222	84	0	258	1.38	8.214e-05	2685927	genus	Tardibacter
0.0007222	84	84	258	1.38	8.214e-05	1921510	species	Tardibacter chloracetimidivorans
0.0006363	74	0	264	1.11	4.108e-05	1234545	genus	Parasphingopyxis
0.0005073	59	59	210	1.1	5.978e-05	2026624	species	Parasphingopyxis algicola
0.000129	15	0	52	1.13	1.792e-05	2621071	no rank	unclassified Parasphingopyxis
0.000129	15	15	52	1.13	1.792e-05	2724527	species	Parasphingopyxis sp. CP4
0.0005761	67	0	214	1.48	6.066e-05	2676233	genus	Sphingosinithalassobacter
0.0005761	67	0	214	1.48	6.066e-05	2676235	no rank	unclassified Sphingosinithalassobacter
0.0005761	67	67	214	1.48	6.066e-05	2711215	species	Sphingosinithalassobacter sp. zrk23
0.0003353	39	0	131	1.11	4.382e-05	72173	genus	Citromicrobium
0.0003353	39	0	131	1.11	4.382e-05	2630544	no rank	unclassified Citromicrobium
0.0003353	39	39	131	1.11	4.382e-05	1634516	species	Citromicrobium sp. JL477
6.019e-05	7	0	24	1.46	3.782e-06	541	genus	Zymomonas
6.019e-05	7	2	24	1.46	3.782e-06	542	species	Zymomonas mobilis
2.579e-05	3	2	7	1.57	2.827e-06	120045	subspecies	Zymomonas mobilis subsp. mobilis
8.598e-06	1	1	1	5	3.736e-06	555217	strain	Zymomonas mobilis subsp. mobilis ATCC 10988
1.72e-05	2	0	8	1	4.192e-06	120044	subspecies	Zymomonas mobilis subsp. pomaceae
1.72e-05	2	2	8	1	4.192e-06	579138	strain	Zymomonas mobilis subsp. pomaceae ATCC 29192
0.01162	1351	75	4392	1.28	4.617e-05	335929	family	Erythrobacteraceae
0.003946	459	12	1492	1.31	4.036e-05	1041	genus	Erythrobacter
0.001797	209	3	672	1.34	4.678e-05	2633097	no rank	unclassified Erythrobacter
0.0004901	57	57	133	1.69	4.399e-05	2587851	species	Erythrobacter sp. THAF29
0.0004729	55	55	148	1.22	5.452e-05	1798193	species	Erythrobacter sp. HL-111
0.0003955	46	46	167	1.41	6.549e-05	2502843	species	Erythrobacter sp. HKB08
0.0003181	37	37	152	1.19	5.338e-05	2739433	species	Erythrobacter sp. EB310
9.458e-05	11	11	46	1.15	1.439e-05	2011159	species	Erythrobacter sp. KY5
0.0006964	81	44	237	1.33	4.166e-05	39960	species	Erythrobacter litoralis
0.0003181	37	37	117	1.45	4.261e-05	314225	strain	Erythrobacter litoralis HTCC2594
0.0005933	69	69	200	1.35	3.93e-05	192812	species	Erythrobacter flavus
0.0003267	38	38	119	1.2	3.734e-05	2182384	species	Erythrobacter aureus
0.0002493	29	29	116	1.17	4.442e-05	502682	species	Erythrobacter gangjinensis
0.000129	15	15	46	1.07	1.663e-05	266951	species	Erythrobacter seohaensis
5.159e-05	6	6	30	1.27	9.832e-06	1648404	species	Erythrobacter atlanticus
0.003946	459	13	1420	1.25	4.275e-05	361177	genus	Altererythrobacter
0.001763	205	4	600	1.25	4.239e-05	2614945	no rank	unclassified Altererythrobacter
0.0005331	62	62	189	1.28	7.371e-05	2338327	species	Altererythrobacter sp. NS1
0.0004385	51	51	143	1.27	4.067e-05	2060312	species	Altererythrobacter sp. B11
0.0004385	51	51	137	1.28	5.613e-05	2067415	species	Altererythrobacter sp. TH136
0.0002235	26	26	86	1.24	3.006e-05	2604537	species	Altererythrobacter sp. BO-6
9.458e-05	11	11	40	1	1.449e-05	2185142	species	Altererythrobacter sp. ZODW24
0.0004213	49	49	165	1.16	5.844e-05	692370	species	Altererythrobacter dongtanensis
0.0003611	42	42	123	1.41	3.845e-05	1267766	species	Altererythrobacter atlanticus
0.0003525	41	41	97	1.39	3.963e-05	645517	species	Altererythrobacter namhicola
0.0003095	36	36	116	1.15	4.528e-05	1982042	species	Altererythrobacter mangrovi
0.0002751	32	32	113	1.26	4.316e-05	361183	species	Altererythrobacter epoxidivorans
0.000215	25	25	99	1.35	3.651e-05	543877	species	Altererythrobacter marensis
0.0001376	16	16	43	1.07	1.643e-05	476157	species	Altererythrobacter ishigakiensis
0.00178	207	5	710	1.2	4.7e-05	1111	genus	Porphyrobacter
0.001367	159	12	501	1.23	4.094e-05	2683265	no rank	unclassified Porphyrobacter
0.0004041	47	47	139	1.23	4.511e-05	2003315	species	Porphyrobacter sp. CACIAM 03H1
0.0003525	41	41	115	1.3	3.405e-05	2547601	species	Porphyrobacter sp. YT40
0.0003095	36	36	130	1.22	4.895e-05	1896196	species	Porphyrobacter sp. LM 6
0.0001978	23	23	69	1.14	2.334e-05	2023229	species	Porphyrobacter sp. HT-58-2
0.0003697	43	43	196	1.11	7.028e-05	1112	species	Porphyrobacter neustonensis
0.0008598	100	0	301	1.47	4.352e-05	1295327	genus	Croceicoccus
0.0005331	62	62	199	1.1	5.438e-05	450378	species	Croceicoccus marinus
0.0003267	38	38	99	2.21	3.046e-05	1348774	species	Croceicoccus naphthovorans
0.0004385	51	0	187	1.21	8.324e-05	1855416	genus	Qipengyuania
0.0004385	51	51	187	1.21	8.324e-05	1532023	species	Qipengyuania sediminis
0.07001	8143	13	28864	1.26	5.083e-05	204455	order	Rhodobacterales
0.06785	7891	672	27983	1.26	5.115e-05	31989	family	Rhodobacteraceae
0.01083	1260	180	4046	1.28	6.654e-05	265	genus	Paracoccus
0.001874	218	2	683	1.27	5.044e-05	246570	no rank	unclassified Paracoccus
0.0006019	70	70	210	1.24	7.036e-05	2259340	species	Paracoccus sp. SC2-6
0.0004729	55	55	187	1.16	5.317e-05	2500532	species	Paracoccus sp. Arc7-R13
0.0004385	51	51	150	1.25	4.503e-05	2589076	species	Paracoccus sp. AK26
0.0003439	40	40	131	1.51	3.552e-05	1529068	species	Paracoccus sp. BM15
0.000963	112	112	340	1.22	0.0001234	1545044	species	Paracoccus sanguinis
0.0008426	98	98	268	1.32	6.486e-05	1077935	species	Paracoccus zhejiangensis
0.0008082	94	94	264	1.31	6.14e-05	2560053	species	Paracoccus liaowanqingii
0.0007996	93	93	263	1.36	4.402e-05	147645	species	Paracoccus yeei
0.0007394	86	86	324	1.19	9.882e-05	34004	species	Paracoccus aminovorans
0.000705	82	82	267	1.3	6.188e-05	82367	species	Paracoccus pantotrophus
0.0006535	76	76	243	1.22	6.12e-05	266	species	Paracoccus denitrificans
0.0005847	68	0	234	1.25	5.146e-05	34003	species	Paracoccus aminophilus
0.0005847	68	68	234	1.25	5.146e-05	1367847	strain	Paracoccus aminophilus JCM 7686
0.0004901	57	57	149	1.21	5.041e-05	2065379	species	Paracoccus jeotgali
0.0004729	55	55	172	1.23	6.664e-05	1945662	species	Paracoccus contaminans
0.0002493	29	29	111	1.37	2.932e-05	135740	species	Paracoccus kondratievae
0.0001032	12	12	34	1.26	3.546e-05	1499308	species	Paracoccus mutanolyticus
0.005288	615	37	2014	1.26	7.14e-05	1060	genus	Rhodobacter
0.002519	293	252	1022	1.23	7.191e-05	1063	species	Rhodobacter sphaeroides
0.0001806	21	21	58	1.34	7.592e-05	349101	strain	Rhodobacter sphaeroides ATCC 17029
0.0001118	13	13	37	1.14	2.823e-05	557760	strain	Rhodobacter sphaeroides KD131
6.019e-05	7	7	33	1.09	4.797e-05	992186	strain	Rhodobacter sphaeroides WS8N
0.001401	163	0	524	1.19	7.538e-05	196779	no rank	unclassified Rhodobacter
0.0007996	93	93	286	1.16	7.313e-05	2033869	species	Rhodobacter sp. CZR27
0.0006019	70	70	238	1.23	7.831e-05	1850250	species	Rhodobacter sp. LPB0142
0.0005933	69	69	190	1.37	5.591e-05	1075	species	Rhodobacter blasticus
0.0004557	53	0	181	1.33	5.222e-05	1061	species	Rhodobacter capsulatus
0.0004557	53	53	181	1.33	5.222e-05	272942	strain	Rhodobacter capsulatus SB 1003
0.004763	554	2	1764	1.3	5.673e-05	58840	no rank	unclassified Rhodobacteraceae
0.00153	178	178	578	1.41	0.0001426	2748098	species	Rhodobacteraceae bacterium RR4-56
0.001058	123	123	379	1.18	4.276e-05	1904441	species	Rhodobacteraceae bacterium
0.000834	97	97	312	1.23	8.112e-05	2605946	species	Rhodobacteraceae bacterium SH-1
0.0005503	64	64	227	1.36	6.842e-05	2033435	species	Rhodobacteraceae bacterium QY30
0.0004987	58	58	170	1.24	4.379e-05	2683284	species	Rhodobacteraceae bacterium 9Alg 56
0.000172	20	20	41	1.15	1.192e-05	2171755	species	Rhodobacteraceae bacterium BAR1
0.0001032	12	12	39	1.08	1.059e-05	2745590	species	Rhodobacteraceae bacterium SC52
0.003895	453	5	1553	1.23	0.0001692	152161	genus	Stappia
0.002382	277	277	1040	1.18	0.0002184	538381	species	Stappia indica
0.00147	171	0	483	1.36	0.0001097	2629676	no rank	unclassified Stappia
0.00147	171	171	483	1.36	0.0001097	1881061	species	Stappia sp. ES.058
0.003009	350	17	1060	1.28	4.381e-05	74030	genus	Roseovarius
0.00172	200	44	614	1.28	4.227e-05	2614913	no rank	unclassified Roseovarius
0.0004987	58	58	169	1.25	4.443e-05	2587847	species	Roseovarius sp. THAF9
0.0004127	48	48	131	1.45	3.509e-05	2494550	species	Roseovarius sp. MME-070
0.0002665	31	31	93	1.25	6.495e-05	2587850	species	Roseovarius sp. THAF27
0.0001462	17	17	47	1.19	3.226e-05	2587846	species	Roseovarius sp. THAF8
1.72e-05	2	0	11	1.18	8.334e-06	391613	species	Roseovarius sp. TM1035
1.72e-05	2	2	11	1.18	8.334e-06	2203213	strain	Roseovarius sp. AK1035
0.001058	123	123	371	1.25	6.699e-05	540747	species	Roseovarius indicus
8.598e-05	10	10	20	1.4	1.379e-05	215743	species	Roseovarius mucosus
0.002562	298	60	977	1.24	2.613e-05	478070	genus	Labrenzia
0.001745	203	37	667	1.22	2.61e-05	2648686	no rank	unclassified Labrenzia
0.0007652	89	89	255	1.25	4.45e-05	2021862	species	Labrenzia sp. VG12
0.0002235	26	26	60	2.12	3.2e-05	2587854	species	Labrenzia sp. THAF35
0.0001892	22	22	106	1.05	1.719e-05	2587861	species	Labrenzia sp. THAF82
0.000172	20	20	88	1.02	1.462e-05	2590016	species	Labrenzia sp. PHM005
7.738e-05	9	9	22	1.14	1.44e-05	1674922	species	Labrenzia sp. CP4
0.0002064	24	0	68	1.29	1.302e-05	388408	species	Labrenzia alexandrii
0.0002064	24	24	68	1.29	1.302e-05	244592	strain	Labrenzia alexandrii DFL-11
9.458e-05	11	11	43	1.28	2.295e-05	187304	species	Labrenzia aggregata
0.002536	295	17	924	1.3	2.184e-05	60136	genus	Sulfitobacter
0.001728	201	7	635	1.28	2.148e-05	196795	no rank	unclassified Sulfitobacter
0.0005417	63	63	185	1.26	4.587e-05	1917485	species	Sulfitobacter sp. AM1-D1
0.0003439	40	40	153	1.22	4.129e-05	2587855	species	Sulfitobacter sp. THAF37
0.0002837	33	33	95	1.59	2.644e-05	1968541	species	Sulfitobacter sp. D7
0.0001806	21	21	46	1.24	1.112e-05	2070369	species	Sulfitobacter sp. JL08
0.0001204	14	14	31	1.68	1.067e-05	664426	species	Sulfitobacter sp. BSw21498
8.598e-05	10	10	47	1.04	1.16e-05	1389004	species	Sulfitobacter sp. SK011
6.019e-05	7	7	26	1.19	5.207e-06	1389005	species	Sulfitobacter sp. SK012
5.159e-05	6	6	17	1.18	8.651e-06	1389011	species	Sulfitobacter sp. SK025
0.0006191	72	72	215	1.36	2.353e-05	1402135	species	Sulfitobacter pseudonitzschiae
4.299e-05	5	5	18	1	9.873e-06	60137	species	Sulfitobacter pontiacus
0.001866	217	0	816	1.25	0.0001719	2683599	genus	Paraoceanicella
0.001866	217	217	816	1.25	0.0001719	2579971	species	Paraoceanicella profunda
0.001694	197	23	662	1.24	4.956e-05	34008	genus	Rhodovulum
0.0008684	101	1	351	1.19	4.808e-05	2631432	no rank	unclassified Rhodovulum
0.0004643	54	54	198	1.22	6.179e-05	308754	species	Rhodovulum sp. MB263
0.0003955	46	46	153	1.14	3.739e-05	1564506	species	Rhodovulum sp. P5
0.0006277	73	73	203	1.26	3.712e-05	35806	species	Rhodovulum sulfidophilum
0.001685	196	13	568	1.36	3.925e-05	191028	genus	Leisingera
0.0005503	64	64	181	1.56	4.693e-05	1396826	species	Leisingera aquaemixtae
0.0005503	64	40	213	1.16	3.43e-05	2614906	no rank	unclassified Leisingera
0.0001118	13	13	40	1.15	2.092e-05	2508306	species	Leisingera sp. NJS201
9.458e-05	11	11	62	1.1	3.438e-05	2508307	species	Leisingera sp. NJS204
0.0004729	55	0	136	1.44	3.359e-05	133924	species	Leisingera methylohalidivorans
0.0004729	55	55	136	1.44	3.359e-05	999552	strain	Leisingera methylohalidivorans DSM 14336
0.001573	183	1	618	1.24	3.303e-05	875170	genus	Celeribacter
0.000705	82	82	265	1.11	6.281e-05	1208324	species	Celeribacter indicus
0.0004213	49	49	178	1.24	4.898e-05	1411902	species	Celeribacter manganoxidans
0.0002321	27	27	98	1.41	2.613e-05	1758178	species	Celeribacter ethanolicus
0.0001032	12	12	41	1.68	1.016e-05	875171	species	Celeribacter baekdonensis
0.0001032	12	12	35	1.17	1.167e-05	1397108	species	Celeribacter marinus
0.001522	177	6	548	1.3	5.619e-05	354203	genus	Yangia
0.0007566	88	0	259	1.24	5.194e-05	2645800	no rank	unclassified Yangia
0.0007566	88	88	259	1.24	5.194e-05	1792508	species	Yangia sp. CCB-MM3
0.0007136	83	83	279	1.36	5.982e-05	311180	species	Yangia pacifica
0.001333	155	0	473	1.2	5.191e-05	227873	genus	Pannonibacter
0.001333	155	138	473	1.2	5.191e-05	121719	species	Pannonibacter phragmitetus
0.0001462	17	17	47	1.21	2.583e-05	1402210	strain	Pannonibacter phragmitetus BB
0.001118	130	22	462	1.21	1.373e-05	302485	genus	Phaeobacter
0.0003955	46	46	154	1.21	1.869e-05	60890	species	Phaeobacter gallaeciensis
0.0002579	30	30	84	1.48	1.57e-05	1580596	species	Phaeobacter piscinae
0.0001892	22	22	91	1.11	8.162e-06	221822	species	Phaeobacter inhibens
5.159e-05	6	6	20	1.1	6.416e-06	1844006	species	Phaeobacter porticola
3.439e-05	4	0	13	1.15	1.189e-05	2621772	no rank	unclassified Phaeobacter
3.439e-05	4	4	13	1.15	1.189e-05	681157	species	Phaeobacter sp. LSS9
0.00104	121	0	381	1.25	8.194e-05	263377	genus	Salipiger
0.00104	121	121	381	1.25	8.194e-05	1229727	species	Salipiger profundus
0.001015	118	0	410	1.29	5.231e-05	93682	genus	Roseivivax
0.001015	118	47	410	1.29	5.231e-05	2639302	no rank	unclassified Roseivivax
0.0006105	71	71	232	1.37	6.479e-05	2587852	species	Roseivivax sp. THAF30
0.0009888	115	0	367	1.32	7.887e-05	367771	genus	Marinovum
0.0009888	115	0	367	1.32	7.887e-05	42444	species	Marinovum algicola
0.0009888	115	115	367	1.32	7.887e-05	988812	strain	Marinovum algicola DG 898
0.0009372	109	0	312	1.53	6.341e-05	58842	genus	Sagittula
0.0009372	109	0	312	1.53	6.341e-05	2624628	no rank	unclassified Sagittula
0.0009372	109	109	312	1.53	6.341e-05	2009329	species	Sagittula sp. P11
0.0009286	108	1	351	1.19	2.142e-05	97050	genus	Ruegeria
0.0004729	55	1	178	1.28	1.468e-05	2625375	no rank	unclassified Ruegeria
0.0001806	21	21	70	1.21	1.822e-05	292414	species	Ruegeria sp. TM1040
0.0001462	17	17	46	1.63	1.182e-05	2293862	species	Ruegeria sp. AD91A
0.0001376	16	16	49	1.12	1.22e-05	2587853	species	Ruegeria sp. THAF33
0.0004471	52	0	169	1.1	3.969e-05	89184	species	Ruegeria pomeroyi
0.0004471	52	52	169	1.1	3.969e-05	246200	strain	Ruegeria pomeroyi DSS-3
0.0009114	106	0	381	1.17	9.144e-05	1955420	genus	Silicimonas
0.0009114	106	106	381	1.17	9.144e-05	1826607	species	Silicimonas algicola
0.0008684	101	0	354	1.15	8.109e-05	1097466	genus	Defluviimonas
0.0008684	101	101	354	1.15	8.109e-05	1335048	species	Defluviimonas alba
0.0008512	99	0	335	1.28	0.0001103	1855413	genus	Brevirhabdus
0.0008512	99	99	335	1.28	0.0001103	1267768	species	Brevirhabdus pacifica
0.0008168	95	0	313	1.29	5.858e-05	1434019	genus	Mameliella
0.0008168	95	95	313	1.29	5.858e-05	561184	species	Mameliella alba
0.0006191	72	0	238	1.15	5.195e-05	360528	genus	Pelagibaca
0.0006191	72	72	238	1.15	5.195e-05	1250539	species	Pelagibaca abyssi
0.0005933	69	0	220	1.37	6.125e-05	1609958	genus	Confluentimicrobium
0.0005933	69	0	220	1.37	6.125e-05	2643318	no rank	unclassified Confluentimicrobium
0.0005933	69	69	220	1.37	6.125e-05	1609966	species	Confluentimicrobium sp. EMB200-NS6
0.0005933	69	0	233	1.09	5.984e-05	366614	genus	Haematobacter
0.0005933	69	69	233	1.09	5.984e-05	195105	species	Haematobacter massiliensis
0.0005847	68	0	211	1.21	5.464e-05	252301	genus	Oceanicola
0.0005847	68	0	211	1.21	5.464e-05	2628660	no rank	unclassified Oceanicola
0.0005847	68	68	211	1.21	5.464e-05	2587163	species	Oceanicola sp. D3
0.0005503	64	0	192	1.2	4.873e-05	285107	genus	Thioclava
0.0005503	64	64	192	1.2	4.873e-05	1915078	species	Thioclava nitratireducens
0.0005073	59	0	238	1.39	7.177e-05	159345	genus	Roseibacterium
0.0005073	59	0	238	1.39	7.177e-05	159346	species	Roseibacterium elongatum
0.0005073	59	59	238	1.39	7.177e-05	1294273	strain	Roseibacterium elongatum DSM 19469
0.0005073	59	0	242	1.19	6.152e-05	309512	genus	Dinoroseobacter
0.0005073	59	0	242	1.19	6.152e-05	215813	species	Dinoroseobacter shibae
0.0005073	59	59	242	1.19	6.152e-05	398580	strain	Dinoroseobacter shibae DFL 12 = DSM 16493
0.0004987	58	1	184	1.41	1.203e-05	53945	genus	Octadecabacter
0.0002751	32	0	96	1.47	2.866e-05	196158	no rank	unclassified Octadecabacter
0.0002751	32	32	96	1.47	2.866e-05	2602067	species	Octadecabacter sp. SW4
0.0001118	13	0	42	1.5	9.708e-06	53946	species	Octadecabacter arcticus
0.0001118	13	13	42	1.5	9.708e-06	391616	strain	Octadecabacter arcticus 238
5.159e-05	6	0	25	1.24	5.793e-06	1217908	species	Octadecabacter antarcticus
5.159e-05	6	6	25	1.24	5.793e-06	391626	strain	Octadecabacter antarcticus 307
5.159e-05	6	6	19	1.21	5.921e-06	1458307	species	Octadecabacter temperatus
0.0004987	58	0	175	1.22	4.512e-05	204456	genus	Gemmobacter
0.0004987	58	0	175	1.22	4.512e-05	2636157	no rank	unclassified Gemmobacter
0.0004987	58	58	175	1.22	4.512e-05	2169400	species	Gemmobacter sp. HYN0069
0.0004729	55	3	183	1.16	1.485e-05	2433	genus	Roseobacter
0.0002064	24	24	67	1.28	1.738e-05	1891787	species	Roseobacter ponti
0.0001548	18	18	69	1.13	1.77e-05	2434	species	Roseobacter denitrificans
8.598e-05	10	0	26	1.04	6.096e-06	42443	species	Roseobacter litoralis
8.598e-05	10	10	26	1.04	6.096e-06	391595	strain	Roseobacter litoralis Och 149
0.0004385	51	0	138	1.42	2.417e-05	92944	genus	Ketogulonicigenium
0.0002235	26	26	74	1.34	2.363e-05	92945	species	Ketogulonicigenium vulgare
0.000215	25	25	63	1.52	2.462e-05	92947	species	Ketogulonicigenium robustum
0.0004299	50	0	139	1.58	2.856e-05	436357	genus	Thalassococcus
0.0004299	50	0	139	1.58	2.856e-05	2633072	no rank	unclassified Thalassococcus
0.0004299	50	50	139	1.58	2.856e-05	2017482	species	Thalassococcus sp. S3
0.0003869	45	0	99	1.53	1.387e-05	1649279	genus	Epibacterium
0.0003869	45	25	99	1.53	1.387e-05	379347	species	Epibacterium mobile
0.000172	20	20	44	1.5	1.533e-05	1265309	strain	Epibacterium mobile F1926
0.0003783	44	0	156	1.22	3.73e-05	1443919	genus	Tabrizicola
0.0003783	44	44	156	1.22	3.73e-05	2494374	species	Tabrizicola piscis
0.0003783	44	0	124	1.48	2.47e-05	74032	genus	Antarctobacter
0.0003783	44	44	124	1.48	2.47e-05	74033	species	Antarctobacter heliothermus
0.0003353	39	0	112	1.14	2.616e-05	188905	genus	Jannaschia
0.0003353	39	0	112	1.14	2.616e-05	2645469	no rank	unclassified Jannaschia
0.0003353	39	39	112	1.14	2.616e-05	290400	species	Jannaschia sp. CCS1
0.0002923	34	0	106	1.17	3.189e-05	2029873	genus	Monaibacterium
0.0002923	34	0	106	1.17	3.189e-05	2637785	no rank	unclassified Monaibacterium
0.0002923	34	34	106	1.17	3.189e-05	2715211	species	Monaibacterium sp. ALG8
0.0002321	27	0	85	1.32	2.238e-05	947567	genus	Litoreibacter
0.0002321	27	0	85	1.32	2.238e-05	2620315	no rank	unclassified Litoreibacter
0.0002321	27	27	85	1.32	2.238e-05	2599296	species	Litoreibacter sp. LN3S51
0.0002321	27	0	60	1.25	1.411e-05	1759417	genus	Pseudohalocynthiibacter
0.0002321	27	27	60	1.25	1.411e-05	1591409	species	Pseudohalocynthiibacter aestuariivivens
0.0002235	26	0	59	1.25	1.839e-05	387095	genus	Maribius
0.0002235	26	0	59	1.25	1.839e-05	2639808	no rank	unclassified Maribius
0.0002235	26	26	59	1.25	1.839e-05	2587842	species	Maribius sp. THAF1
0.0001892	22	0	70	1.21	1.205e-05	258255	genus	Pseudovibrio
0.0001892	22	0	70	1.21	1.205e-05	2627060	no rank	unclassified Pseudovibrio
0.0001892	22	22	70	1.21	1.205e-05	911045	species	Pseudovibrio sp. FO-BEG1
0.0001806	21	0	76	1.55	2.014e-05	119541	genus	Rhodobaca
0.0001806	21	21	76	1.55	2.014e-05	441209	species	Rhodobaca barguzinensis
0.000172	20	0	79	1.28	2.068e-05	335927	genus	Thalassobius
0.000172	20	20	79	1.28	2.068e-05	53501	species	Thalassobius gelatinovorus
0.000172	20	0	71	1.13	1.707e-05	299261	genus	Tateyamaria
0.000172	20	20	71	1.13	1.707e-05	299262	species	Tateyamaria omphalii
0.0001462	17	0	69	1.45	1.873e-05	1648497	genus	Boseongicola
0.0001462	17	0	69	1.45	1.873e-05	2634418	no rank	unclassified Boseongicola
0.0001462	17	17	69	1.45	1.873e-05	2552942	species	Boseongicola sp. CCM32
0.0001462	17	0	55	1.29	1.505e-05	2211641	genus	Yoonia
0.0001462	17	17	55	1.29	1.505e-05	245188	species	Yoonia vestfoldensis
0.0001118	13	0	49	1.37	1.011e-05	2738399	genus	Parasedimentitalea
0.0001118	13	13	49	1.37	1.011e-05	2483033	species	Parasedimentitalea marina
8.598e-05	10	0	25	1.2	9.425e-06	1759396	genus	Marivivens
8.598e-05	10	0	25	1.2	9.425e-06	2622455	no rank	unclassified Marivivens
8.598e-05	10	10	25	1.2	9.425e-06	1920883	species	Marivivens sp. JLT3646
4.299e-05	5	0	29	1	7.269e-06	238783	genus	Pseudorhodobacter
4.299e-05	5	0	29	1	7.269e-06	2644082	no rank	unclassified Pseudorhodobacter
4.299e-05	5	5	29	1	7.269e-06	2500533	species	Pseudorhodobacter sp. S12M18
3.439e-05	4	0	21	1.05	6.568e-06	1284657	genus	Planktomarina
3.439e-05	4	0	21	1.05	6.568e-06	1284658	species	Planktomarina temperata
3.439e-05	4	4	21	1.05	6.568e-06	666509	strain	Planktomarina temperata RCA23
0.002055	239	3	796	1.29	3.827e-05	69657	family	Hyphomonadaceae
0.001049	122	5	420	1.33	3.787e-05	85	genus	Hyphomonas
0.0007222	84	0	303	1.39	4.054e-05	2630699	no rank	unclassified Hyphomonas
0.0003955	46	46	136	1.41	3.495e-05	1873716	species	Hyphomonas sp. CACIAM 19H1
0.0003267	38	38	167	1.37	4.662e-05	1906738	species	Hyphomonas sp. Mor2
0.0002837	33	0	95	1.21	2.69e-05	81032	species	Hyphomonas neptunium
0.0002837	33	33	95	1.21	2.69e-05	228405	strain	Hyphomonas neptunium ATCC 15444
0.0005073	59	0	171	1.32	5.817e-05	1433402	genus	Glycocaulis
0.0005073	59	59	171	1.32	5.817e-05	1434191	species	Glycocaulis alkaliphilus
0.0004643	54	0	193	1.16	5.864e-05	74317	genus	Maricaulis
0.0004643	54	0	193	1.16	5.864e-05	74318	species	Maricaulis maris
0.0004643	54	54	193	1.16	5.864e-05	394221	strain	Maricaulis maris MCS10
8.598e-06	1	0	5	1.2	1.438e-06	2723	genus	Hirschia
8.598e-06	1	0	5	1.2	1.438e-06	2724	species	Hirschia baltica
8.598e-06	1	1	5	1.2	1.438e-06	582402	strain	Hirschia baltica ATCC 49814
0.02281	2653	0	8924	1.35	8.373e-05	204458	order	Caulobacterales
0.02281	2653	103	8924	1.35	8.373e-05	76892	family	Caulobacteraceae
0.01058	1230	166	3948	1.38	8.696e-05	75	genus	Caulobacter
0.00264	307	10	1040	1.29	7.384e-05	2648921	no rank	unclassified Caulobacter
0.0009802	114	114	337	1.34	7.048e-05	2708539	species	Caulobacter sp. Ji-3-8
0.000877	102	102	361	1.3	7.155e-05	366602	species	Caulobacter sp. K31
0.0006964	81	81	284	1.25	6.9e-05	69665	species	Caulobacter sp. FWC26
0.001608	187	187	481	1.46	6.008e-05	155892	species	Caulobacter vibrioides
0.00129	150	150	479	1.34	0.0001133	69666	species	Caulobacter mirabilis
0.001126	131	131	354	1.37	8.708e-05	88688	species	Caulobacter segnis
0.0009974	116	116	372	1.43	7.401e-05	2010972	species	Caulobacter rhizosphaerae
0.0009286	108	108	358	1.41	7.177e-05	1679497	species	Caulobacter flavus
0.0005589	65	65	180	1.39	4.929e-05	69395	species	Caulobacter henricii
0.006156	716	155	2432	1.31	6.175e-05	41275	genus	Brevundimonas
0.002356	274	36	902	1.25	4.931e-05	2622653	no rank	unclassified Brevundimonas
0.0004901	57	57	183	1.36	5.715e-05	1938605	species	Brevundimonas sp. LM2
0.0004643	54	54	176	1.32	6.916e-05	2561924	species	Brevundimonas sp. MF30-B
0.0004557	53	53	182	1.19	5.987e-05	2591463	species	Brevundimonas sp. M20
0.0001978	23	23	52	1.21	3.428e-05	1827469	species	Brevundimonas sp. GW460-12-10-14-LB2
0.0001548	18	18	66	1.11	3.527e-05	2579977	species	Brevundimonas sp. SGAir0440
0.0001204	14	14	32	1.22	2.791e-05	1532555	species	Brevundimonas sp. DS20
8.598e-05	10	10	37	1.05	2.728e-05	2562582	species	Brevundimonas sp. 'scallop'
7.738e-05	9	9	37	1.19	3.527e-05	2560058	species	Brevundimonas sp. Bb-A
0.0008856	103	103	300	1.4	5.152e-05	588932	species	Brevundimonas naejangsanensis
0.0006792	79	0	252	1.45	8.118e-05	74313	species	Brevundimonas subvibrioides
0.0006792	79	79	252	1.45	8.118e-05	633149	strain	Brevundimonas subvibrioides ATCC 15264
0.0004557	53	53	140	1.35	5.166e-05	74329	species	Brevundimonas mediterranea
0.0002579	30	30	88	1.26	3.422e-05	293	species	Brevundimonas diminuta
0.0001462	17	17	57	1.3	3.423e-05	41276	species	Brevundimonas vesicularis
4.299e-05	5	5	17	1.24	1.803e-05	1325724	species	Brevundimonas vancanneytii
0.002872	334	2	1127	1.32	0.000169	20	genus	Phenylobacterium
0.002055	239	0	828	1.3	0.0002072	284016	species	Phenylobacterium zucineum
0.002055	239	239	828	1.3	0.0002072	450851	strain	Phenylobacterium zucineum HLK1
0.0007996	93	0	292	1.36	0.0001095	2640670	no rank	unclassified Phenylobacterium
0.0007996	93	93	292	1.36	0.0001095	2201350	species	Phenylobacterium sp. HYN0004
0.001677	195	4	585	1.37	7.894e-05	81440	no rank	unclassified Caulobacteraceae
0.001058	123	123	387	1.37	0.0001033	2686094	species	Caulobacteraceae bacterium 0127_4
0.0005847	68	68	189	1.4	5.172e-05	1759059	species	Caulobacteraceae bacterium OTSz_A_272
0.0006449	75	0	248	1.2	3.306e-05	76890	genus	Asticcacaulis
0.0006449	75	43	248	1.2	3.306e-05	78587	species	Asticcacaulis excentricus
0.0002751	32	32	108	1.26	2.805e-05	573065	strain	Asticcacaulis excentricus CB 48
0.01375	1599	3	5440	1.37	0.0001987	82117	no rank	Alphaproteobacteria incertae sedis
0.01084	1261	38	4413	1.37	0.0002804	1632780	genus	Phreatobacter
0.004866	566	566	1886	1.39	0.0002753	1940610	species	Phreatobacter stygius
0.003009	350	350	1295	1.32	0.000315	1868589	species	Phreatobacter cathodiphilus
0.00264	307	0	1010	1.39	0.0002143	2644610	no rank	unclassified Phreatobacter
0.00264	307	307	1010	1.39	0.0002143	2570229	species	Phreatobacter sp. NMCR1094
0.002597	302	0	982	1.26	0.0002285	991903	genus	Polymorphum
0.002597	302	0	982	1.26	0.0002285	991904	species	Polymorphum gilvum
0.002597	302	302	982	1.26	0.0002285	991905	strain	Polymorphum gilvum SL003B-26A1
0.0002493	29	0	92	1.54	1.983e-05	213485	genus	Micavibrio
0.0002493	29	7	92	1.54	1.983e-05	349221	species	Micavibrio aeruginosavorus
9.458e-05	11	11	37	1.38	1.677e-05	349215	strain	Micavibrio aeruginosavorus EPB
9.458e-05	11	11	19	1.63	8.516e-06	856793	strain	Micavibrio aeruginosavorus ARL-13
3.439e-05	4	0	12	1.17	4.44e-06	62654	clade	SAR116 cluster
3.439e-05	4	0	12	1.17	4.44e-06	767891	genus	Candidatus Puniceispirillum
3.439e-05	4	0	12	1.17	4.44e-06	767892	species	Candidatus Puniceispirillum marinum
3.439e-05	4	4	12	1.17	4.44e-06	488538	strain	Candidatus Puniceispirillum marinum IMCC1322
0.0003525	41	0	121	1.64	1.715e-05	2066490	order	Emcibacterales
0.0003525	41	0	121	1.64	1.715e-05	2066491	family	Emcibacteraceae
0.0003525	41	1	121	1.64	1.715e-05	1602338	genus	Emcibacter
0.0001892	22	0	71	1.28	2.345e-05	2644914	no rank	unclassified Emcibacter
0.0001892	22	22	71	1.28	2.345e-05	2582913	species	Emcibacter sp. MEBiC09520
0.0001548	18	18	49	2.18	1.216e-05	2043170	species	Emcibacter congregatus
0.0003525	41	3	148	1.23	2.381e-06	766	order	Rickettsiales
0.0001892	22	3	66	1.47	1.87e-06	942	family	Anaplasmataceae
6.019e-05	7	4	18	2.28	5.583e-06	33993	genus	Neorickettsia
1.72e-05	2	0	2	2	2.717e-06	950	species	Neorickettsia risticii
1.72e-05	2	2	2	2	2.717e-06	434131	strain	Neorickettsia risticii str. Illinois
8.598e-06	1	0	2	1.5	2.344e-06	33994	species	Neorickettsia helminthoeca
8.598e-06	1	1	2	1.5	2.344e-06	1286528	strain	Neorickettsia helminthoeca str. Oregon
6.019e-05	7	0	25	1.04	1.467e-06	952	tribe	Wolbachieae
6.019e-05	7	3	25	1.04	1.467e-06	953	genus	Wolbachia
3.439e-05	4	3	16	1	1.195e-06	2640676	no rank	unclassified Wolbachia
8.598e-06	1	1	4	1	3.622e-06	2732593	species	Wolbachia endosymbiont of Ctenocephalides felis wCfeT
4.299e-05	5	4	17	1.35	2.395e-06	768	genus	Anaplasma
8.598e-06	1	1	5	1	4.244e-06	770	species	Anaplasma marginale
8.598e-05	10	0	49	1	2.373e-06	775	family	Rickettsiaceae
6.878e-05	8	0	36	1	1.869e-06	33988	tribe	Rickettsieae
5.159e-05	6	0	28	1	1.865e-06	780	genus	Rickettsia
3.439e-05	4	0	16	1	1.659e-06	114277	species group	spotted fever group
8.598e-06	1	0	9	1	3.443e-05	33991	species	Rickettsia montanensis
8.598e-06	1	1	9	1	3.443e-05	1105114	strain	Rickettsia montanensis str. OSU 85-930
8.598e-06	1	0	3	1	4.555e-06	786	species	Rickettsia akari
8.598e-06	1	1	3	1	4.555e-06	293614	strain	Rickettsia akari str. Hartford
8.598e-06	1	0	2	1	3.56e-06	2750824	no rank	unclassified spotted fever group
8.598e-06	1	1	2	1	3.56e-06	444612	species	Rickettsia endosymbiont of Ixodes scapularis
8.598e-06	1	0	1	1	1.621e-06	787	species	Rickettsia australis
8.598e-06	1	1	1	1	1.621e-06	1105110	strain	Rickettsia australis str. Cutlack
8.598e-06	1	0	9	1	4.043e-06	1129742	species group	belli group
8.598e-06	1	1	9	1	8.045e-06	788	species	Rickettsia canadensis
8.598e-06	1	0	1	1	1.464e-06	114295	no rank	unclassified Rickettsia
8.598e-06	1	0	1	1	1.464e-06	337479	species	Rickettsia endosymbiont of Bemisia tabaci
8.598e-06	1	1	1	1	1.464e-06	1182263	strain	Rickettsia sp. MEAM1 (Bemisia tabaci)
1.72e-05	2	0	8	1	1.374e-05	2601645	genus	Candidatus Sneabacter
1.72e-05	2	2	8	1	1.374e-05	2601646	species	Candidatus Sneabacter namystus
1.72e-05	2	0	9	1	6.516e-06	2115980	genus	Candidatus Phycorickettsia
1.72e-05	2	2	9	1	6.516e-06	2115978	species	Candidatus Phycorickettsia trachydisci
2.579e-05	3	0	5	1.2	1.524e-06	1699067	no rank	unclassified Rickettsiales
2.579e-05	3	3	4	1.25	2.408e-06	1528098	species	Rickettsiales bacterium Ac37b
1.72e-05	2	0	4	1	3.733e-06	2603433	family	Candidatus Deianiraeaceae
1.72e-05	2	0	4	1	3.733e-06	2603321	genus	Candidatus Deianiraea
1.72e-05	2	2	4	1	3.733e-06	2163644	species	Candidatus Deianiraea vastatrix
8.598e-06	1	0	6	1	3.226e-06	1328881	family	Candidatus Midichloriaceae
8.598e-06	1	0	6	1	5.67e-06	411566	genus	Candidatus Midichloria
8.598e-06	1	0	6	1	5.67e-06	234827	species	Candidatus Midichloria mitochondrii
8.598e-06	1	1	6	1	5.67e-06	696127	strain	Candidatus Midichloria mitochondrii IricVA
0.0002493	29	5	70	1.33	9.772e-06	1921002	order	Holosporales
9.458e-05	11	0	15	2.07	8.715e-06	2100208	family	Caedimonadaceae
9.458e-05	11	0	15	2.07	8.715e-06	1509243	genus	Candidatus Nucleicultrix
9.458e-05	11	0	15	2.07	8.715e-06	1509244	species	Candidatus Nucleicultrix amoebiphila
9.458e-05	11	11	15	2.07	8.715e-06	1414854	strain	Candidatus Nucleicultrix amoebiphila FS5
6.019e-05	7	0	29	1.24	1.259e-05	1777752	family	Candidatus Paracaedibacteraceae
6.019e-05	7	0	29	1.24	1.259e-05	1521255	genus	Candidatus Paracaedibacter
6.019e-05	7	7	29	1.24	1.259e-05	91604	species	Candidatus Paracaedibacter acanthamoebae
5.159e-05	6	0	19	1	6.053e-06	44746	family	Holosporaceae
4.299e-05	5	2	15	1	1.357e-05	2601574	genus	Candidatus Cytomitobacter
1.72e-05	2	2	5	1	9.269e-06	2601575	species	Candidatus Cytomitobacter indipagum
8.598e-06	1	1	5	1	8.856e-06	2066024	species	Candidatus Cytomitobacter primus
8.598e-06	1	0	4	1	2.665e-06	204454	no rank	unclassified Holosporaceae
8.598e-06	1	1	4	1	2.665e-06	86106	species	endosymbiont of Acanthamoeba sp. UWC8
0.0001376	16	0	55	1.11	1.947e-05	255473	order	Parvularculales
0.0001376	16	0	55	1.11	1.947e-05	255474	family	Parvularculaceae
0.0001376	16	0	55	1.11	1.947e-05	208215	genus	Parvularcula
0.0001376	16	0	55	1.11	1.947e-05	208216	species	Parvularcula bermudensis
0.0001376	16	16	55	1.11	1.947e-05	314260	strain	Parvularcula bermudensis HTCC2503
6.878e-05	8	0	19	1	4.499e-06	1191478	order	Magnetococcales
6.878e-05	8	0	19	1	4.499e-06	1191479	family	Magnetococcaceae
6.878e-05	8	0	19	1	4.499e-06	162171	genus	Magnetococcus
6.878e-05	8	0	19	1	4.499e-06	1124597	species	Magnetococcus marinus
6.878e-05	8	8	19	1	4.499e-06	156889	strain	Magnetococcus marinus MC-1
3.439e-05	4	0	21	1	2.02e-06	54526	order	Pelagibacterales
3.439e-05	4	1	21	1	2.208e-06	1655514	family	Pelagibacteraceae
1.72e-05	2	1	4	1	5.525e-07	198251	genus	Candidatus Pelagibacter
8.598e-06	1	0	1	1	1.93e-07	2647897	no rank	unclassified Candidatus Pelagibacter
8.598e-06	1	1	1	1	9.711e-07	1002672	species	Candidatus Pelagibacter sp. IMCC9063
8.598e-06	1	0	12	1	5.322e-06	1655516	no rank	unclassified Pelagibacteraceae
8.598e-06	1	1	12	1	9.899e-06	744985	species	alpha proteobacterium HIMB59
0.2634	30640	1055	111020	1.34	4.981e-05	28216	class	Betaproteobacteria
0.2124	24706	1557	84676	1.37	4.642e-05	80840	order	Burkholderiales
0.08571	9968	734	32570	1.36	3.707e-05	119060	family	Burkholderiaceae
0.03196	3717	742	11626	1.34	3.28e-05	32008	genus	Burkholderia
0.012	1396	415	4251	1.27	2.422e-05	87882	species group	Burkholderia cepacia complex
0.001238	144	141	441	1.32	2.908e-05	87883	species	Burkholderia multivorans
2.579e-05	3	3	5	1	8.082e-06	395019	strain	Burkholderia multivorans ATCC 17616
0.000963	112	108	317	1.22	1.373e-05	95486	species	Burkholderia cenocepacia
2.579e-05	3	3	5	1	4.07e-06	406425	strain	Burkholderia cenocepacia MC0-3
8.598e-06	1	1	1	1	2.415e-06	1055524	strain	Burkholderia cenocepacia H111
0.0009286	108	106	305	1.34	2.3e-05	101571	species	Burkholderia ubonensis
1.72e-05	2	2	6	1.17	5.987e-06	1249668	strain	Burkholderia ubonensis MSMB22
0.0008168	95	44	249	1.29	1.469e-05	292	species	Burkholderia cepacia
0.0002665	31	31	73	1.33	2.249e-05	1009846	strain	Burkholderia cepacia GG4
0.000172	20	20	52	1.21	1.267e-05	1395570	strain	Burkholderia cepacia JBK9
0.0004643	54	54	195	1.17	1.782e-05	488447	species	Burkholderia contaminans
0.0004643	54	54	125	1.3	1.403e-05	95485	species	Burkholderia stabilis
0.0004385	51	51	131	1.21	3.448e-05	152500	species	Burkholderia dolosa
0.0004213	49	49	137	1.28	1.216e-05	482957	species	Burkholderia lata
0.0004127	48	48	166	1.19	3.681e-05	1503054	species	Burkholderia stagnalis
0.0003009	35	35	99	1.42	2.53e-05	265293	species	[Pseudomonas] mesoacidophila
0.0003009	35	35	89	1.25	1.311e-05	60550	species	Burkholderia pyrrocinia
0.0002837	33	33	99	1.22	1.799e-05	1503055	species	Burkholderia territorii
0.0002493	29	29	105	1.18	2.927e-05	60552	species	Burkholderia vietnamiensis
0.0002493	29	0	66	1.38	1.552e-05	152480	species	Burkholderia ambifaria
0.0001548	18	18	48	1.31	1.767e-05	339670	strain	Burkholderia ambifaria AMMD
9.458e-05	11	11	18	1.56	1.302e-05	398577	strain	Burkholderia ambifaria MC40-6
0.0002407	28	28	82	1.23	2.408e-05	488729	species	Burkholderia metallica
0.0001978	23	23	65	1.2	1.87e-05	488731	species	Burkholderia seminalis
0.0001634	19	19	55	1.36	1.835e-05	179879	species	Burkholderia anthina
0.0001462	17	17	46	1.24	1.591e-05	488732	species	Burkholderia diffusa
0.0001376	16	16	35	1.49	1.643e-05	1207504	species	Burkholderia pseudomultivorans
1.72e-05	2	2	12	1.83	1.223e-05	488446	species	Burkholderia latens
0.006603	768	165	2252	1.36	3.148e-05	2613784	no rank	unclassified Burkholderia
0.001204	140	140	376	1.5	4.927e-05	2571746	species	Burkholderia sp. DHOD12
0.0008168	95	95	294	1.45	4.427e-05	758782	species	Burkholderia sp. THE68
0.0005675	66	66	178	1.39	3.046e-05	640512	species	Burkholderia sp. CCGE1003
0.0004901	57	57	187	1.29	4.011e-05	1740163	species	Burkholderia sp. Bp7605
0.0002837	33	33	83	1.35	2.981e-05	1097668	species	Burkholderia sp. YI23
0.0002837	33	33	62	1.69	2.394e-05	758796	species	Burkholderia sp. RPE67
0.0002579	30	30	80	1.11	1.949e-05	1855726	species	Burkholderia sp. KK1
0.0002493	29	29	72	1.76	2.359e-05	1637862	species	Burkholderia sp. LA-2-3-30-S1-D2
0.0002064	24	24	79	1.19	1.812e-05	1705310	species	Burkholderia sp. IDO3
0.0001978	23	23	70	1.34	2.471e-05	1637853	species	Burkholderia sp. NRF60-BP8
0.0001892	22	22	55	1.33	1.343e-05	2217913	species	Burkholderia sp. JP2-270
0.0001806	21	21	51	1.41	1.363e-05	1795043	species	Burkholderia sp. PAMC 26561
0.0001118	13	13	38	1.05	1.297e-05	1637869	species	Burkholderia sp. MSMB0856
9.458e-05	11	11	33	1.09	1.34e-05	1795874	species	Burkholderia sp. PAMC 28687
4.299e-05	5	5	26	1.12	2.351e-05	1179675	species	Burkholderia sp. KBS0801
8.598e-06	1	1	3	1	6.316e-06	416344	species	Burkholderia sp. KJ006
0.003121	363	155	1038	1.34	2.334e-05	111527	species group	pseudomallei group
0.0005073	59	58	168	1.46	2.846e-05	57975	species	Burkholderia thailandensis
8.598e-06	1	1	2	2	0.0008937	1249663	strain	Burkholderia thailandensis H0587
0.0004815	56	45	118	1.32	8.182e-06	28450	species	Burkholderia pseudomallei
2.579e-05	3	3	6	1	3.854e-05	1437000	strain	Burkholderia pseudomallei MSHR1153
1.72e-05	2	2	1	2	6.097e-06	1249658	strain	Burkholderia pseudomallei PB08298010
1.72e-05	2	2	1	2	1.648e-05	1435372	strain	Burkholderia pseudomallei MSHR3965
8.598e-06	1	1	6	1	0.0001153	557724	strain	Burkholderia pseudomallei 576
8.598e-06	1	1	4	1	6.182e-05	1249477	strain	Burkholderia pseudomallei NAU35A-3
8.598e-06	1	1	1	1	6.939e-06	1249470	strain	Burkholderia pseudomallei MSHR1079
8.598e-06	1	1	1	1	0.0009381	1335307	strain	Burkholderia pseudomallei MSHR305
0.0002407	28	28	57	1.18	2.054e-05	1385591	species	Burkholderia sp. BDU6
0.0002407	28	24	46	1.37	1.123e-05	342113	species	Burkholderia oklahomensis
3.439e-05	4	4	10	1.3	1.271e-05	441162	strain	Burkholderia oklahomensis C6786
0.0001376	16	16	63	1.43	2e-05	1385592	species	Burkholderia sp. BDU8
6.878e-05	8	8	14	1.79	3.217e-05	1637831	species	Burkholderia sp. MSMB617WGS
6.019e-05	7	7	19	1.11	2.604e-05	1636423	species	Burkholderia sp. MSMB1588
2.579e-05	3	3	8	1.62	3.572e-05	13373	species	Burkholderia mallei
2.579e-05	3	3	9	1.44	1.493e-05	1637841	species	Burkholderia sp. MSMB0852
0.001677	195	165	620	1.36	4.08e-05	28095	species	Burkholderia gladioli
0.0001634	19	19	40	1.38	2.005e-05	32009	no rank	Burkholderia gladioli pv. gladioli
9.458e-05	11	11	29	1.07	1.166e-05	999541	strain	Burkholderia gladioli BSR3
0.0007652	89	87	248	1.21	3.425e-05	337	species	Burkholderia glumae
8.598e-06	1	1	6	1	1.833e-05	626418	strain	Burkholderia glumae BGR1
8.598e-06	1	1	1	1	2.682e-06	1176514	strain	Burkholderia glumae AU6208
0.0007222	84	84	282	1.22	4.129e-05	41899	species	Burkholderia plantarii
0.0006878	80	80	226	1.37	3.82e-05	758793	species	Burkholderia insecticola
0.01762	2049	486	6538	1.34	4.964e-05	106589	genus	Cupriavidus
0.003388	394	391	1185	1.28	3.548e-05	164546	species	Cupriavidus taiwanensis
2.579e-05	3	3	7	1	1.092e-05	977880	strain	Cupriavidus taiwanensis LMG 19424
0.00172	200	90	613	1.35	3.675e-05	106590	species	Cupriavidus necator
0.0005847	68	68	161	1.47	3.048e-05	1042878	strain	Cupriavidus necator N-1
0.0003611	42	42	151	1.21	3.562e-05	381666	strain	Cupriavidus necator H16
0.001668	194	194	603	1.25	5.412e-05	82633	species	Cupriavidus pauculus
0.001651	192	192	593	1.28	5.014e-05	96344	species	Cupriavidus oxalaticus
0.001634	190	161	551	1.44	9.368e-05	82541	species	Cupriavidus gilardii
0.0002493	29	29	78	1.94	6.221e-05	1267562	strain	Cupriavidus gilardii CR3
0.0009372	109	109	295	1.31	3.975e-05	68895	species	Cupriavidus basilensis
0.0007996	93	93	319	1.44	3.161e-05	119219	species	Cupriavidus metallidurans
0.0006792	79	79	207	1.34	3.783e-05	151783	species	Cupriavidus campinensis
0.0005331	62	0	172	1.37	2.719e-05	248026	species	Cupriavidus pinatubonensis
0.0005331	62	62	172	1.37	2.719e-05	264198	strain	Cupriavidus pinatubonensis JMP134
0.0002321	27	27	66	1.14	2.344e-05	1796606	species	Cupriavidus nantongensis
0.0001806	21	8	54	1.43	2.085e-05	2640874	no rank	unclassified Cupriavidus
7.738e-05	9	9	21	1.33	2.417e-05	1389192	species	Cupriavidus sp. USMAHM13
3.439e-05	4	4	15	1.13	1.133e-05	876364	species	Cupriavidus sp. USMAA2-4
1.72e-05	2	2	9	1.33	8.881e-06	367825	species	Cupriavidus malaysiensis
0.01762	2049	312	6353	1.34	3.146e-05	1822464	genus	Paraburkholderia
0.004927	573	20	1768	1.31	3.276e-05	2615204	no rank	unclassified Paraburkholderia
0.0009458	110	110	338	1.51	5.056e-05	1926494	species	Paraburkholderia sp. SOS3
0.0007222	84	84	276	1.24	4.179e-05	2571748	species	Paraburkholderia sp. DHF22
0.0007222	84	84	209	1.4	3.099e-05	2571747	species	Paraburkholderia sp. 7Q-K02
0.0006706	78	78	262	1.17	2.94e-05	2547399	species	Paraburkholderia sp. 7MH5
0.000662	77	77	251	1.31	3.946e-05	640511	species	Paraburkholderia sp. CCGE1002
0.0004041	47	47	165	1.35	2.433e-05	2735434	species	Paraburkholderia sp. PGU19
0.0003525	41	41	99	1.18	1.588e-05	2735433	species	Paraburkholderia sp. PGU16
0.0002751	32	32	93	1.25	1.759e-05	2604047	species	Paraburkholderia sp. Msb3
0.0009544	111	111	342	1.26	2.34e-05	2026199	species	Paraburkholderia aromaticivorans
0.0008856	103	103	263	1.43	3.614e-05	92647	species	Paraburkholderia tropica
0.0008598	100	64	273	1.3	1.898e-05	75105	species	Paraburkholderia caribensis
0.0003095	36	36	99	1.39	2.091e-05	1323664	strain	Paraburkholderia caribensis MBA4
0.0008512	99	0	283	1.33	2.267e-05	261302	species	Paraburkholderia phytofirmans
0.0004299	50	50	143	1.32	2.513e-05	398527	strain	Paraburkholderia phytofirmans PsJN
0.0004213	49	49	140	1.34	2.065e-05	1417228	strain	Paraburkholderia phytofirmans OLGA172
0.0007652	89	89	235	1.6	4.21e-05	169427	species	Paraburkholderia terricola
0.000705	82	0	282	1.36	3.93e-05	148447	species	Paraburkholderia phymatum
0.000705	82	82	282	1.36	3.93e-05	391038	strain	Paraburkholderia phymatum STM815
0.0005933	69	69	180	1.63	2.997e-05	60548	species	Paraburkholderia graminis
0.0005417	63	0	197	1.19	3.262e-05	252970	species	Paraburkholderia phenoliruptrix
0.0005417	63	63	197	1.19	3.262e-05	1229205	strain	Paraburkholderia phenoliruptrix BR3459a
0.0005417	63	63	167	1.2	2.723e-05	134536	species	Paraburkholderia caledonica
0.0005245	61	61	173	1.33	2.468e-05	420953	species	Paraburkholderia megapolitana
0.0005073	59	0	205	1.13	3.238e-05	948107	species	Paraburkholderia sprentiae
0.0005073	59	59	205	1.13	3.238e-05	754502	strain	Paraburkholderia sprentiae WSM5005
0.0004471	52	52	148	1.16	1.582e-05	134537	species	Paraburkholderia fungorum
0.0004299	50	0	171	1.26	2.687e-05	36873	species	Paraburkholderia xenovorans
0.0004299	50	50	171	1.26	2.687e-05	266265	strain	Paraburkholderia xenovorans LB400
0.0004041	47	47	149	1.33	2.229e-05	1761016	species	Paraburkholderia caffeinilytica
0.0004041	47	47	140	1.36	1.49e-05	169430	species	Paraburkholderia hospita
0.0003009	35	35	117	1.38	3.276e-05	2211211	species	Paraburkholderia dokdonella
0.0002923	34	34	103	1.62	1.998e-05	311230	species	Paraburkholderia terrae
0.005305	617	51	1893	1.31	3.182e-05	93217	genus	Pandoraea
0.0007824	91	91	257	1.29	3.07e-05	93220	species	Pandoraea pnomenusa
0.000705	82	82	225	1.29	5.362e-05	445709	species	Pandoraea thiooxydans
0.0006449	75	75	205	1.4	4.015e-05	93221	species	Pandoraea pulmonicola
0.0004299	50	50	100	1.44	2.16e-05	1891094	species	Pandoraea fibrosis
0.0003955	46	46	139	1.4	2.918e-05	656179	species	Pandoraea faecigallinarum
0.0003611	42	42	153	1.14	2.774e-05	93219	species	Pandoraea norimbergensis
0.0003439	40	0	133	1.2	3.049e-05	2624094	no rank	unclassified Pandoraea
0.0003439	40	40	133	1.2	3.049e-05	2518599	species	Pandoraea sp. XY-2
0.0003181	37	37	150	1.26	3.409e-05	93222	species	Pandoraea sputorum
0.0003181	37	37	111	1.28	1.833e-05	93218	species	Pandoraea apista
0.0002923	34	34	108	1.25	2.278e-05	573737	species	Pandoraea oxalativorans
0.0002751	32	32	97	1.29	1.997e-05	656178	species	Pandoraea vervacti
0.005193	604	255	2167	1.26	3.528e-05	48736	genus	Ralstonia
0.001367	159	127	450	1.41	1.734e-05	305	species	Ralstonia solanacearum
0.0002235	26	26	64	1.72	2.775e-05	859655	strain	Ralstonia solanacearum CMR15
2.579e-05	3	3	4	1	9.331e-06	859657	strain	Ralstonia solanacearum PSI07
1.72e-05	2	2	2	2	5.71e-06	1457195	strain	Ralstonia solanacearum Rs-10-244
8.598e-06	1	1	1	1	2.256e-06	1394180	strain	Ralstonia solanacearum Rs-09-161
0.0008512	99	99	527	1.11	6.724e-05	190721	species	Ralstonia insidiosa
0.0003955	46	15	155	1.24	2.003e-05	329	species	Ralstonia pickettii
0.000172	20	20	61	1.3	2.692e-05	402626	strain	Ralstonia pickettii 12J
9.458e-05	11	11	33	1.45	1.236e-05	428406	strain	Ralstonia pickettii 12D
0.0003009	35	35	122	1.24	2.719e-05	105219	species	Ralstonia mannitolilytica
6.019e-05	7	0	34	1.24	6.753e-05	209769	no rank	unclassified Ralstonia
6.019e-05	7	7	34	1.24	6.753e-05	1944648	species	blood disease bacterium A2-HR MARDI
2.579e-05	3	3	6	1.17	1.01e-05	1310165	species	Ralstonia pseudosolanacearum
0.0004901	57	0	182	1.53	1.917e-05	1827195	genus	Caballeronia
0.0004901	57	54	182	1.53	1.917e-05	2646786	no rank	unclassified Caballeronia
1.72e-05	2	2	11	1.82	1.283e-05	2705548	species	Caballeronia sp. SBC1
8.598e-06	1	1	6	1	4.74e-06	2705547	species	Caballeronia sp. SBC2
0.0004041	47	0	154	1.35	5.131e-05	47670	genus	Lautropia
0.0004041	47	47	154	1.35	5.131e-05	47671	species	Lautropia mirabilis
0.0003783	44	0	120	1.47	3.425e-05	2571159	genus	Mycetohabitans
0.0003783	44	0	120	1.47	3.425e-05	412963	species	Paraburkholderia rhizoxinica
0.0003783	44	44	120	1.47	3.425e-05	882378	strain	Paraburkholderia rhizoxinica HKI 454
0.0002837	33	0	73	1.26	1.455e-05	240411	genus	Chitinimonas
0.0002837	33	33	73	1.26	1.455e-05	2594795	species	Chitinimonas arctica
5.159e-05	6	0	30	1.1	8.994e-07	44013	genus	Polynucleobacter
2.579e-05	3	3	18	1.11	1.372e-06	576610	species	Polynucleobacter necessarius
8.598e-06	1	0	4	1.25	9.97e-07	2640945	no rank	unclassified Polynucleobacter
8.598e-06	1	1	4	1.25	2.058e-06	1743174	species	Polynucleobacter sp. MWH-UH21B
8.598e-06	1	1	5	1	2.594e-06	556054	species	Polynucleobacter difficilis
8.598e-06	1	1	3	1	1.458e-06	1743168	species	Polynucleobacter wuianus
5.159e-05	6	0	23	1.35	7.137e-06	131079	genus	Limnobacter
5.159e-05	6	0	23	1.35	7.137e-06	2630203	no rank	unclassified Limnobacter
5.159e-05	6	6	23	1.35	7.137e-06	2732163	species	Limnobacter sp. SAORIC-580
2.579e-05	3	0	5	1.4	1.951e-06	2680021	genus	Ephemeroptericola
2.579e-05	3	3	5	1.4	1.951e-06	2268024	species	Ephemeroptericola cinctiostellae
1.72e-05	2	0	7	1	2.714e-06	1810868	genus	Mycoavidus
1.72e-05	2	2	7	1	2.714e-06	1553431	species	Mycoavidus cysteinexigens
0.04915	5717	429	18277	1.37	5.062e-05	80864	family	Comamonadaceae
0.01852	2154	188	6752	1.39	8.316e-05	34072	genus	Variovorax
0.01146	1333	302	4289	1.33	8.875e-05	663243	no rank	unclassified Variovorax
0.001814	211	211	659	1.36	9.647e-05	1034889	species	Variovorax sp. HW608
0.001238	144	144	386	1.5	6.849e-05	2126319	species	Variovorax sp. PMC12
0.00104	121	121	375	1.34	7.953e-05	434009	species	Variovorax sp. PBL-H6
0.0009888	115	115	359	1.24	6.774e-05	662548	species	Variovorax sp. RA8
0.0009716	113	113	332	1.42	6.165e-05	434008	species	Variovorax sp. PBS-H4
0.0009458	110	110	377	1.23	6.881e-05	207745	species	Variovorax sp. WDL1
0.0007824	91	91	264	1.21	6.857e-05	1795631	species	Variovorax sp. PAMC 28711
0.0006191	72	72	208	1.22	7.018e-05	282217	species	Variovorax sp. SRS16
0.0004643	54	54	156	1.21	6.478e-05	434014	species	Variovorax sp. PBL-E5
0.004634	539	225	1532	1.39	5.945e-05	34073	species	Variovorax paradoxus
0.0009888	115	115	246	1.66	4.881e-05	1246301	strain	Variovorax paradoxus B4
0.0008598	100	100	353	1.25	6.676e-05	595537	strain	Variovorax paradoxus EPS
0.0008512	99	99	287	1.34	6.235e-05	543728	strain	Variovorax paradoxus S110
0.0008082	94	94	293	1.46	6.108e-05	436515	species	Variovorax boronicumulans
0.005176	602	69	1848	1.3	4.824e-05	47420	genus	Hydrogenophaga
0.004084	475	37	1473	1.27	5.048e-05	2610897	no rank	unclassified Hydrogenophaga
0.0008512	99	99	335	1.19	9.011e-05	2716225	species	Hydrogenophaga sp. BA0156
0.000834	97	97	274	1.44	4.503e-05	2651974	species	Hydrogenophaga sp. BPS33
0.0007824	91	91	307	1.29	7.033e-05	795665	species	Hydrogenophaga sp. PBC
0.0004987	58	58	142	1.23	3.509e-05	434010	species	Hydrogenophaga sp. PBL-H3
0.0003697	43	43	133	1.13	3.353e-05	1842537	species	Hydrogenophaga sp. RAC07
0.0002751	32	32	84	1.23	4.327e-05	2184519	species	Hydrogenophaga sp. NH-16
0.0001548	18	18	66	1.21	1.437e-05	2565558	species	Hydrogenophaga sp. PAMC20947
0.0003095	36	36	104	1.47	4.913e-05	47421	species	Hydrogenophaga pseudoflava
0.0001892	22	22	71	1.52	1.512e-05	1763535	species	Hydrogenophaga crassostreae
0.004454	518	53	1531	1.35	2.736e-05	12916	genus	Acidovorax
0.002313	269	7	747	1.41	2.639e-05	2684926	no rank	unclassified Acidovorax
0.000705	82	82	219	1.41	5.124e-05	2743470	species	Acidovorax sp. 16-35-5
0.0003697	43	43	123	1.37	3.26e-05	1842533	species	Acidovorax sp. RAC01
0.0003439	40	40	115	1.37	2.479e-05	2518343	species	Acidovorax sp. JMULE5
0.0002493	29	29	58	1.6	1.308e-05	2478662	species	Acidovorax sp. 1608163
0.0002407	28	28	72	1.36	1.705e-05	358220	species	Acidovorax sp. KKS102
0.000215	25	25	64	1.62	2.385e-05	2714923	species	Acidovorax sp. HDW3
6.878e-05	8	8	26	1.12	9.158e-06	1858609	species	Acidovorax sp. T1
6.019e-05	7	7	37	1.22	3.873e-05	232721	species	Acidovorax sp. JS42
0.0007136	83	0	302	1.26	2.68e-05	80867	species	Acidovorax avenae
0.0007136	83	83	302	1.26	2.68e-05	80870	subspecies	Acidovorax avenae subsp. avenae
0.0003611	42	42	121	1.52	1.926e-05	553814	species	Acidovorax carolinensis
0.0003353	39	39	86	1.33	3.175e-05	80868	species	Acidovorax cattleyae
0.0002579	30	30	80	1.12	2.27e-05	80869	species	Acidovorax citrulli
1.72e-05	2	0	10	1	1.225e-05	721785	species	Acidovorax ebreus
1.72e-05	2	2	10	1	1.225e-05	535289	strain	Acidovorax ebreus TPSY
0.002751	320	0	983	1.31	3.298e-05	28065	genus	Rhodoferax
0.0009716	113	113	325	1.36	6.151e-05	1842727	species	Rhodoferax koreense
0.0008254	96	96	306	1.33	3.577e-05	2509614	species	Rhodoferax sediminis
0.0004385	51	0	170	1.19	4.963e-05	2627954	no rank	unclassified Rhodoferax
0.0004385	51	51	170	1.19	4.963e-05	2741720	species	Rhodoferax sp. BAB1
0.0002665	31	0	93	1.37	1.96e-05	192843	species	Rhodoferax ferrireducens
0.0002665	31	31	93	1.37	1.96e-05	338969	strain	Rhodoferax ferrireducens T118
0.0001978	23	23	64	1.22	1.596e-05	1484693	species	Rhodoferax saidenbachensis
5.159e-05	6	6	24	1.08	6.387e-06	81479	species	Rhodoferax antarcticus
0.002502	291	39	883	1.33	1.998e-05	283	genus	Comamonas
0.0006363	74	0	242	1.26	8.56e-05	2638500	no rank	unclassified Comamonas
0.0006363	74	74	242	1.26	8.56e-05	2597701	species	Comamonas sp. NLF-7-7
0.0004213	49	49	150	1.23	3.635e-05	1082851	species	Comamonas serinivorans
0.0003353	39	35	121	1.36	9.647e-06	285	species	Comamonas testosteroni
3.439e-05	4	4	10	1	7.258e-06	1392005	strain	Comamonas testosteroni TK102
0.0002665	31	31	92	1.41	2.085e-05	160825	species	Comamonas koreensis
0.0001806	21	21	50	1.66	1.115e-05	1562974	species	Comamonas piscis
0.0001548	18	18	49	1.43	1.532e-05	225991	species	Comamonas aquatica
0.000129	15	15	59	1.24	9.048e-06	363952	species	Comamonas thiooxydans
4.299e-05	5	5	16	1.19	5.007e-06	225992	species	Comamonas kerstersii
0.002459	286	0	1051	1.21	0.0001323	174951	genus	Ramlibacter
0.002459	286	179	1051	1.21	0.0001323	94132	species	Ramlibacter tataouinensis
0.00092	107	107	354	1.2	0.000101	365046	strain	Ramlibacter tataouinensis TTB310
0.001788	208	1	754	1.27	4.157e-05	52972	genus	Polaromonas
0.001187	138	51	544	1.23	5.632e-05	2638319	no rank	unclassified Polaromonas
0.000748	87	87	401	1.22	7.297e-05	296591	species	Polaromonas sp. JS666
0.0005159	60	0	174	1.41	3.559e-05	216465	species	Polaromonas naphthalenivorans
0.0005159	60	60	174	1.41	3.559e-05	365044	strain	Polaromonas naphthalenivorans CJ2
7.738e-05	9	9	30	1.2	8.435e-06	37448	species	Polaromonas vacuolata
0.001212	141	80	411	1.39	2.295e-05	80865	genus	Delftia
0.0002493	29	29	68	1.35	1.466e-05	180282	species	Delftia tsuruhatensis
0.0001806	21	17	44	1.45	9.834e-06	80866	species	Delftia acidovorans
3.439e-05	4	4	9	1	6.242e-06	398578	strain	Delftia acidovorans SPH-1
9.458e-05	11	2	53	1.06	2.081e-05	2613839	no rank	unclassified Delftia
7.738e-05	9	9	49	1.04	3.671e-05	742013	species	Delftia sp. Cs1-4
0.0009802	114	0	312	1.43	6.106e-05	201096	genus	Alicycliphilus
0.0009802	114	103	312	1.43	6.106e-05	179636	species	Alicycliphilus denitrificans
7.738e-05	9	9	34	1.32	4.889e-05	596154	strain	Alicycliphilus denitrificans K601
1.72e-05	2	2	10	1.3	1.672e-05	596153	strain	Alicycliphilus denitrificans BC
0.0008512	99	0	340	1.38	2.453e-05	238749	genus	Diaphorobacter
0.000834	97	0	331	1.36	2.637e-05	2649760	no rank	unclassified Diaphorobacter
0.0004471	52	52	173	1.29	3.048e-05	2714925	species	Diaphorobacter sp. HDW4B
0.0003783	44	44	153	1.44	2.557e-05	2714924	species	Diaphorobacter sp. HDW4A
8.598e-06	1	1	4	1	5.208e-06	2735554	species	Diaphorobacter sp. JS3050
1.72e-05	2	2	9	2.11	7.487e-06	1546149	species	Diaphorobacter polyhydroxybutyrativorans
0.0008082	94	0	305	1.48	6.142e-05	364316	genus	Verminephrobacter
0.0008082	94	0	305	1.48	6.142e-05	364317	species	Verminephrobacter eiseniae
0.0008082	94	94	305	1.48	6.142e-05	391735	strain	Verminephrobacter eiseniae EF01-2
0.0007824	91	3	293	1.29	6.389e-05	2490452	genus	Serpentinomonas
0.0004385	51	51	147	1.29	6.533e-05	1458426	species	Serpentinomonas mccroryi
0.0003181	37	37	127	1.34	5.742e-05	1458425	species	Serpentinomonas raichei
0.0006792	79	0	236	1.26	3.882e-05	219181	genus	Ottowia
0.0004901	57	57	145	1.4	4.166e-05	2109914	species	Ottowia oryzae
0.0001892	22	0	91	1.03	3.505e-05	2645081	no rank	unclassified Ottowia
0.0001892	22	22	91	1.03	3.505e-05	1658672	species	Ottowia sp. oral taxon 894
0.0006363	74	0	184	1.32	6.163e-05	1649468	genus	Melaminivora
0.0006363	74	0	184	1.32	6.163e-05	2641902	no rank	unclassified Melaminivora
0.0006363	74	74	184	1.32	6.163e-05	2109913	species	Melaminivora sp. SC2-9
[truncated: 6,593 more rows]

## Sheet: PAL005E
# KrakenUniq v0.7.3 DATE:2024-05-23T14:58:03Z DB:/gpfs/space/GI/ebc_data/seqdata/aDNA/Metagenomics/kraken_all_databases/Databases_Toni/5-Kraken_Uniq_Pathogens/ DB_SIZE:412029195232 WD:/gpfs/space/GI/ebc_data/seqdata/aDNA/Unpublished/Ancestors_Metagenomics/4-Concretions/1-Project_folder/1-Data/2-Inputfiles
[truncated: 9,800 more rows]

[truncated: 4 more sheets: PAL005F, PAL006B, PAL006C, PAL006D]
