# Supplementary material for: Ancient microbial DNA and proteins preserve in concretions covering human remains
Source: iScience. 2025 Jul 23;28(8):113182. doi: 10.1016/j.isci.2025.113182 (PMC12355549; doi:10.1016/j.isci.2025.113182)
Supplement: Table S4. KrakenUniq raw reports (control set), related to STAR Methods [file mmc5.xlsx]

## Sheet: PAL001A
# KrakenUniq v0.7.3 DATE:2024-05-23T12:22:44Z DB:/gpfs/space/GI/ebc_data/seqdata/aDNA/Metagenomics/kraken_all_databases/Databases_Toni/5-Kraken_Uniq_Pathogens/ DB_SIZE:412029195232 WD:/gpfs/space/GI/ebc_data/seqdata/aDNA/Unpublished/Ancestors_Metagenomics/4-Concretions/1-Project_folder/1-Data/2-Inputfiles
# CL:perl /gpfs/space/GI/ebc_data/seqdata/aDNA/Scripts/2-ADMMA/ADMMA/env/KrakenUniq/bin/krakenuniq --db /gpfs/space/GI/ebc_data/seqdata/aDNA/Metagenomics/kraken_all_databases/Databases_Toni/5-Kraken_Uniq_Pathogens/ --threads 4 --preload-size 80G --classified-out /gpfs/space/GI/ebc_data/seqdata/aDNA/Unpublished/Ancestors_Metagenomics/4-Concretions/1-Project_folder/1-Data/3-Runs/Data_Concretions/PA…
%	reads	taxReads	kmers	dup	cov	taxID	rank	taxName
69.42	8491150	8491150	197777593	1.19	795.2	0	no rank	unclassified
30.58	3739558	422	27054381	1.83	0.0007879	1	no rank	root
30.57	3738821	255	27054381	1.83	0.000794	131567	no rank	cellular organisms
30.55	3736361	8827	27041467	1.83	0.001106	2	superkingdom	Bacteria
19.36	2367710	1015	15693458	2.07	0.001735	1783272	clade	Terrabacteria group
9.629	1177656	648	8200241	1.8	0.001752	201174	phylum	Actinobacteria
8.526	1042838	16526	7039578	1.86	0.001543	1760	class	Actinobacteria
3.865	472673	506	2944831	2.27	0.01203	85009	order	Propionibacteriales
3.846	470450	1483	2936773	2.27	0.03263	31957	family	Propionibacteriaceae
3.8	464771	0	2902572	2.27	0.5368	1912217	genus	Pseudopropionibacterium
3.8	464771	464760	2902572	2.27	0.5368	1750	species	Pseudopropionibacterium propionicum
8.994e-05	11	11	42	1.98	0.1063	767029	strain	Pseudopropionibacterium propionicum F0230a
0.01106	1353	121	5646	1.53	0.0003611	72763	genus	Tessaracoccus
0.002306	282	282	988	1.53	0.0003024	399497	species	Tessaracoccus flavescens
0.00224	274	274	1211	1.62	0.0004007	1610493	species	Tessaracoccus flavus
0.002216	271	0	1117	1.49	0.0003772	2635419	no rank	unclassified Tessaracoccus
0.002216	271	271	1117	1.49	0.0003772	1909732	species	Tessaracoccus sp. T2.5-30
0.001815	222	222	805	1.51	0.000221	1332264	species	Tessaracoccus aquimaris
0.001496	183	183	679	1.5	0.0002568	2161816	species	Tessaracoccus timonensis
0.008282	1013	66	5656	1.33	0.0005577	1743	genus	Propionibacterium
0.003393	415	415	3519	1.15	0.001291	556499	species	Propionibacterium acidifaciens
0.002314	283	283	981	1.57	0.0003514	119981	species	Propionibacterium australiense
0.002036	249	243	904	1.43	0.0001987	1744	species	Propionibacterium freudenreichii
4.906e-05	6	5	29	1	0.0002691	1752	subspecies	Propionibacterium freudenreichii subsp. shermanii
8.176e-06	1	1	6	1	0.000216	754252	strain	Propionibacterium freudenreichii subsp. shermanii CIRM-BIA1
0.00484	592	84	2147	1.61	0.0001605	1912215	genus	Acidipropionibacterium
0.001496	183	183	624	1.57	0.0001277	1749	species	Acidipropionibacterium jensenii
0.00139	170	164	623	1.53	0.0001227	1748	species	Acidipropionibacterium acidipropionici
4.906e-05	6	6	21	1.38	5.863e-05	1171373	strain	Acidipropionibacterium acidipropionici ATCC 4875
0.001267	155	155	566	1.51	0.0001848	2057246	species	Acidipropionibacterium virtanenii
0.004497	550	19	6330	1.1	0.0005945	1912216	genus	Cutibacterium
0.001668	204	155	705	1.43	0.0001751	33010	species	Cutibacterium avidum
0.0004006	49	49	187	1.27	0.0001232	1170318	strain	Cutibacterium avidum 44067
0.001652	202	201	5050	1.01	0.001134	1747	species	Cutibacterium acnes
8.176e-06	1	0	2	1	3.265e-05	1734925	subspecies	Cutibacterium acnes subsp. acnes
8.176e-06	1	1	2	1	8.772e-05	1114967	strain	Cutibacterium acnes TypeIA2 P.acn17
0.001022	125	125	430	1.53	0.0002106	33011	species	Cutibacterium granulosum
0.002502	306	8	1090	1.37	5.039e-05	29404	genus	Microlunatus
0.001104	135	4	484	1.38	5.028e-05	2619695	no rank	unclassified Microlunatus
0.0005478	67	67	226	1.44	4.644e-05	2596828	species	Microlunatus sp. KUDC0627
0.0005233	64	64	237	1.35	4.991e-05	2672569	species	Microlunatus sp. Gsoil 973
0.000834	102	0	360	1.45	6.598e-05	29405	species	Microlunatus phosphovorus
0.000834	102	102	360	1.45	6.598e-05	1032480	strain	Microlunatus phosphovorus NM-1
0.0004987	61	61	202	1.22	3.104e-05	630515	species	Microlunatus soli
0.001316	161	0	589	1.45	0.0001764	1085622	genus	Propioniciclava
0.001316	161	0	589	1.45	0.0001764	2642922	no rank	unclassified Propioniciclava
0.001316	161	161	589	1.45	0.0001764	2714937	species	Propioniciclava sp. HDW11
0.0008994	110	0	354	1.34	0.000102	1911549	genus	Raineyella
0.0008994	110	0	354	1.34	0.000102	2662260	no rank	unclassified Raineyella
0.0008994	110	110	354	1.34	0.000102	2662261	species	Raineyella sp. CBA3103
0.0005887	72	0	279	1.38	6.721e-05	1278221	genus	Auraticoccus
0.0005887	72	72	279	1.38	6.721e-05	675864	species	Auraticoccus monumenti
0.0003189	39	0	131	1.37	6.712e-05	203133	genus	Propionimicrobium
0.0003189	39	0	131	1.37	6.712e-05	2633994	no rank	unclassified Propionimicrobium
0.0003189	39	39	131	1.37	6.712e-05	1871034	species	Propionimicrobium sp. Marseille-P3275
0.01404	1717	73	6759	1.37	4.371e-05	85015	family	Nocardioidaceae
0.007898	966	57	3823	1.37	3.948e-05	1839	genus	Nocardioides
0.00511	625	35	2397	1.39	3.651e-05	2615069	no rank	unclassified Nocardioides
0.0003516	43	43	121	1.58	3.003e-05	2589074	species	Nocardioides sp. KUDC 5002
0.0003352	41	41	131	1.53	3.527e-05	2558918	species	Nocardioides sp. SB3-45
0.000327	40	40	163	1.31	4.372e-05	2662361	species	Nocardioides sp. dk884
0.0003189	39	39	162	1.61	5.118e-05	2575373	species	Nocardioides sp. dk3136
0.0003189	39	39	171	1.3	4.506e-05	110319	species	Nocardioides sp. CF8
0.0003107	38	38	96	1.51	2.736e-05	2483798	species	Nocardioides sp. 603
0.0003025	37	37	139	1.58	3.95e-05	2045452	species	Nocardioides sp. 78
0.0002862	35	35	167	1.19	4.858e-05	2714938	species	Nocardioides sp. HDW12A
0.0002862	35	35	128	1.54	2.626e-05	2486272	species	Nocardioides sp. WS12
0.000278	34	34	142	1.16	2.961e-05	196162	species	Nocardioides sp. JS614
0.000278	34	34	126	1.22	4.081e-05	2500546	species	Nocardioides sp. HY056
0.000278	34	34	108	1.35	2.788e-05	2582905	species	Nocardioides sp. S-1144
0.0002698	33	33	136	1.57	3.582e-05	2592334	species	Nocardioides sp. JQ2195
0.0002535	31	31	117	1.25	2.551e-05	2712223	species	Nocardioides sp. R-3366
0.0002453	30	30	116	1.24	3.043e-05	2714939	species	Nocardioides sp. HDW12B
0.0002371	29	29	82	1.7	2.188e-05	2663857	species	Nocardioides sp. zg-579
0.0001472	18	18	96	1.31	2.645e-05	2760089	species	Nocardioides sp. S-713
0.0003843	47	47	136	1.54	3.248e-05	1643322	species	Nocardioides ungokensis
0.0003107	38	38	145	1.34	3.964e-05	2518371	species	Nocardioides seonyuensis
0.0002943	36	36	98	1.41	2.665e-05	2518370	species	Nocardioides euryhalodurans
0.000278	34	34	155	1.53	2.812e-05	449461	species	Nocardioides humi
0.0002698	33	0	138	1.19	3.655e-05	450734	species	Nocardioides dokdonensis
0.0002698	33	33	138	1.19	3.655e-05	1300347	strain	Nocardioides dokdonensis FR1436
0.0002698	33	33	87	1.47	2.775e-05	402297	species	Nocardioides daphniae
0.0002616	32	32	80	1.41	2.808e-05	1804624	species	Nocardioides baekrokdamisoli
0.0002535	31	31	118	1.38	3.352e-05	419476	species	Nocardioides marinisabuli
0.001701	208	19	763	1.34	3.915e-05	2040	genus	Aeromicrobium
0.0007113	87	6	342	1.26	3.405e-05	2633570	no rank	unclassified Aeromicrobium
0.0002453	30	30	125	1.12	3.862e-05	2107713	species	Aeromicrobium sp. A1-2
0.0002208	27	27	88	1.62	2.645e-05	2079793	species	Aeromicrobium sp. 592
0.0001962	24	24	107	1.11	3.235e-05	2662028	species	Aeromicrobium sp. MF47
0.0003107	38	38	141	1.27	4.236e-05	2041	species	Aeromicrobium erythreum
0.0002616	32	32	129	1.35	4.035e-05	1736691	species	Aeromicrobium choanae
0.0002616	32	0	96	1.5	3.343e-05	219314	species	Aeromicrobium marinum
0.0002616	32	32	96	1.5	3.343e-05	585531	strain	Aeromicrobium marinum DSM 15272
0.001055	129	4	476	1.41	5.682e-05	53387	genus	Friedmanniella
0.000556	68	68	262	1.46	6.089e-05	546871	species	Friedmanniella luteola
0.000466	57	57	181	1.33	4.454e-05	546874	species	Friedmanniella sagamiharensis
0.001006	123	0	459	1.43	0.0001265	116071	genus	Micropruina
0.001006	123	123	459	1.43	0.0001265	75385	species	Micropruina glycogenica
0.0005314	65	0	323	1.16	4.507e-05	182639	genus	Kribbella
0.0005314	65	0	323	1.16	4.507e-05	182640	species	Kribbella flavida
0.0005314	65	65	323	1.16	4.507e-05	479435	strain	Kribbella flavida DSM 17836
0.0003925	48	0	140	1.59	2.307e-05	117156	genus	Actinopolymorpha
0.0003925	48	48	140	1.59	2.307e-05	117157	species	Actinopolymorpha singaporensis
0.0003107	38	0	122	1.63	2.452e-05	2044	genus	Pimelobacter
0.0003107	38	38	122	1.63	2.452e-05	2045	species	Pimelobacter simplex
0.0002943	36	0	135	1.6	3.4e-05	1546255	genus	Mumia
0.0002943	36	0	135	1.6	3.4e-05	2621872	no rank	unclassified Mumia
0.0002943	36	36	135	1.6	3.4e-05	2708082	species	Mumia sp. ZJ1417
0.0002535	31	0	104	1.3	2.884e-05	86795	genus	Marmoricola
0.0002535	31	31	104	1.3	2.884e-05	642780	species	Marmoricola scoriae
3.322	406291	0	2535873	1.69	0.02621	2037	order	Actinomycetales
3.322	406291	1873	2535873	1.69	0.02621	2049	family	Actinomycetaceae
3.035	371199	106764	2241792	1.76	0.04099	1654	genus	Actinomyces
1.32	161390	4101	1014023	1.47	0.03781	2609248	no rank	unclassified Actinomyces
0.8118	99284	99284	650626	1.48	0.2071	712122	species	Actinomyces sp. oral taxon 414
0.3912	47849	0	277952	1.51	0.1171	706438	species	Actinomyces sp. oral taxon 171
0.3912	47849	47849	277952	1.51	0.1171	706439	strain	Actinomyces sp. oral taxon 171 str. F0337
0.02185	2673	2673	10702	1.6	0.003689	2081702	species	Actinomyces sp. oral taxon 897
0.01081	1322	1322	4803	1.53	0.002277	1851395	species	Actinomyces sp. Chiba101
0.01022	1250	1250	4095	1.64	0.001423	2560010	species	Actinomyces sp. dk561
0.00973	1190	1190	4071	1.72	0.002418	2737173	species	Actinomyces sp. zg-325
0.009157	1120	1120	3936	1.56	0.001313	2079536	species	Actinomyces sp. Z16
0.00762	932	932	2738	1.75	0.001089	2057743	species	Actinomyces sp. 299
0.007489	916	916	2979	1.54	0.001117	2057798	species	Actinomyces sp. 432
0.006157	753	753	2380	1.61	0.0009624	2321394	species	Actinomyces sp. 2129
0.3875	47399	47399	176877	2.12	0.06221	1656	species	Actinomyces viscosus
0.1923	23521	23521	127515	1.52	0.1179	544580	species	Actinomyces oris
0.1827	22350	22350	126882	1.47	0.1182	1655	species	Actinomyces naeslundii
0.02323	2841	2841	9918	1.71	0.003409	52774	species	Actinomyces slackii
0.0193	2360	2360	8337	1.61	0.003179	111015	species	Actinomyces radicidentis
0.0164	2006	2006	7072	1.63	0.002511	52771	species	Actinomyces howellii
0.007056	863	863	3154	1.47	0.0009118	2057800	species	Actinomyces qiguomingii
0.006933	848	848	2995	1.5	0.001782	1960083	species	Actinomyces gaoshouyii
0.005257	643	643	2287	1.46	0.0009305	1659	species	Actinomyces israelii
0.001603	196	196	704	1.57	0.0003792	1852377	species	Actinomyces pacaensis
0.0001472	18	18	70	1.23	3.249e-05	1912795	species	Actinomyces tangfeifanii
0.1561	19092	1020	115011	1.41	0.01096	2529408	genus	Schaalia
0.08475	10366	10366	45154	1.64	0.01118	1660	species	Schaalia odontolytica
0.04804	5876	5876	45876	1.2	0.02371	52773	species	Schaalia meyeri
0.01461	1787	0	17134	1.07	0.007999	181487	species	Schaalia cardiffensis
0.01461	1787	1787	17134	1.07	0.007999	888050	strain	Schaalia cardiffensis F0333
0.0003516	43	0	160	1.48	6.831e-05	2691889	no rank	unclassified Schaalia
0.0003516	43	43	160	1.48	6.831e-05	2758572	species	Schaalia sp. JY-X169
0.1098	13433	0	137220	1.06	0.07225	2740557	genus	Pauljensenia
0.1098	13433	13433	137220	1.06	0.07225	178339	species	Pauljensenia hongkongensis
0.00224	274	6	1172	1.38	0.0001576	1522056	genus	Flaviflexus
0.001259	154	2	535	1.44	0.0001069	2623556	no rank	unclassified Flaviflexus
0.0006541	80	80	261	1.42	9.461e-05	2496867	species	Flaviflexus sp. H23T48
0.0005887	72	72	247	1.49	0.0001102	2758573	species	Flaviflexus sp. dk850
0.0009321	114	114	599	1.35	0.000248	1282737	species	Flaviflexus salsibiostraticola
0.001643	201	0	778	1.49	0.0001136	1069494	genus	Trueperella
0.001357	166	163	615	1.5	0.0001271	1661	species	Trueperella pyogenes
2.453e-05	3	3	9	1	5.544e-05	1435056	strain	Trueperella pyogenes TP8
0.0002862	35	35	163	1.46	8.101e-05	312285	species	Trueperella bialowiezensis
0.0006214	76	0	290	1.31	0.0001069	76833	genus	Actinobaculum
0.0006214	76	0	290	1.31	0.0001069	2609299	no rank	unclassified Actinobaculum
0.0006214	76	76	290	1.31	0.0001069	2495645	species	Actinobaculum sp. 313
0.0004987	61	2	262	1.26	3.121e-05	28263	genus	Arcanobacterium
0.0003352	41	0	169	1.3	3.831e-05	2631020	no rank	unclassified Arcanobacterium
0.0003352	41	41	167	1.31	6.493e-05	2758440	species	Arcanobacterium sp. JY-X040
0.0001226	15	15	75	1.2	3.653e-05	28264	species	Arcanobacterium haemolyticum
2.453e-05	3	3	10	1.1	5.373e-06	131112	species	Arcanobacterium phocae
0.000417	51	0	195	1.31	9.312e-05	1653174	genus	Actinotignum
0.000417	51	51	195	1.31	9.312e-05	59505	species	Actinotignum schaalii
0.0002535	31	0	118	1.41	5.633e-05	2050	genus	Mobiluncus
0.0002535	31	0	118	1.41	5.633e-05	2051	species	Mobiluncus curtisii
0.0002535	31	31	118	1.41	5.633e-05	548479	strain	Mobiluncus curtisii ATCC 43063
0.8767	107232	936	954822	1.42	0.001124	85006	order	Micrococcales
0.8036	98282	272	925269	1.41	0.004283	1268	family	Micrococcaceae
0.7841	95896	4876	916103	1.41	0.07682	32207	genus	Rothia
0.6636	81167	81167	760155	1.43	0.3243	172042	species	Rothia aeria
0.07789	9526	7560	87018	1.2	0.01939	2047	species	Rothia dentocariosa
0.01607	1966	1966	13603	1.21	0.01249	762948	strain	Rothia dentocariosa ATCC 17931
0.002674	327	314	1335	1.98	0.000273	43675	species	Rothia mucilaginosa
0.0001063	13	13	70	1.27	7.036e-05	680646	strain	Rothia mucilaginosa DY-18
0.005952	728	46	2540	1.37	3.047e-05	1663	genus	Arthrobacter
0.003957	484	19	1789	1.38	3.135e-05	235627	no rank	unclassified Arthrobacter
0.0005151	63	63	163	1.72	4.397e-05	1652545	species	Arthrobacter sp. YC-RL1
0.0003843	47	47	117	1.38	3.292e-05	904039	species	Arthrobacter sp. NEB 688
0.0003107	38	38	166	1.24	3.942e-05	1849032	species	Arthrobacter sp. U41
0.0003107	38	38	134	1.37	4.442e-05	2578107	species	Arthrobacter sp. KBS0702
0.0003107	38	38	137	1.29	3.159e-05	1494608	species	Arthrobacter sp. PAMC 25486
0.0002535	31	31	94	1.32	2.104e-05	290399	species	Arthrobacter sp. FB24
0.0002453	30	30	108	1.52	2.346e-05	1357915	species	Arthrobacter sp. QXT-31
0.0002453	30	30	109	1.2	2.916e-05	2565366	species	Arthrobacter sp. PAMC25564
0.0002289	28	28	126	1.29	3.247e-05	2079227	species	Arthrobacter sp. PGP41
0.0002289	28	28	130	1.16	4.573e-05	2600159	species	Arthrobacter sp. UKPF54-2
0.0002289	28	28	95	1.33	1.914e-05	2575374	species	Arthrobacter sp. 24S4-2
0.0002208	27	27	115	1.47	2.5e-05	1704044	species	Arthrobacter sp. ERGS1:01
0.0001962	24	24	97	1.51	2.07e-05	2020486	species	Arthrobacter sp. YN
6.541e-05	8	8	14	2.21	7.612e-06	1806905	species	Arthrobacter sp. ZXY-2
4.906e-05	6	6	12	1.83	8.486e-06	1118963	species	Arthrobacter sp. Rue61a
8.176e-06	1	1	5	1	1.058e-05	2184581	species	Arthrobacter sp. AQ5-05
0.0005969	73	73	217	1.37	2.442e-05	656366	species	Arthrobacter alpinus
0.0005069	62	62	167	1.59	4.024e-05	2211210	species	Arthrobacter dokdonellae
0.000466	57	57	177	1.4	3.727e-05	37928	species	Arthrobacter crystallopoietes
4.906e-05	6	6	16	1	3.218e-06	1670	species	Arthrobacter citreus
0.004497	550	112	1842	1.57	6.5e-05	57493	genus	Kocuria
0.0009893	121	3	411	1.67	5.627e-05	2649579	no rank	unclassified Kocuria
0.0003843	47	47	139	1.46	4.993e-05	2711329	species	Kocuria sp. TGY1120_3
0.000327	40	40	134	2.19	4.642e-05	2711328	species	Kocuria sp. TGY1127_2
0.0001799	22	22	80	1.43	7.821e-05	2719588	species	Kocuria sp. KD4
7.359e-05	9	9	29	1.17	5.185e-05	1702043	species	Kocuria sp. BT304
0.0006868	84	84	332	1.41	0.0001144	446860	species	Kocuria flava
0.0005233	64	64	219	1.42	5.112e-05	1275	species	Kocuria rosea
0.0004906	60	60	163	1.73	6.172e-05	71999	species	Kocuria palustris
0.0003761	46	46	112	1.54	3.324e-05	388357	species	Kocuria turfanensis
0.0003679	45	45	128	1.48	5.573e-05	1272	species	Kocuria varians
8.176e-05	10	10	25	1.96	2.476e-05	1049583	species	Kocuria indica
6.541e-05	8	8	38	1.42	7.332e-05	72000	species	Kocuria rhizophila
0.001872	229	60	891	1.64	0.0001064	1269	genus	Micrococcus
0.001349	165	165	650	1.79	0.0001054	1270	species	Micrococcus luteus
3.27e-05	4	0	21	1.05	7.665e-05	2620948	no rank	unclassified Micrococcus
3.27e-05	4	4	21	1.05	7.665e-05	1179670	species	Micrococcus sp. KBS0714
0.001627	199	24	784	1.35	2.613e-05	1742993	genus	Pseudarthrobacter
0.0005805	71	17	278	1.43	2.13e-05	2647000	no rank	unclassified Pseudarthrobacter
0.0001881	23	23	71	1.18	1.721e-05	2697569	species	Pseudarthrobacter sp. YJ56
0.0001145	14	14	53	1.89	1.673e-05	2590775	species	Pseudarthrobacter sp. NIBRBAC000502772
7.359e-05	9	9	43	1.09	2.859e-05	2590774	species	Pseudarthrobacter sp. NIBRBAC000502771
6.541e-05	8	8	29	1.66	1.906e-05	2590785	species	Pseudarthrobacter sp. NIBRBAC000502770
0.0002698	33	33	89	1.54	2.504e-05	728066	species	Pseudarthrobacter equi
0.0002371	29	0	96	1.36	2.412e-05	361575	species	Pseudarthrobacter phenanthrenivorans
0.0002371	29	29	96	1.36	2.412e-05	930171	strain	Pseudarthrobacter phenanthrenivorans Sphe3
0.0001962	24	0	108	1.24	2.637e-05	85085	species	Pseudarthrobacter chlorophenolicus
0.0001962	24	24	108	1.24	2.637e-05	452863	strain	Pseudarthrobacter chlorophenolicus A6
0.0001472	18	18	80	1.23	2.362e-05	121292	species	Pseudarthrobacter sulfonivorans
0.001455	178	50	648	1.45	3.333e-05	1742989	genus	Glutamicibacter
0.0003598	44	44	183	1.28	5.897e-05	162496	species	Glutamicibacter creatinolyticus
0.0002208	27	0	84	1.33	2.456e-05	256701	species	Glutamicibacter arilaitensis
0.0002208	27	27	84	1.33	2.456e-05	861360	strain	Glutamicibacter arilaitensis Re117
0.0001962	24	24	60	1.43	1.259e-05	1933880	species	Glutamicibacter halophytocola
0.0001145	14	14	78	1.28	2.456e-05	1775880	species	Glutamicibacter mishrai
0.0001063	13	0	50	1.48	4.311e-05	2627139	no rank	unclassified Glutamicibacter
0.0001063	13	13	50	1.48	4.311e-05	1155384	species	Glutamicibacter sp. ZJUTW
4.906e-05	6	6	14	1.57	1.115e-05	37929	species	Glutamicibacter nicotianae
0.0003925	48	0	148	1.53	3.581e-05	596707	genus	Sinomonas
0.0003925	48	48	148	1.53	3.581e-05	37927	species	Sinomonas atrocyanea
0.0003598	44	0	174	1.36	5.62e-05	169133	genus	Citricoccus
0.0003598	44	44	174	1.36	5.62e-05	2632435	no rank	unclassified Citricoccus
0.0003189	39	0	124	1.23	4.722e-05	57494	genus	Nesterenkonia
0.0003189	39	0	124	1.23	4.722e-05	2629769	no rank	unclassified Nesterenkonia
0.0003189	39	39	124	1.23	4.722e-05	2600320	species	Nesterenkonia sp. NBAIMH1
0.0002208	27	0	135	1.15	5.196e-05	1868332	genus	Neomicrococcus
0.0002208	27	27	135	1.15	5.196e-05	556325	species	Neomicrococcus aestuarii
0.0002208	27	0	64	1.52	2.61e-05	370735	genus	Zhihengliuella
0.0002208	27	0	64	1.52	2.61e-05	2626589	no rank	unclassified Zhihengliuella
0.0002208	27	27	64	1.52	2.61e-05	2058657	species	Zhihengliuella sp. ISTPL4
0.000139	17	0	88	1.05	3.444e-05	1160973	genus	Auritidibacter
0.000139	17	0	88	1.05	3.444e-05	2634694	no rank	unclassified Auritidibacter
0.000139	17	17	88	1.05	3.444e-05	2170745	species	Auritidibacter sp. NML130574
0.0001145	14	0	60	1.27	1.703e-05	2078575	genus	Psychromicrobium
0.0001145	14	14	60	1.27	1.703e-05	1618207	species	Psychromicrobium lacuslunae
7.359e-05	9	0	29	1.41	9.795e-06	1742992	genus	Paenarthrobacter
4.088e-05	5	0	18	1.56	1.225e-05	43663	species	Paenarthrobacter aurescens
4.088e-05	5	5	18	1.56	1.225e-05	290340	strain	Paenarthrobacter aurescens TC1
3.27e-05	4	4	11	1.18	7.382e-06	37931	species	Paenarthrobacter ureafaciens
4.088e-05	5	0	24	1	7.938e-06	1645	genus	Renibacterium
4.088e-05	5	5	24	1	7.938e-06	1646	species	Renibacterium salmoninarum
0.02505	3064	283	11183	1.38	3.107e-05	85023	family	Microbacteriaceae
0.008634	1056	125	3638	1.43	2.875e-05	33882	genus	Microbacterium
0.003516	430	23	1442	1.44	2.657e-05	2609290	no rank	unclassified Microbacterium
0.0003025	37	37	121	1.49	4.288e-05	2014534	species	Microbacterium sp. PM5
0.0003025	37	37	112	1.43	3.765e-05	2489212	species	Microbacterium sp. RG1
0.0002943	36	36	107	1.65	3.56e-05	2614638	species	Microbacterium sp. ST-M6
0.0002453	30	30	96	1.8	3.06e-05	367477	species	Microbacterium sp. XT11
0.0002289	28	28	98	1.22	2.398e-05	1714373	species	Microbacterium sp. No. 7
0.0002208	27	27	87	1.36	2.888e-05	2268461	species	Microbacterium sp. ABRD_28
0.0002126	26	26	89	1.49	3.458e-05	2606451	species	Microbacterium sp. 1S1
0.0002044	25	25	99	1.46	3.498e-05	2483401	species	Microbacterium sp. 10M-3C3
0.0002044	25	25	85	1.29	2.738e-05	1906742	species	Microbacterium sp. BH-3-3-3
0.0001881	23	23	79	1.23	2.2e-05	2567934	species	Microbacterium sp. 4R-513
0.0001717	21	21	77	1.48	2.54e-05	2614639	species	Microbacterium sp. L-031
0.0001717	21	21	57	1.49	1.698e-05	2603598	species	Microbacterium sp. CBA3102
0.0001472	18	18	63	1.43	1.97e-05	1938334	species	Microbacterium sp. TPU 3598
0.000139	17	17	60	1.5	2.313e-05	912630	species	Microbacterium sp. LKL04
0.0001145	14	14	48	1.31	1.513e-05	2048898	species	Microbacterium sp. Y-01
6.541e-05	8	8	29	1.14	1.588e-05	1795053	species	Microbacterium sp. PAMC 28756
5.723e-05	7	7	17	2.24	2.343e-05	2070348	species	Microbacterium sp. SGAir0570
2.453e-05	3	3	20	1	2.033e-05	1696072	species	Microbacterium sp. CGR1
1.635e-05	2	2	6	1.67	9.843e-06	2103230	species	Microbacterium sp. str. 'China'
1.635e-05	2	2	8	1	7.831e-06	1916917	species	Microbacterium sp. 1.5R
0.0004742	58	58	176	1.4	2.674e-05	162426	species	Microbacterium hominis
0.0003925	48	48	130	1.8	2.295e-05	273677	species	Microbacterium oleivorans
0.0003679	45	45	185	1.24	2.007e-05	104336	species	Microbacterium foliorum
0.0003107	38	38	122	1.49	4.401e-05	84292	species	Microbacterium chocolatum
0.0002943	36	36	115	1.64	1.801e-05	82380	species	Microbacterium oxydans
0.0002943	36	36	118	1.12	3.359e-05	2509458	species	Microbacterium protaetiae
0.0002943	36	36	86	1.3	2.806e-05	57043	species	Microbacterium esteraromaticum
0.0002453	30	30	89	1.63	3.069e-05	36805	species	Microbacterium aurum
0.0002371	29	29	130	1.32	4.066e-05	2541726	species	Microbacterium wangchenii
0.0002289	28	28	96	1.27	3.033e-05	1072463	species	Microbacterium lemovicicum
0.0001881	23	23	79	1.42	3.188e-05	936337	species	Microbacterium amylolyticum
0.0001717	21	21	73	1.21	2.159e-05	370764	species	Microbacterium pygmaeum
0.0001635	20	20	78	1.19	3.141e-05	904291	species	Microbacterium sediminis
0.0001472	18	0	62	1.26	1.736e-05	2033	species	Microbacterium testaceum
0.0001472	18	18	62	1.26	1.736e-05	979556	strain	Microbacterium testaceum StLB037
0.000139	17	17	63	1.49	2.332e-05	743009	species	Microbacterium oryzae
0.0001063	13	13	80	1.04	2.811e-05	1526412	species	Microbacterium endophyticum
2.453e-05	3	3	17	1.41	2.533e-05	300019	species	Microbacterium paludicola
1.635e-05	2	2	3	1.67	4.3e-06	199592	species	Microbacterium paraoxydans
0.002134	261	41	923	1.41	2.708e-05	33886	genus	Rathayibacter
0.0008421	103	35	296	1.61	1.979e-05	2609250	no rank	unclassified Rathayibacter
0.000139	17	17	42	1.52	1.298e-05	2609253	species	Rathayibacter sp. VKM Ac-2760
0.0001308	16	16	51	1.06	1.48e-05	2609252	species	Rathayibacter sp. VKM Ac-2759
0.0001145	14	14	42	1.76	1.722e-05	2609257	species	Rathayibacter sp. VKM Ac-2804
0.0001063	13	13	36	1.56	1.98e-05	2609255	species	Rathayibacter sp. VKM Ac-2801
4.088e-05	5	5	23	1.61	2.663e-05	2609254	species	Rathayibacter sp. VKM Ac-2762
2.453e-05	3	3	15	1	1.677e-05	2609258	species	Rathayibacter sp. VKM Ac-2805
0.0002208	27	27	106	1.13	4.472e-05	33887	species	Rathayibacter rathayi
0.0002208	27	27	97	1.23	3.578e-05	1671680	species	Rathayibacter tanaceti
0.0001472	18	14	62	1.26	1.555e-05	110937	species	Rathayibacter festucae
3.27e-05	4	4	23	1.13	1.715e-05	1328866	strain	Rathayibacter festucae DSM 15932
0.000139	17	17	68	1.35	2.205e-05	59737	species	Rathayibacter iranicus
0.0001226	15	15	71	1.32	3.148e-05	145458	species	Rathayibacter toxicus
0.0001063	13	13	76	1.29	3.053e-05	33888	species	Rathayibacter tritici
0.00157	192	31	584	1.72	2.53e-05	2034	genus	Curtobacterium
0.0007604	93	28	300	1.43	2.267e-05	257496	no rank	unclassified Curtobacterium
0.0002289	28	28	77	2.13	2.899e-05	1561023	species	Curtobacterium sp. MR_MD2014
0.0001308	16	16	49	1.31	1.807e-05	2070337	species	Curtobacterium sp. SGAir0471
9.811e-05	12	12	44	1.07	1.435e-05	1905847	species	Curtobacterium sp. BH-2-1-1
4.906e-05	6	6	39	1	2.898e-05	2588937	species	Curtobacterium sp. csp3
2.453e-05	3	3	10	1.8	6.413e-06	2495430	species	Curtobacterium sp. Csp2
0.0003025	37	37	84	2.08	2.213e-05	69373	species	Curtobacterium pusillum
0.0002535	31	0	112	1.27	2.067e-05	2035	species	Curtobacterium flaccumfaciens
0.0002535	31	31	112	1.27	2.067e-05	138532	no rank	Curtobacterium flaccumfaciens pv. flaccumfaciens
0.001374	168	8	558	1.4	2.368e-05	33877	genus	Agromyces
0.000744	91	5	287	1.3	2.223e-05	2639701	no rank	unclassified Agromyces
0.0002289	28	28	68	1.4	1.862e-05	2498704	species	Agromyces sp. LHK192
0.0001962	24	24	87	1.24	2.794e-05	2585717	species	Agromyces sp. HY052
0.0001553	19	19	61	1.21	2.262e-05	2080742	species	Agromyces sp. MF30-A
0.0001226	15	15	50	1.26	1.486e-05	2592652	species	Agromyces sp. KACC 19306
0.0002289	28	28	103	1.58	2.618e-05	453304	species	Agromyces aureus
0.0001881	23	23	60	1.5	1.834e-05	2509455	species	Agromyces protaetiae
0.0001472	18	18	60	1.72	1.827e-05	589382	species	Agromyces flavus
0.001243	152	8	541	1.35	2.922e-05	110932	genus	Leifsonia
0.0006214	76	17	243	1.32	2.244e-05	2663824	no rank	unclassified Leifsonia
0.0002453	30	30	80	1.45	2.45e-05	1798223	species	Leifsonia sp. 21MFCrub1.1
0.0002371	29	29	103	1.22	2.737e-05	2724914	species	Leifsonia sp. PS1209
0.000556	68	26	282	1.35	3.742e-05	1575	species	Leifsonia xyli
0.0002126	26	0	98	1.46	4.87e-05	31966	subspecies	Leifsonia xyli subsp. cynodontis
0.0002126	26	26	98	1.46	4.87e-05	1389489	strain	Leifsonia xyli subsp. cynodontis DSM 46306
0.0001308	16	0	66	1.33	3.274e-05	59736	subspecies	Leifsonia xyli subsp. xyli
0.0001308	16	16	66	1.33	3.274e-05	281090	strain	Leifsonia xyli subsp. xyli str. CTCB07
0.0009893	121	0	459	1.28	2.975e-05	55968	genus	Leucobacter
0.0006541	80	0	318	1.26	2.596e-05	2621730	no rank	unclassified Leucobacter
0.0003434	42	42	150	1.4	5.344e-05	1935379	species	Leucobacter sp. DSM 101948
0.0001226	15	15	50	1.24	1.433e-05	2714935	species	Leucobacter sp. HDW9C
9.811e-05	12	12	48	1.15	1.718e-05	2714934	species	Leucobacter sp. HDW9B
8.994e-05	11	11	54	1	1.758e-05	2714933	species	Leucobacter sp. HDW9A
0.0003352	41	41	136	1.33	4.328e-05	1784719	species	Leucobacter triazinivorans
0.0007359	90	16	279	1.44	2.547e-05	69578	genus	Cryobacterium
0.0002371	29	29	95	1.49	2.869e-05	2220095	species	Cryobacterium soli
0.0001962	24	0	69	1.57	1.952e-05	2649013	no rank	unclassified Cryobacterium
0.0001962	24	24	69	1.57	1.952e-05	1978566	species	Cryobacterium sp. LW097
0.0001717	21	21	49	1.67	1.504e-05	670052	species	Cryobacterium arcticum
0.000695	85	0	269	1.33	2.057e-05	1573	genus	Clavibacter
0.000695	85	19	269	1.33	2.057e-05	28447	species	Clavibacter michiganensis
0.0001472	18	18	66	1.44	2.437e-05	1874630	subspecies	Clavibacter michiganensis subsp. capsici
0.0001226	15	15	33	1.52	1.081e-05	33013	subspecies	Clavibacter michiganensis subsp. michiganensis
0.0001063	13	13	38	1.39	1.819e-05	31964	subspecies	Clavibacter michiganensis subsp. sepedonicus
8.994e-05	11	11	27	1.04	1.737e-05	31963	subspecies	Clavibacter michiganensis subsp. nebraskensis
7.359e-05	9	9	26	1.58	1.458e-05	33014	subspecies	Clavibacter michiganensis subsp. insidiosus
0.0006459	79	0	230	1.33	3.43e-05	518733	genus	Microterricola
0.0006459	79	79	230	1.33	3.43e-05	412690	species	Microterricola viridarii
0.0005969	73	2	246	1.46	3.106e-05	46352	genus	Agrococcus
0.0002371	29	29	97	1.35	4.149e-05	684552	species	Agrococcus carbonis
0.0001799	22	22	80	1.52	2.804e-05	399736	species	Agrococcus jejuensis
0.0001635	20	0	60	1.52	2.34e-05	2615065	no rank	unclassified Agrococcus
0.0001635	20	20	60	1.52	2.34e-05	2070347	species	Agrococcus sp. SGAir0287
0.0005478	67	0	218	1.25	2.855e-05	447237	genus	Frondihabitans
0.0005478	67	3	218	1.25	2.855e-05	2626248	no rank	unclassified Frondihabitans
0.0003107	38	38	98	1.36	3.117e-05	1446794	species	Frondihabitans sp. 762G35
0.0002126	26	26	107	1.13	2.392e-05	1795630	species	Frondihabitans sp. PAMC 28766
0.0004252	52	0	187	1.41	2.241e-05	235888	genus	Salinibacterium
0.0004252	52	1	187	1.41	2.241e-05	2632331	no rank	unclassified Salinibacterium
0.0001962	24	24	75	1.44	2.802e-05	2603292	species	Salinibacterium sp. dk2585
0.000139	17	17	67	1.22	2.278e-05	2508880	species	Salinibacterium sp. UTAS2018
8.176e-05	10	10	43	1.67	1.584e-05	2079791	species	Salinibacterium sp. CGMCC 1.16371
0.0004006	49	0	146	1.38	2.59e-05	427753	genus	Humibacter
0.0004006	49	0	146	1.38	2.59e-05	2635918	no rank	unclassified Humibacter
0.0003516	43	43	129	1.4	3.255e-05	2599293	species	Humibacter sp. WJ7-1
4.906e-05	6	6	17	1.24	1.015e-05	2282656	species	Humibacter sp. BT305
0.000327	40	0	126	1.85	3.674e-05	1195526	genus	Gryllotalpicola
0.000327	40	40	126	1.85	3.674e-05	2419771	species	Gryllotalpicola protaetiae
0.0003025	37	10	144	1.42	1.616e-05	190323	genus	Plantibacter
0.0001308	16	5	65	1.63	1.315e-05	2624265	no rank	unclassified Plantibacter
6.541e-05	8	8	31	1.32	1.407e-05	2583822	species	Plantibacter sp. M259
2.453e-05	3	3	11	1	5.313e-06	2480625	species	Plantibacter sp. PA-3-X8
8.994e-05	11	11	43	1.26	1.774e-05	150123	species	Plantibacter flavus
0.0002862	35	0	143	1.23	6.123e-05	1331730	genus	Chryseoglobus
0.0002862	35	0	143	1.23	6.123e-05	2642974	no rank	unclassified Chryseoglobus
0.0002862	35	35	143	1.23	6.123e-05	2750620	species	Chryseoglobus sp. CTD02-10-2
0.0002616	32	0	80	1.55	3.235e-05	337004	genus	Microcella
0.0002616	32	32	80	1.55	3.235e-05	279828	species	Microcella alkaliphila
0.0002126	26	0	147	1.27	1.836e-05	1655488	no rank	Luna cluster
0.0002126	26	3	147	1.27	1.836e-05	1655489	clade	Luna-1 subcluster
9.811e-05	12	0	78	1.28	2.61e-05	529881	genus	Candidatus Aquiluna
9.811e-05	12	3	78	1.28	2.61e-05	2617988	no rank	unclassified Candidatus Aquiluna
6.541e-05	8	8	47	1.34	3.49e-05	2499157	species	Candidatus Aquiluna sp. 15G-AUS-rot
8.176e-06	1	1	7	1	4.266e-06	1855377	species	Candidatus Aquiluna sp. UB-MaderosW2red
8.994e-05	11	2	55	1.04	1.097e-05	529883	genus	Rhodoluna
4.906e-05	6	6	16	1.12	1.14e-05	529884	species	Rhodoluna lacicola
2.453e-05	3	3	18	1	1.283e-05	535712	species	Candidatus Rhodoluna planktonica
0.0002126	26	0	106	1.23	2.565e-05	881616	genus	Herbiconiux
0.0002126	26	0	106	1.23	2.565e-05	2618217	no rank	unclassified Herbiconiux
0.0002126	26	26	106	1.23	2.565e-05	2735133	species	Herbiconiux sp. SALV-R1
0.0001962	24	0	70	1.74	2.566e-05	2680004	genus	Protaetiibacter
0.0001962	24	24	70	1.74	2.566e-05	2419774	species	Protaetiibacter intestinalis
0.0001717	21	0	65	1.15	2.126e-05	1433997	genus	Diaminobutyricimonas
0.0001717	21	0	65	1.15	2.126e-05	2643261	no rank	unclassified Diaminobutyricimonas
0.0001717	21	21	65	1.15	2.126e-05	2683590	species	Diaminobutyricimonas sp. LJ205
0.0001635	20	0	62	1.27	2.835e-05	90316	no rank	unclassified Microbacteriaceae
0.0001635	20	20	62	1.27	2.835e-05	1804990	species	Microbacteriaceae bacterium WY83
0.0001472	18	5	79	1.05	1.684e-05	1705353	genus	Aurantimicrobium
8.994e-05	11	0	44	1	1.425e-05	2623385	no rank	unclassified Aurantimicrobium
4.906e-05	6	6	28	1	1.667e-05	1987356	species	Aurantimicrobium sp. MWH-Mo1
4.088e-05	5	5	16	1	1.141e-05	2079575	species	Aurantimicrobium sp. MWH-Uga1
1.635e-05	2	2	11	1	7.793e-06	708131	species	Aurantimicrobium minutum
0.0001308	16	0	65	1.14	2.864e-05	1434018	genus	Lysinimonas
0.0001308	16	0	65	1.14	2.864e-05	2621488	no rank	unclassified Lysinimonas
0.0001308	16	16	65	1.14	2.864e-05	2592654	species	Lysinimonas sp. KACC 19322
0.0001226	15	0	41	1.39	1.313e-05	1230698	genus	Marisediminicola
0.0001226	15	15	41	1.39	1.313e-05	674079	species	Marisediminicola antarctica
8.994e-05	11	0	33	1.21	1.901e-05	1434032	genus	Pontimonas
8.994e-05	11	11	33	1.21	1.901e-05	1159327	species	Pontimonas salivibrio
8.176e-05	10	0	65	1.48	2.115e-05	76634	genus	Mycetocola
8.176e-05	10	0	65	1.48	2.115e-05	2685235	no rank	unclassified Mycetocola
8.176e-05	10	10	65	1.48	2.115e-05	2079792	species	Mycetocola sp. 449
4.088e-05	5	0	16	1.19	7.421e-06	1759331	genus	Cnuibacter
4.088e-05	5	5	16	1.19	7.421e-06	1619308	species	Cnuibacter physcomitrellae
0.007816	956	55	3213	1.5	5.534e-05	85021	family	Intrasporangiaceae
0.002077	254	23	837	1.49	5.422e-05	265976	genus	Serinicoccus
0.0005151	63	0	195	1.48	6.192e-05	2643101	no rank	unclassified Serinicoccus
0.0005151	63	63	195	1.48	6.192e-05	2593973	species	Serinicoccus sp. W204
0.000417	51	51	168	1.52	5.487e-05	1078471	species	Serinicoccus profundi
0.0004006	49	49	139	1.74	4.717e-05	1758689	species	Serinicoccus hydrothermalis
0.0002943	36	36	144	1.26	4.78e-05	767452	species	Serinicoccus chungangensis
0.0002616	32	0	130	1.36	4.688e-05	247333	species	Serinicoccus marinus
0.0002616	32	32	130	1.36	4.688e-05	1123251	strain	Serinicoccus marinus DSM 15273
0.001913	234	2	715	1.51	4.923e-05	125287	genus	Ornithinimicrobium
0.001439	176	1	520	1.55	4.654e-05	2615080	no rank	unclassified Ornithinimicrobium
0.0005478	67	67	202	1.6	5.176e-05	2594265	species	Ornithinimicrobium sp. H23M54
0.0004987	61	61	162	1.62	4.534e-05	2283195	species	Ornithinimicrobium sp. AMA3305
0.0003843	47	47	148	1.36	4.024e-05	2508882	species	Ornithinimicrobium sp. HY006
0.0004579	56	56	188	1.38	5.673e-05	1288636	species	Ornithinimicrobium flavum
0.001333	163	8	616	1.42	6.475e-05	53457	genus	Janibacter
0.000466	57	57	177	1.42	5.487e-05	53458	species	Janibacter limosus
0.000417	51	51	194	1.43	6.37e-05	857417	species	Janibacter indicus
0.0003843	47	47	193	1.43	6.113e-05	262209	species	Janibacter melonis
0.0007686	94	0	293	1.63	4.054e-05	367298	genus	Phycicoccus
0.0004006	49	49	153	1.7	4.207e-05	443156	species	Phycicoccus dokdonensis
0.0003679	45	0	140	1.55	3.903e-05	2637926	no rank	unclassified Phycicoccus
0.0003679	45	45	140	1.55	3.903e-05	2714941	species	Phycicoccus sp. HDW14
0.0007031	86	0	260	1.5	8.128e-05	267408	genus	Arsenicicoccus
0.0007031	86	0	260	1.5	8.128e-05	2663846	no rank	unclassified Arsenicicoccus
0.0007031	86	86	260	1.5	8.128e-05	1658671	species	Arsenicicoccus sp. oral taxon 190
0.0003516	43	0	124	1.61	3.815e-05	99479	genus	Tetrasphaera
0.0003516	43	0	124	1.61	3.815e-05	2643346	no rank	unclassified Tetrasphaera
0.0003516	43	43	124	1.61	3.815e-05	1813880	species	Tetrasphaera sp. HKS02
0.0002208	27	0	144	1.31	3.208e-05	53357	genus	Intrasporangium
0.0002208	27	25	144	1.31	3.208e-05	53358	species	Intrasporangium calvum
1.635e-05	2	2	10	1	1.325e-05	710696	strain	Intrasporangium calvum DSM 43043
0.006198	758	9	2440	1.49	5.555e-05	85016	family	Cellulomonadaceae
0.003949	483	37	1555	1.55	5.062e-05	1707	genus	Cellulomonas
0.002159	264	5	863	1.46	5.067e-05	2620175	no rank	unclassified Cellulomonas
0.0005233	64	64	216	1.54	6.578e-05	2654191	species	Cellulomonas sp. JZ18
0.0004906	60	60	193	1.46	6.213e-05	2003551	species	Cellulomonas sp. PSBB021
0.0004415	54	54	137	1.84	3.717e-05	2591145	species	Cellulomonas sp. Y8
0.000417	51	51	187	1.24	5.929e-05	2729175	species	Cellulomonas sp. 40-2
0.0002453	30	30	102	1.28	2.724e-05	2704467	species	Cellulomonas sp. H30R-01
0.0004252	52	0	186	1.91	6.155e-05	11	species	Cellulomonas gilvus
0.0004252	52	52	186	1.91	6.155e-05	593907	strain	Cellulomonas gilvus ATCC 13127
0.000417	51	0	158	1.59	4.464e-05	1711	species	Cellulomonas flavigena
0.000417	51	51	158	1.59	4.464e-05	446466	strain	Cellulomonas flavigena DSM 20109
0.0003598	44	44	134	1.49	4.209e-05	2566013	species	Cellulomonas shaoxiangyii
0.0002862	35	35	92	1.61	2.61e-05	1708	species	Cellulomonas fimi
0.000605	74	0	244	1.33	7.914e-05	458839	genus	Actinotalea
0.000605	74	0	244	1.33	7.914e-05	2638618	no rank	unclassified Actinotalea
0.000605	74	74	244	1.33	7.914e-05	2758442	species	Actinotalea sp. JY-7876
0.0005887	72	0	294	1.36	8.806e-05	1926259	genus	Pseudactinotalea
0.0005887	72	0	294	1.36	8.806e-05	2649176	no rank	unclassified Pseudactinotalea
0.0005887	72	72	294	1.36	8.806e-05	2654547	species	Pseudactinotalea sp. HY158
0.0005396	66	0	190	1.34	6.873e-05	665568	genus	Paraoerskovia
0.0005396	66	66	190	1.34	6.873e-05	545619	species	Paraoerskovia marina
0.0004415	54	0	106	1.74	2.673e-05	162491	genus	Oerskovia
0.0004415	54	0	106	1.74	2.673e-05	2619021	no rank	unclassified Oerskovia
0.0004415	54	54	106	1.74	2.673e-05	1179673	species	Oerskovia sp. KBS0722
0.00556	680	7	2592	1.41	7.825e-05	85020	family	Dermabacteraceae
0.003908	478	57	1707	1.45	7.21e-05	43668	genus	Brachybacterium
0.001145	140	2	496	1.41	7.024e-05	2623841	no rank	unclassified Brachybacterium
0.0005969	73	73	247	1.55	6.132e-05	1903186	species	Brachybacterium sp. P6-10-X1
0.0005314	65	65	244	1.27	8.066e-05	2571029	species	Brachybacterium sp. SGAir0954
0.0005151	63	63	192	1.48	5.509e-05	1331682	species	Brachybacterium ginsengisoli
0.0004906	60	60	178	1.58	5.953e-05	2017485	species	Brachybacterium avium
0.000466	57	57	177	1.34	5.604e-05	2017484	species	Brachybacterium vulturis
0.0004333	53	53	237	1.3	7.493e-05	556288	species	Brachybacterium saurashtrense
0.0003925	48	0	195	1.64	6.299e-05	43669	species	Brachybacterium faecium
0.0003925	48	48	195	1.64	6.299e-05	446465	strain	Brachybacterium faecium DSM 4810
0.001325	162	27	705	1.38	0.0001081	36739	genus	Dermabacter
0.0008503	104	104	508	1.37	0.0001631	1667168	species	Dermabacter jinjuensis
0.0002535	31	31	132	1.2	4.294e-05	1630135	species	Dermabacter vaginalis
0.0002698	33	0	148	1.13	5.071e-05	472568	genus	Devriesea
0.0002698	33	33	148	1.13	5.071e-05	472569	species	Devriesea agamarum
0.0052	636	0	2474	1.53	5.663e-05	85019	family	Brevibacteriaceae
0.0052	636	68	2474	1.53	5.663e-05	1696	genus	Brevibacterium
0.002665	326	3	1441	1.6	9.525e-05	2614124	no rank	unclassified Brevibacterium
0.001782	218	218	1030	1.72	0.0003496	2575923	species	Brevibacterium sp. CS2
0.0003434	42	42	159	1.43	4.225e-05	2697563	species	Brevibacterium sp. WO024
0.0002371	29	29	128	1.16	3.964e-05	2697565	species	Brevibacterium sp. o2
0.0001472	18	18	58	1.22	2.417e-05	1496080	species	Brevibacterium sp. YB235
0.0001308	16	16	41	1.71	1.606e-05	2725563	species	Brevibacterium sp. 'Marine'
0.000605	74	74	211	1.36	2.847e-05	273384	species	Brevibacterium aurantiacum
0.0005723	70	70	201	1.41	6.763e-05	199591	species	Brevibacterium luteolum
0.0004497	55	55	192	1.27	2.457e-05	1703	species	Brevibacterium linens
0.0002453	30	30	122	1.24	3.087e-05	629680	species	Brevibacterium sandarakinum
0.0001063	13	13	64	1.27	2.138e-05	1136497	species	Brevibacterium siliguriense
0.004211	515	33	1588	1.53	5.463e-05	85017	family	Promicromonosporaceae
0.001374	168	58	470	1.61	3.692e-05	157920	genus	Cellulosimicrobium
0.0005805	71	8	185	1.77	3.472e-05	2624466	no rank	unclassified Cellulosimicrobium
0.0004088	50	50	122	1.79	3.467e-05	2587808	species	Cellulosimicrobium sp. BI34T
8.176e-05	10	10	25	1.64	3.572e-05	1980001	species	Cellulosimicrobium sp. TH-20
2.453e-05	3	3	15	2.2	2.06e-05	2731680	species	Cellulosimicrobium sp. 72-3
0.0003189	39	39	102	1.52	2.446e-05	1710	species	Cellulosimicrobium cellulans
0.001112	136	0	372	1.68	6.026e-05	254250	genus	Isoptericola
0.0006704	82	0	201	1.68	5.942e-05	372663	species	Isoptericola dokdonensis
0.0006704	82	82	201	1.68	5.942e-05	1300344	strain	Isoptericola dokdonensis DS-3
0.0004415	54	0	161	1.73	5.794e-05	139208	species	Isoptericola variabilis
0.0004415	54	54	161	1.73	5.794e-05	743718	strain	Isoptericola variabilis 225
0.0009975	122	1	410	1.37	6.094e-05	186188	genus	Xylanimonas
0.0005314	65	65	246	1.38	7.346e-05	2509459	species	Xylanimonas allomyrinae
0.0004579	56	0	160	1.34	4.759e-05	186189	species	Xylanimonas cellulosilytica
0.0004579	56	56	160	1.34	4.759e-05	446471	strain	Xylanimonas cellulosilytica DSM 15894
0.0004579	56	0	165	1.35	5.109e-05	289244	genus	Xylanimicrobium
0.0004579	56	0	165	1.35	5.109e-05	2626399	no rank	unclassified Xylanimicrobium
0.0004579	56	56	165	1.35	5.109e-05	2509457	species	Xylanimicrobium sp. FW10M-9
0.003426	419	0	1460	1.62	0.0001455	145358	family	Bogoriellaceae
0.003426	419	0	1460	1.62	0.0001455	154116	genus	Georgenia
0.003426	419	14	1460	1.62	0.0001455	2626815	no rank	unclassified Georgenia
0.001439	176	176	549	1.8	0.0001423	2589797	species	Georgenia sp. Z443
0.00103	126	126	474	1.57	0.0001524	2585135	species	Georgenia sp. Z294
0.0008421	103	103	363	1.4	0.0001191	2483799	species	Georgenia sp. ZLJ0423
0.002526	309	1	1461	1.47	0.0001375	145357	family	Dermacoccaceae
0.001889	231	0	1132	1.51	0.0004484	57499	genus	Kytococcus
0.001889	231	0	1132	1.51	0.0004484	1276	species	Kytococcus sedentarius
0.001889	231	231	1132	1.51	0.0004484	478801	strain	Kytococcus sedentarius DSM 20547
0.0003679	45	0	160	1.31	3.072e-05	745364	genus	Luteipulveratus
0.0003679	45	45	160	1.31	3.072e-05	571913	species	Luteipulveratus mongoliensis
0.0002616	32	0	164	1.34	5.677e-05	57495	genus	Dermacoccus
0.0002616	32	32	164	1.34	5.677e-05	1274	species	Dermacoccus nishinomiyaensis
0.001292	158	3	600	1.43	5.834e-05	1331736	family	Ruaniaceae
0.0006623	81	0	320	1.41	6.511e-05	626119	genus	Ruania
0.0006623	81	0	320	1.41	6.511e-05	2648503	no rank	unclassified Ruania
0.0006623	81	81	320	1.41	6.511e-05	2603206	species	Ruania sp. HY168
0.000605	74	0	273	1.41	5.089e-05	1331737	genus	Haloactinobacterium
0.000605	74	0	273	1.41	5.089e-05	2624404	no rank	unclassified Haloactinobacterium
0.000605	74	74	273	1.41	5.089e-05	2675754	species	Haloactinobacterium sp. HY164
0.001275	156	2	424	1.55	5.532e-05	125316	family	Beutenbergiaceae
0.0006704	82	0	225	1.56	6.767e-05	947525	genus	Miniimonas
0.0006704	82	0	225	1.56	6.767e-05	2626367	no rank	unclassified Miniimonas
0.0006704	82	82	225	1.56	6.767e-05	2171623	species	Miniimonas sp. S16
0.0005887	72	0	194	1.54	4.474e-05	84756	genus	Beutenbergia
0.0005887	72	0	194	1.54	4.474e-05	84757	species	Beutenbergia cavernae
0.0005887	72	72	194	1.54	4.474e-05	471853	strain	Beutenbergia cavernae DSM 12333
0.001186	145	2	505	1.53	5.375e-05	85018	family	Dermatophilaceae
0.0005805	71	0	265	1.5	7.923e-05	984996	genus	Mobilicoccus
0.0005805	71	0	265	1.5	7.923e-05	2649508	no rank	unclassified Mobilicoccus
0.0005805	71	71	265	1.5	7.923e-05	2716227	species	Mobilicoccus sp. NJES-13
0.0003679	45	0	121	1.64	3.422e-05	1184606	genus	Austwickia
0.0003679	45	45	121	1.64	3.422e-05	100225	species	Austwickia chelonae
0.0002208	27	0	114	1.49	4.535e-05	1862	genus	Dermatophilus
0.0002208	27	27	114	1.49	4.535e-05	1863	species	Dermatophilus congolensis
0.001096	134	0	439	1.52	6.315e-05	145360	family	Sanguibacteraceae
0.001096	134	0	439	1.52	6.315e-05	60919	genus	Sanguibacter
0.0005723	70	0	217	1.53	7.218e-05	2645534	no rank	unclassified Sanguibacter
0.0005723	70	70	217	1.53	7.218e-05	2714931	species	Sanguibacter sp. HDW7
0.0005233	64	0	217	1.52	5.504e-05	60920	species	Sanguibacter keddieii
0.0005233	64	64	217	1.52	5.504e-05	446469	strain	Sanguibacter keddieii DSM 10542
0.0005151	63	0	205	1.48	4.288e-05	577468	no rank	Micrococcales incertae sedis
0.0004579	56	0	195	1.46	5.101e-05	754249	genus	Luteimicrobium
0.0004579	56	56	195	1.46	5.101e-05	1133546	species	Luteimicrobium xylanilyticum
5.723e-05	7	0	10	1.8	1.044e-05	2038	genus	Tropheryma
5.723e-05	7	7	10	1.8	1.044e-05	2039	species	Tropheryma whipplei
0.0001717	21	0	69	1.19	2.592e-05	85022	family	Jonesiaceae
0.0001717	21	0	69	1.19	2.592e-05	43673	genus	Jonesia
0.0001717	21	21	69	1.19	2.592e-05	43674	species	Jonesia denitrificans
0.2609	31912	336	226296	1.16	0.0001907	85007	order	Corynebacteriales
0.2248	27494	34	206479	1.15	0.000944	1653	family	Corynebacteriaceae
0.2245	27457	407	206273	1.15	0.0009535	1716	genus	Corynebacterium
0.2032	24855	24855	194973	1.13	0.04927	43768	species	Corynebacterium matruchotii
0.002608	319	46	2138	1.71	0.0003659	1717	species	Corynebacterium diphtheriae
0.002159	264	264	1854	1.78	0.03145	698971	strain	Corynebacterium diphtheriae VA01
1.635e-05	2	0	5	2	0.0002983	1806053	no rank	Corynebacterium diphtheriae bv. mitis
1.635e-05	2	2	5	2	0.0002983	1450520	strain	Corynebacterium diphtheriae bv. mitis str. ISS 3319
1.635e-05	2	2	8	1	6.813e-05	698962	strain	Corynebacterium diphtheriae 31A
1.635e-05	2	2	3	2.33	2.363e-05	698968	strain	Corynebacterium diphtheriae HC02
1.635e-05	2	2	2	2	3.075e-05	698969	strain	Corynebacterium diphtheriae HC03
8.176e-06	1	1	11	1	0.000278	698970	strain	Corynebacterium diphtheriae HC04
0.00184	225	2	805	1.27	3.48e-05	2624378	no rank	unclassified Corynebacterium
0.0003025	37	37	117	1.35	5.104e-05	2080740	species	Corynebacterium sp. 2183
0.0002698	33	33	95	1.72	3.7e-05	2675218	species	Corynebacterium sp. 2019
0.0002371	29	29	118	1.28	3.852e-05	2675219	species	Corynebacterium sp. 2039
0.0002044	25	25	97	1.06	3.773e-05	699041	species	Corynebacterium sp. NML93-0612
0.0001962	24	24	48	1.48	2.118e-05	2487892	species	Corynebacterium sp. LMM-1652
0.0001717	21	21	116	1.18	5.326e-05	2079535	species	Corynebacterium sp. 2184
0.0001635	20	20	96	1.05	3.992e-05	2675216	species	Corynebacterium sp. 1959
0.0001308	16	16	52	1.21	2.339e-05	702967	species	Corynebacterium sp. NML98-0116
9.811e-05	12	12	35	1.09	2.52e-05	1487956	species	Corynebacterium sp. ATCC 6931
4.906e-05	6	6	19	1.16	8.8e-06	2599641	species	Corynebacterium sp. sy039
0.0005969	73	73	229	1.38	5.72e-05	1725	species	Corynebacterium xerosis
0.0004415	54	0	140	2.01	6.185e-05	1230998	species	Corynebacterium frankenforstense
0.0004415	54	54	140	2.01	6.185e-05	1437875	strain	Corynebacterium frankenforstense DSM 45800
0.0004333	53	0	185	1.34	6.983e-05	38305	species	Corynebacterium vitaeruminis
0.0004333	53	53	185	1.34	6.983e-05	1224164	strain	Corynebacterium vitaeruminis DSM 20294
0.0004006	49	0	180	1.52	6.108e-05	225326	species	Corynebacterium halotolerans
0.0004006	49	49	180	1.52	6.108e-05	1121362	strain	Corynebacterium halotolerans YIM 70093 = DSM 44683
0.0004006	49	0	186	1.16	9.048e-05	191493	species	Corynebacterium sphenisci
0.0004006	49	49	186	1.16	9.048e-05	1437874	strain	Corynebacterium sphenisci DSM 44792
0.0003516	43	0	188	1.08	6.839e-05	203263	species	Corynebacterium aquilae
0.0003516	43	43	188	1.08	6.839e-05	1431546	strain	Corynebacterium aquilae DSM 44791
0.0003189	39	39	108	1.46	2.467e-05	43770	species	Corynebacterium striatum
0.0003107	38	0	116	1.97	4.016e-05	1032851	species	Corynebacterium nuruki
0.0003107	38	38	116	1.97	4.016e-05	863239	strain	Corynebacterium nuruki S6-4
0.0003025	37	0	159	1.24	5.358e-05	152794	species	Corynebacterium efficiens
0.0003025	37	37	159	1.24	5.358e-05	196164	strain	Corynebacterium efficiens YS-314
0.0003025	37	37	104	1.39	5.033e-05	2594913	species	Corynebacterium sanguinis
0.0002943	36	0	125	1.28	5.296e-05	1223514	species	Corynebacterium humireducens
0.0002943	36	36	125	1.28	5.296e-05	1223515	strain	Corynebacterium humireducens NBRC 106098 = DSM 45392
0.0002943	36	26	121	1.12	2.74e-05	38289	species	Corynebacterium jeikeium
8.176e-05	10	10	29	1.31	2.86e-05	306537	strain	Corynebacterium jeikeium K411
0.0002943	36	36	85	1.44	1.035e-05	65058	species	Corynebacterium ulcerans
0.000278	34	34	138	1.83	3.097e-05	1718	species	Corynebacterium glutamicum
0.0002698	33	0	119	1.43	5.086e-05	349751	species	Corynebacterium marinum
0.0002698	33	33	119	1.43	5.086e-05	1224162	strain	Corynebacterium marinum DSM 44953
0.0002698	33	0	115	1.26	4.319e-05	575200	species	Corynebacterium maris
0.0002698	33	33	115	1.26	4.319e-05	1224163	strain	Corynebacterium maris DSM 45190
0.0002616	32	32	98	1.51	3.333e-05	1737425	species	Corynebacterium provencense
0.0002535	31	31	120	1.93	5.099e-05	441500	species	Corynebacterium timonense
0.0002535	31	31	131	1.53	5.108e-05	136857	species	Corynebacterium testudinoris
0.0002535	31	0	124	1.38	5.166e-05	258224	species	Corynebacterium resistens
0.0002535	31	31	124	1.38	5.166e-05	662755	strain	Corynebacterium resistens DSM 45100
0.0002535	31	31	143	1.2	6.281e-05	1072256	species	Corynebacterium uterequi
0.0002535	31	31	108	1.32	4.963e-05	191610	species	Corynebacterium atypicum
0.0002453	30	0	110	1.58	3.618e-05	1727	species	Corynebacterium variabile
0.0002453	30	30	110	1.58	3.618e-05	858619	strain	Corynebacterium variabile DSM 44702
0.0002371	29	26	99	1.34	3.757e-05	43771	species	Corynebacterium urealyticum
2.453e-05	3	3	14	1.14	2.837e-05	1267754	strain	Corynebacterium urealyticum DSM 7111
0.0002289	28	28	126	1.41	5.937e-05	2079234	species	Corynebacterium geronticis
0.0002289	28	28	110	1.31	4.889e-05	43990	species	Corynebacterium segmentosum
0.0002208	27	27	130	1.32	5.452e-05	156976	species	Corynebacterium riegelii
0.0002126	26	0	109	1.31	3.157e-05	1404244	species	Corynebacterium glyciniphilum
0.0002126	26	26	109	1.31	3.157e-05	1404245	strain	Corynebacterium glyciniphilum AJ 3170
0.0002126	26	26	56	1.73	2.176e-05	1050174	species	Corynebacterium epidermidicanis
0.0002044	25	25	101	1.32	4.252e-05	156978	species	Corynebacterium imitans
0.0001962	24	0	100	1.38	4.521e-05	38288	species	Corynebacterium genitalium
0.0001962	24	24	100	1.38	4.521e-05	585529	strain	Corynebacterium genitalium ATCC 33030
0.0001881	23	0	148	1.03	7.568e-05	42817	species	Corynebacterium argentoratense
0.0001881	23	23	148	1.03	7.568e-05	1348662	strain	Corynebacterium argentoratense DSM 44202
0.0001881	23	23	100	1.35	4.262e-05	2488819	species	Corynebacterium endometrii
0.0001881	23	23	84	1.17	3.551e-05	187491	species	Corynebacterium glaucum
0.0001799	22	22	67	1.81	2.592e-05	35755	species	Corynebacterium kutscheri
0.0001799	22	0	94	1.23	3.917e-05	161879	species	Corynebacterium kroppenstedtii
0.0001799	22	22	94	1.23	3.917e-05	645127	strain	Corynebacterium kroppenstedtii DSM 44385
0.0001799	22	22	89	1.26	3.709e-05	38301	species	Corynebacterium minutissimum
0.0001799	22	22	89	1.12	4.603e-05	38302	species	Corynebacterium mycetoides
0.0001799	22	0	77	1.22	3.117e-05	1121358	species	Corynebacterium doosanense
0.0001799	22	22	77	1.22	3.117e-05	558173	strain	Corynebacterium doosanense CAU 212 = DSM 45436
0.0001799	22	0	50	1.32	1.978e-05	89154	species	Corynebacterium terpenotabidum
0.0001799	22	22	50	1.32	1.978e-05	1200352	strain	Corynebacterium terpenotabidum Y-11
0.0001717	21	21	124	1.06	5.355e-05	161896	species	Corynebacterium camporealensis
0.0001717	21	21	100	1.31	3.912e-05	28028	species	Corynebacterium flavescens
0.0001717	21	21	100	1.23	4.849e-05	401472	species	Corynebacterium ureicelerivorans
0.0001717	21	21	88	1.1	4.455e-05	2080757	species	Corynebacterium pseudopelargi
0.0001553	19	0	68	1.71	2.716e-05	169292	species	Corynebacterium aurimucosum
0.0001553	19	19	68	1.71	2.716e-05	548476	strain	Corynebacterium aurimucosum ATCC 700975
0.0001472	18	18	79	1.42	2.968e-05	161895	species	Corynebacterium phocae
0.0001472	18	18	89	1.08	2.272e-05	1719	species	Corynebacterium pseudotuberculosis
0.0001472	18	18	68	1.21	2.723e-05	161899	species	Corynebacterium singulare
0.0001472	18	0	64	1.11	2.407e-05	1231000	species	Corynebacterium lactis
0.0001472	18	18	64	1.11	2.407e-05	1408189	strain	Corynebacterium lactis RW2-5
0.0001308	16	16	99	1.09	3.138e-05	146827	species	Corynebacterium simulans
0.0001308	16	16	62	1.58	3.085e-05	1471400	species	Corynebacterium pelargi
0.0001308	16	0	60	1.32	2.216e-05	1408191	species	Corynebacterium deserti
0.0001308	16	16	60	1.32	2.216e-05	931089	strain	Corynebacterium deserti GIMN1.010
0.0001226	15	15	63	1.05	2.025e-05	1724	species	Corynebacterium renale
0.0001226	15	15	15	2	8.61e-06	2719119	species	Corynebacterium rouxii
0.0001145	14	14	44	1.5	1.313e-05	571915	species	Corynebacterium mustelae
0.0001145	14	14	51	1.08	1.633e-05	2506452	species	Corynebacterium suranareeae
0.0001063	13	13	57	1.07	1.952e-05	1862358	species	Corynebacterium choanis
8.994e-05	11	11	45	1.02	1.549e-05	35757	species	Corynebacterium cystitidis
8.176e-05	10	10	45	1.04	1.565e-05	1652495	species	Corynebacterium crudilactis
7.359e-05	9	0	37	1.05	1.346e-05	160386	species	Corynebacterium casei
7.359e-05	9	9	37	1.05	1.346e-05	1285583	strain	Corynebacterium casei LMG S-19264
4.906e-05	6	0	9	1.11	3.324e-06	1721	species	Corynebacterium callunae
4.906e-05	6	6	9	1.11	3.324e-06	1121353	strain	Corynebacterium callunae DSM 20147
4.088e-05	5	5	39	1	1.494e-05	1697	species	Corynebacterium ammoniagenes
4.088e-05	5	5	32	1.09	9.122e-06	1705	species	Corynebacterium stationis
2.453e-05	3	0	20	1.65	3.578e-05	42818	no rank	unclassified Corynebacteriaceae
2.453e-05	3	3	20	1.65	3.578e-05	1164002	species	Corynebacteriaceae bacterium 'ARUP UnID 227'
0.01938	2370	318	9716	1.28	1.766e-05	1762	family	Mycobacteriaceae
0.007432	909	111	3385	1.27	1.397e-05	1763	genus	Mycobacterium
0.001504	184	18	631	1.21	1.127e-05	2642494	no rank	unclassified Mycobacterium
0.0002535	31	31	65	1.46	1.26e-05	1682113	species	Mycobacterium sp. YC-RL4
0.0001962	24	24	75	1.29	1.646e-05	2675524	species	Mycobacterium sp. DL592
0.0001881	23	23	116	1.01	1.712e-05	212767	species	Mycobacterium sp. JS623
0.0001799	22	22	54	1.17	8.651e-06	1936029	species	Mycobacterium sp. MS1601
0.0001063	13	13	39	1.26	8e-06	1547487	species	Mycobacterium sp. ELW1
9.811e-05	12	12	61	1.16	1.138e-05	2675523	species	Mycobacterium sp. DL440
9.811e-05	12	12	42	1.12	7.375e-06	2487344	species	Mycobacterium sp. DL90
8.994e-05	11	11	47	1.04	8.882e-06	1545728	species	Mycobacterium sp. EPa45
4.906e-05	6	6	36	1.31	1.619e-05	2587868	species	Mycobacterium sp. THAF192
4.906e-05	6	6	14	1.14	1.012e-05	189918	species	Mycobacterium sp. KMS
3.27e-05	4	4	19	1	1.268e-05	2051552	species	Mycobacterium sp. PYR15
8.176e-06	1	1	3	1	2.025e-06	1920667	species	Mycobacterium sp. WY10
8.176e-06	1	1	2	1	1.697e-06	1561223	species	Mycobacterium sp. QIA-37
0.000883	108	1	463	1.13	1.307e-05	2249310	species group	Mycobacterium simiae complex
0.0001472	18	18	87	1.2	1.649e-05	1784	species	Mycobacterium simiae
0.0001472	18	18	73	1.14	1.382e-05	220927	species	Mycobacterium saskatchewanense
0.000139	17	17	60	1.1	1.254e-05	722731	species	Mycobacterium shigaense
0.0001226	15	15	80	1.05	1.939e-05	53376	species	Mycobacterium heidelbergense
0.0001226	15	15	59	1.05	1.127e-05	470076	species	Mycobacterium stomatepiae
0.0001063	13	13	41	1.44	7.816e-06	292462	species	Mycobacterium florentinum
8.994e-05	11	11	50	1.08	1.022e-05	185642	species	Mycobacterium parmense
0.0007195	88	17	313	1.22	9.053e-06	120793	species group	Mycobacterium avium complex (MAC)
0.0001635	20	14	55	1.27	7.64e-06	1764	species	Mycobacterium avium
4.088e-05	5	5	17	1.59	6.119e-06	439334	subspecies	Mycobacterium avium subsp. hominissuis
8.176e-06	1	1	2	1	4.023e-06	243243	strain	Mycobacterium avium 104
0.0001145	14	14	44	1.34	9.968e-06	701042	species	Mycobacterium marseillense
8.994e-05	11	0	42	1.26	9.383e-06	339268	species	Mycobacterium colombiense
8.994e-05	11	11	42	1.26	9.383e-06	1041522	strain	Mycobacterium colombiense CECT 3035
8.994e-05	11	11	35	1.17	6.921e-06	560555	species	Mycobacterium mantenii
4.906e-05	6	1	20	1	6.82e-06	1767	species	Mycobacterium intracellulare
1.635e-05	2	2	9	1	1.343e-05	1203599	subspecies	Mycobacterium intracellulare subsp. yongonense
1.635e-05	2	2	6	1	2.624e-05	487521	strain	Mycobacterium intracellulare ATCC 13950
8.176e-06	1	0	1	1	1.964e-06	35617	subspecies	Mycobacterium intracellulare subsp. intracellulare
8.176e-06	1	1	1	1	1.964e-06	1232724	strain	Mycobacterium intracellulare subsp. intracellulare MTCC 9506
4.088e-05	5	5	21	1.05	6.139e-06	222805	species	Mycobacterium chimaera
3.27e-05	4	4	17	1	1.067e-05	64667	species	Mycobacterium lepraemurium
0.0003025	37	19	155	1.48	1.854e-05	77643	species group	Mycobacterium tuberculosis complex
7.359e-05	9	1	28	2.82	1.919e-05	1773	species	Mycobacterium tuberculosis
6.541e-05	8	8	12	5.25	0.003816	1010835	strain	Mycobacterium tuberculosis BT2
7.359e-05	9	2	45	1.11	1.436e-05	78331	species	Mycobacterium canettii
4.088e-05	5	5	33	1	3.488e-05	1205674	strain	Mycobacterium canettii CIPT 140070010
8.176e-06	1	1	3	1	1.216e-05	1205675	strain	Mycobacterium canettii CIPT 140070008
8.176e-06	1	1	3	1	3.279e-06	1205677	strain	Mycobacterium canettii CIPT 140070017
0.0002943	36	36	33	3.15	1.07e-05	1769	species	Mycobacterium leprae
0.0002453	30	30	116	1.49	1.787e-05	1768	species	Mycobacterium kansasii
0.0002289	28	28	96	1.34	1.78e-05	44010	species	Mycobacterium conspicuum
0.0002289	28	28	101	1.24	1.397e-05	482462	species	Mycobacterium dioxanotrophicus
0.0002208	27	27	87	1.54	2.288e-05	398694	species	Mycobacterium shinjukuense
0.0002208	27	27	94	1.09	1.928e-05	1552759	species	Mycobacterium grossiae
0.0001962	24	24	101	1.4	2.317e-05	459858	species	Mycobacterium noviomagense
0.0001962	24	24	99	1.17	2.28e-05	169765	species	Mycobacterium lacus
0.0001717	21	21	69	1.3	1.287e-05	43348	species	Mycobacterium branderi
0.000139	17	17	74	1.15	1.153e-05	1389713	species	Mycobacterium paragordonae
0.000139	17	17	44	1.39	9.242e-06	39689	species	Mycobacterium gallinarum
0.0001308	16	16	59	1.19	1.01e-05	1778	species	Mycobacterium gordonae
0.0001308	16	16	36	1.47	1.003e-05	386911	species	Mycobacterium seoulense
0.0001226	15	15	63	1.21	1.446e-05	1789	species	Mycobacterium xenopi
0.0001145	14	0	44	1.2	1.134e-05	29311	species	Mycobacterium haemophilum
0.0001145	14	14	44	1.2	1.134e-05	1202450	strain	Mycobacterium haemophilum DSM 44634
0.0001063	13	13	49	1.18	1.188e-05	590652	species	Mycobacterium paraseoulense
9.811e-05	12	12	56	1.23	1.141e-05	1775	species	Mycobacterium cookii
8.176e-05	10	10	37	1.41	7.288e-06	2094119	species	Mycobacterium basiliense
3.27e-05	4	1	18	1.11	5.198e-06	1781	species	Mycobacterium marinum
2.453e-05	3	3	11	1	1.326e-05	216594	strain	Mycobacterium marinum M
8.176e-06	1	0	7	1	2.221e-05	261524	species	Mycobacterium liflandii
8.176e-06	1	1	7	1	2.221e-05	459424	strain	Mycobacterium liflandii 128FXT
8.176e-06	1	1	2	1	1.808e-06	1809	species	Mycobacterium ulcerans
0.007309	894	77	3613	1.27	1.633e-05	1866885	genus	Mycolicibacterium
0.0003679	45	45	130	1.45	1.209e-05	1791	species	Mycolicibacterium aurum
0.0002289	28	28	97	1.36	1.06e-05	1772	species	Mycolicibacterium smegmatis
0.0002208	27	27	103	1.22	2.314e-05	1771	species	Mycolicibacterium phlei
0.0002126	26	0	93	1.41	1.648e-05	36814	species	Mycolicibacterium rhodesiae
0.0002126	26	26	93	1.41	1.648e-05	710685	strain	Mycolicibacterium rhodesiae NBB3
0.0002126	26	26	110	1.18	2.529e-05	1797	species	Mycolicibacterium thermoresistibile
0.0002126	26	26	76	1.36	1.406e-05	146017	species	Mycolicibacterium boenickei
0.0002044	25	25	80	1.29	1.586e-05	319706	species	Mycolicibacterium phocaicum
0.0002044	25	25	83	1.23	1.997e-05	1534348	species	Mycolicibacterium sarraceniae
0.0002044	25	25	67	1.49	1.173e-05	1534349	species	Mycolicibacterium helvum
0.0001962	24	24	96	1.28	1.957e-05	36813	species	Mycolicibacterium pulveris
0.0001962	24	24	86	1.41	1.611e-05	1766	species	Mycolicibacterium fortuitum
0.0001962	24	0	94	1.15	1.706e-05	1800	species	Mycolicibacterium chubuense
0.0001962	24	24	94	1.15	1.706e-05	710421	strain	Mycolicibacterium chubuense NBB4
0.0001962	24	24	88	1.12	1.648e-05	212765	species	Mycolicibacterium madagascariense
0.0001881	23	11	85	1.8	1.401e-05	1804	species	Mycolicibacterium gilvum
7.359e-05	9	9	23	3.09	1.884e-05	278137	strain	Mycolicibacterium gilvum Spyr1
2.453e-05	3	3	12	1.08	8.85e-06	350054	strain	Mycolicibacterium gilvum PYR-GCK
0.0001881	23	0	115	1.06	2.585e-05	46351	species	Mycolicibacterium hassiacum
0.0001881	23	23	115	1.06	2.585e-05	1122247	strain	Mycolicibacterium hassiacum DSM 44199
0.0001881	23	23	80	1.19	2.328e-05	1793	species	Mycolicibacterium fallax
0.0001881	23	23	68	1.32	1.348e-05	216929	species	Mycolicibacterium psychrotolerans
0.0001799	22	22	91	1.1	1.903e-05	1792	species	Mycolicibacterium chitae
0.0001717	21	21	87	1.17	1.986e-05	1249101	species	Mycolicibacterium celeriflavum
0.0001553	19	19	80	1.36	1.56e-05	1431246	species	Mycolicibacterium anyangense
0.0001553	19	19	79	1.08	1.434e-05	319707	species	Mycolicibacterium aubagnense
0.0001553	19	19	59	1.36	1.183e-05	39688	species	Mycolicibacterium duvalii
0.0001553	19	19	69	1.1	1.142e-05	134601	species	Mycolicibacterium goodii
0.0001553	19	0	42	1.4	7.712e-06	110539	species	Mycolicibacterium vanbaalenii
0.0001553	19	19	42	1.4	7.712e-06	350058	strain	Mycolicibacterium vanbaalenii PYR-1
0.0001472	18	18	87	1.14	1.65e-05	39692	species	Mycolicibacterium parafortuitum
0.000139	17	17	70	1.47	1.418e-05	67081	species	Mycolicibacterium alvei
0.000139	17	17	71	1.21	1.27e-05	1286180	species	Mycolicibacterium sediminis
0.000139	17	17	71	1.18	1.237e-05	39695	species	Mycolicibacterium tokaiense
0.000139	17	17	44	1.48	1.099e-05	444597	species	Mycolicibacterium insubricum
0.0001308	16	0	60	1.05	1.098e-05	1810	species	Mycolicibacterium vaccae
0.0001308	16	16	60	1.05	1.098e-05	1354275	strain	Mycolicibacterium vaccae 95051
0.0001226	15	15	97	1.04	1.726e-05	39691	species	Mycolicibacterium moriokaense
0.0001226	15	15	54	1.28	7.477e-06	53462	species	Mycolicibacterium mageritense
0.0001145	14	14	57	1.25	1.215e-05	758802	species	Mycolicibacterium litorale
0.0001063	13	13	60	1.13	1.769e-05	126673	species	Mycolicibacterium doricum
9.811e-05	12	12	67	1.45	1.331e-05	370526	species	Mycolicibacterium rutilum
9.811e-05	12	12	49	1.2	8.768e-06	117567	species	Mycolicibacterium frederiksbergense
8.994e-05	11	11	54	1.31	9.274e-06	1286181	species	Mycolicibacterium arabiense
8.176e-05	10	10	49	1.2	9.148e-06	28047	species	Mycolicibacterium confluentis
8.176e-05	10	10	28	1.04	6.26e-06	1799	species	Mycolicibacterium aichiense
6.541e-05	8	8	69	1.12	1.545e-05	1794	species	Mycolicibacterium gadium
6.541e-05	8	8	38	1.08	1.865e-05	39694	species	Mycolicibacterium poriferae
5.723e-05	7	7	19	1.58	1.368e-05	85693	species	Mycolicibacterium monacense
8.176e-06	1	1	5	1	0.001989	1795	species	Mycolicibacterium neoaurum
0.0008176	100	11	367	1.42	2.316e-05	1073531	genus	Mycolicibacter
0.0002126	26	26	81	1.85	2.086e-05	29314	species	Mycolicibacter hiberniae
0.0001962	24	24	86	1.17	2.13e-05	875328	species	Mycolicibacter sinensis
0.0001635	20	20	90	1.07	2.333e-05	1788	species	Mycolicibacter terrae
0.0001553	19	19	81	1.3	2.126e-05	1118379	species	Mycolicibacter minnesotensis
0.0008094	99	9	369	1.23	9.81e-06	670516	genus	Mycobacteroides
0.000278	34	34	119	1.23	7.504e-06	36809	species	Mycobacteroides abscessus
0.000139	17	17	52	1.15	1.072e-05	83262	species	Mycobacteroides immunogenum
0.0001145	14	14	56	1.2	1.334e-05	404941	species	Mycobacteroides salmoniphilum
8.994e-05	11	11	38	1.34	9.394e-06	1578165	species	Mycobacteroides saopaulense
5.723e-05	7	7	49	1.14	1.173e-05	1774	species	Mycobacteroides chelonae
5.723e-05	7	7	16	1.25	4.8e-06	1520670	species	[Mycobacterium] stephanolepidis
0.0002289	28	0	61	2.1	1.275e-05	697025	genus	Hoyosella
0.0002289	28	0	61	2.1	1.275e-05	639313	species	Hoyosella subflava
0.0002289	28	28	61	2.1	1.275e-05	443218	strain	Hoyosella subflava DQS3-9A1
0.0001799	22	0	63	1.25	1.732e-05	2126281	genus	Mycolicibacillus
0.0001799	22	22	63	1.25	1.732e-05	1069220	species	Mycolicibacillus koreensis
0.008863	1084	13	4070	1.3	1.322e-05	85025	family	Nocardiaceae
0.005102	624	164	2313	1.31	1.275e-05	1827	genus	Rhodococcus
0.002175	266	33	942	1.3	1.294e-05	192944	no rank	unclassified Rhodococcus
0.0002371	29	29	89	1.22	1.894e-05	2507582	species	Rhodococcus sp. ABRD24
0.0002126	26	26	148	1.14	3.776e-05	1653478	species	Rhodococcus sp. PBTS 1
0.0001962	24	24	94	1.16	1.841e-05	2742603	species	Rhodococcus sp. W8901
0.0001881	23	23	76	1.29	2.229e-05	2499145	species	Rhodococcus sp. X156
0.0001717	21	21	58	2.4	1.227e-05	1564114	species	Rhodococcus sp. B7740
0.0001717	21	21	52	1.37	9.222e-06	1302308	species	Rhodococcus sp. P1Y
0.0001553	19	19	56	1.59	1.072e-05	1805827	species	Rhodococcus sp. MTM3W5.2
0.0001308	16	16	57	1.28	1.305e-05	2567884	species	Rhodococcus sp. SGAir0479
9.811e-05	12	12	28	1.43	5.985e-06	1990687	species	Rhodococcus sp. S2-17
9.811e-05	12	12	37	1.05	7.449e-06	2663121	species	Rhodococcus sp. WAY2
8.176e-05	10	10	38	1.16	9.008e-06	679318	species	Rhodococcus sp. WMMA185
3.27e-05	4	4	18	1.89	2.517e-05	935199	species	Rhodococcus sp. p52
3.27e-05	4	4	9	1.11	9.757e-06	2490853	species	Rhodococcus sp. NJ-530
3.27e-05	4	4	3	1.67	1.386e-06	2594007	species	Rhodococcus sp. WB9
2.453e-05	3	3	13	1.15	5.836e-06	1653479	species	Rhodococcus sp. PBTS 2
1.635e-05	2	2	6	1	5.485e-06	1045808	species	Rhodococcus sp. YL-1
1.635e-05	2	2	5	1	9.112e-06	1033922	species	Rhodococcus sp. WB1
8.176e-06	1	1	1	1	1.05e-06	2054902	species	Rhodococcus sp. AQ5-07
0.0002616	32	17	137	1.2	8.369e-06	37919	species	Rhodococcus opacus
0.0001226	15	15	59	1.12	8.517e-06	632772	strain	Rhodococcus opacus B4
0.0002535	31	31	80	1.82	1.135e-05	1830	species	Rhodococcus ruber
0.0002289	28	28	129	1.41	1.645e-05	1829	species	Rhodococcus rhodochrous
0.0002044	25	25	79	1.24	1.833e-05	38310	species	Rhodococcus coprophilus
0.0001881	23	21	64	1.14	8.93e-06	43767	species	Rhodococcus hoagii
8.176e-06	1	1	2	1	4.709e-06	685727	strain	Rhodococcus hoagii 103S
8.176e-06	1	1	1	1	1.421e-06	525370	strain	Rhodococcus hoagii ATCC 33707
0.0001226	15	8	55	1.4	4.894e-06	1828	species	Rhodococcus fascians
4.088e-05	5	5	19	1.89	5.482e-06	1443893	strain	Rhodococcus fascians A21d2
1.635e-05	2	2	10	1	4.163e-06	1051973	strain	Rhodococcus fascians D188
0.0001145	14	8	51	1.24	9.231e-06	1833	species	Rhodococcus erythropolis
4.906e-05	6	6	14	1.64	1.592e-05	234621	strain	Rhodococcus erythropolis PR4
9.811e-05	12	9	42	1.6	1.538e-05	103816	species	Rhodococcus pyridinivorans
2.453e-05	3	3	4	2.5	5.783e-06	1435356	strain	Rhodococcus pyridinivorans SB3094
4.906e-05	6	6	22	1.36	7.456e-06	262776	species	Rhodococcus imtechensis
3.27e-05	4	4	2	3.5	1.573e-06	191292	species	Rhodococcus aetherivorans
2.453e-05	3	0	13	1.08	2.287e-06	132919	species	Rhodococcus jostii
2.453e-05	3	3	13	1.08	2.287e-06	101510	strain	Rhodococcus jostii RHA1
8.176e-06	1	1	2	2	2.014e-06	334542	species	Rhodococcus qingshengii
0.003655	447	45	1671	1.31	1.324e-05	1817	genus	Nocardia
0.0005723	70	0	257	1.27	1.123e-05	2637762	no rank	unclassified Nocardia
0.0002126	26	26	90	1.23	1.169e-05	2755382	species	Nocardia sp. WCH-YHL-001
0.0001881	23	23	82	1.4	1.17e-05	2382165	species	Nocardia sp. CFHS0054
0.0001717	21	21	80	1.16	9.829e-06	1047172	species	Nocardia sp. CS682
0.0004497	55	38	186	1.39	1.285e-05	135487	species	Nocardia cyriacigeorgica
0.000139	17	17	49	1.57	1.024e-05	1127134	strain	Nocardia cyriacigeorgica GUH-2
0.0004252	52	38	145	1.46	6.845e-06	37326	species	Nocardia brasiliensis
0.0001145	14	14	39	1.18	6.18e-06	1133849	strain	Nocardia brasiliensis ATCC 700358
0.0003025	37	0	90	1.37	1.143e-05	37330	species	Nocardia nova
0.0003025	37	37	90	1.37	1.143e-05	1415166	strain	Nocardia nova SH22a
0.0002698	33	33	103	1.5	1.426e-05	37332	species	Nocardia seriolae
0.0002698	33	33	127	1.2	1.807e-05	1823	species	Nocardia otitidiscaviarum
0.0002371	29	29	129	1.16	9.09e-06	455432	species	Nocardia terpenica
0.0002208	27	27	111	1.25	1.182e-05	228602	species	Nocardia arthritidis
0.0002044	25	23	99	1.25	1.345e-05	37329	species	Nocardia farcinica
1.635e-05	2	2	4	1	2.301e-06	247156	strain	Nocardia farcinica IFM 10152
0.0001799	22	22	101	1.06	1.525e-05	2213200	species	Nocardia mangyaensis
0.0001553	19	19	70	1.73	1.141e-05	1824	species	Nocardia asteroides
0.002575	315	0	1146	1.34	1.791e-05	85026	family	Gordoniaceae
0.002575	315	41	1146	1.34	1.791e-05	2053	genus	Gordonia
0.0007931	97	0	360	1.37	1.835e-05	2657482	no rank	unclassified Gordonia
0.0002208	27	27	131	1.18	3.507e-05	2059875	species	Gordonia sp. YC-JH1
0.0001717	21	21	67	1.55	1.563e-05	1737359	species	Gordonia sp. 1D
0.0001472	18	18	48	1.29	9.627e-06	337191	species	Gordonia sp. KTR9
0.0001226	15	15	49	1.31	1.593e-05	2597659	species	Gordonia sp. HY186
8.176e-05	10	10	37	1.86	1.922e-05	2698900	species	Gordonia sp. JH63
4.906e-05	6	6	28	1.43	1.847e-05	2676309	species	Gordonia sp. 135
0.0002535	31	0	119	1.25	2.16e-05	84595	species	Gordonia polyisoprenivorans
0.0002535	31	31	119	1.25	2.16e-05	1112204	strain	Gordonia polyisoprenivorans VH2
0.0002535	31	31	99	1.4	2.055e-05	2054	species	Gordonia bronchialis
0.0002289	28	28	101	1.13	2.485e-05	1136941	species	Gordonia phthalatica
0.0002208	27	27	89	1.16	2.418e-05	1004901	species	Gordonia iterans
0.0002126	26	26	65	1.58	1.172e-05	2420509	species	Gordonia insulae
0.0001308	16	16	58	1.31	1.062e-05	36822	species	Gordonia rubripertincta
0.0001226	15	15	50	1.44	7.527e-06	2055	species	Gordonia terrae
2.453e-05	3	3	11	1.18	8.04e-06	84096	species	Gordonia alkanivorans
0.001006	123	0	545	1.39	3.269e-05	85029	family	Dietziaceae
0.001006	123	5	545	1.39	3.269e-05	37914	genus	Dietzia
0.0004415	54	38	190	1.63	3.083e-05	2617939	no rank	unclassified Dietzia
0.0001308	16	16	68	1.49	2.493e-05	712270	species	Dietzia sp. oral taxon 368
0.0002208	27	27	120	1.29	3.422e-05	139021	species	Dietzia psychralcaliphila
0.0001635	20	20	84	1.3	2.504e-05	499555	species	Dietzia timorensis
0.000139	17	17	103	1.3	3.579e-05	546160	species	Dietzia lutea
0.0007031	86	0	340	1.37	2.433e-05	85028	family	Tsukamurellaceae
0.0007031	86	7	340	1.37	2.433e-05	2060	genus	Tsukamurella
0.0003679	45	28	157	1.65	1.974e-05	2061	species	Tsukamurella paurometabola
0.000139	17	17	65	1.62	1.582e-05	521096	strain	Tsukamurella paurometabola DSM 20162
0.000278	34	34	162	1.12	2.934e-05	57704	species	Tsukamurella tyrosinosolvens
0.0006868	84	0	279	1.32	2.905e-05	697024	no rank	Corynebacteriales incertae sedis
0.0005642	69	0	215	1.36	2.881e-05	741759	genus	Tomitella
0.0005642	69	4	215	1.36	2.881e-05	2645312	no rank	unclassified Tomitella
0.000327	40	40	98	1.49	2.59e-05	2760083	species	Tomitella sp. HY172
0.0002044	25	25	94	1.19	2.692e-05	2597660	species	Tomitella sp. HY188
0.0001226	15	0	64	1.19	2.991e-05	1847725	genus	Lawsonella
0.0001226	15	15	64	1.19	2.991e-05	1528099	species	Lawsonella clevelandensis
0.0001635	20	0	56	1.18	1.841e-05	316606	family	Segniliparaceae
0.0001635	20	0	56	1.18	1.841e-05	286801	genus	Segniliparus
0.0001635	20	0	56	1.18	1.841e-05	286802	species	Segniliparus rotundus
0.0001635	20	20	56	1.18	1.841e-05	640132	strain	Segniliparus rotundus DSM 44985
0.03212	3928	0	15307	1.37	1.167e-05	85011	order	Streptomycetales
0.03212	3928	126	15307	1.37	1.167e-05	2062	family	Streptomycetaceae
0.02962	3623	1049	14138	1.37	1.126e-05	1883	genus	Streptomyces
0.008372	1024	210	3611	1.36	8.325e-06	2593676	no rank	unclassified Streptomyces
0.000278	34	34	101	1.47	1.447e-05	2175864	species	Streptomyces sp. NHF165
0.0002535	31	31	111	1.65	2.37e-05	2684469	species	Streptomyces sp. SCUT-3
0.0002371	29	29	72	1.93	8.999e-06	1855352	species	Streptomyces sp. TLI_053
0.0002208	27	27	97	1.57	1.873e-05	1264596	species	Streptomyces sp. SCSIO 3032
0.0001962	24	24	52	1.63	7.271e-06	2686304	species	Streptomyces sp. T44
0.0001962	24	24	51	1.43	8.201e-06	2717324	species	Streptomyces sp. QMT-12
0.0001881	23	23	107	1.21	1.533e-05	2730915	species	Streptomyces sp. Z423-1
0.0001635	20	20	43	1.28	8.35e-06	1849967	species	Streptomyces sp. SAT1
0.0001553	19	19	84	1.44	1.143e-05	2135430	species	Streptomyces sp. P3
0.0001553	19	19	44	1.77	7.738e-06	1442032	species	Streptomyces sp. Z022
0.0001553	19	19	45	1.11	5.911e-06	2653200	species	Streptomyces sp. GY16
0.0001472	18	18	74	1.45	1.04e-05	2136401	species	Streptomyces sp. YIM 121038
0.000139	17	17	33	1.76	6.712e-06	234612	species	Streptomyces sp. TN58
0.0001308	16	16	58	1.72	7.382e-06	2742137	species	Streptomyces sp. NA02950
0.0001308	16	16	56	1.61	9.88e-06	2695266	species	Streptomyces sp. HM190
0.0001308	16	16	63	1.16	9.497e-06	2742136	species	Streptomyces sp. NA04227
0.0001308	16	16	25	2.6	8.078e-06	1964449	species	Streptomyces sp. 3211
0.0001308	16	16	35	1.29	5.175e-06	2692234	species	Streptomyces sp. GS7
0.0001226	15	15	66	1.15	8.386e-06	2184053	species	Streptomyces sp. ZFG47
0.0001226	15	15	50	1.42	8.666e-06	1736046	species	Streptomyces sp. SM18
0.0001226	15	15	49	1.27	8.458e-06	2751189	species	Streptomyces sp. NEAU-sy36
0.0001226	15	15	37	1.32	5.55e-06	2721244	species	Streptomyces sp. RPA4-2
0.0001145	14	14	44	1.36	7.57e-06	2203204	species	Streptomyces sp. WAC 01438
0.0001063	13	13	64	1.2	8.403e-06	1725411	species	Streptomyces sp. CdTB01
0.0001063	13	13	47	1.64	8.996e-06	2585716	species	Streptomyces sp. C8S0
0.0001063	13	13	49	1.43	7.466e-06	646637	species	Streptomyces sp. M2
0.0001063	13	13	37	1.62	7.061e-06	1812480	species	Streptomyces sp. fd1-xmd
0.0001063	13	13	41	1.32	8.083e-06	2721243	species	Streptomyces sp. RLB1-33
9.811e-05	12	12	68	1.15	1.171e-05	2684468	species	Streptomyces sp. QHH-9511
9.811e-05	12	12	47	1.17	1.09e-05	2059884	species	Streptomyces sp. CMB-StM0423
8.994e-05	11	11	50	1.18	7.049e-06	2742130	species	Streptomyces sp. NA00687
8.994e-05	11	11	49	1.06	1.011e-05	2714844	species	Streptomyces sp. JB150
8.994e-05	11	11	38	1.32	5.672e-06	1841249	species	Streptomyces sp. RTd22
8.994e-05	11	11	49	1.02	8.837e-06	862751	species	Streptomyces sp. SirexAA-E
8.176e-05	10	10	43	1.42	8.169e-06	2072505	species	Streptomyces sp. Go-475
8.176e-05	10	10	49	1.12	1.531e-05	2203210	species	Streptomyces sp. WAC 06738
8.176e-05	10	10	45	1.07	8.574e-06	2676871	species	Streptomyces sp. Tu 2975
8.176e-05	10	10	39	1.15	9.113e-06	2582831	species	Streptomyces sp. SUK 48
7.359e-05	9	9	39	1.18	6.958e-06	2305220	species	Streptomyces sp. W1SF4
7.359e-05	9	9	26	1.54	5.497e-06	2662065	species	Streptomyces sp. SYP-A7193
7.359e-05	9	9	24	1.25	6.637e-06	1661694	species	Streptomyces sp. Tue 6075
6.541e-05	8	8	48	1.08	8.042e-06	1938841	species	Streptomyces sp. 2323.1
6.541e-05	8	8	26	1.58	2.288e-05	1984801	species	Streptomyces sp. CLI2509
6.541e-05	8	8	26	1.15	7.059e-06	465541	species	Streptomyces sp. Mg1
5.723e-05	7	7	36	1.17	5.333e-06	1882757	species	Streptomyces sp. 3214.6
5.723e-05	7	7	27	1.3	5.363e-06	2705439	species	Streptomyces sp. S4.7
4.906e-05	6	6	37	1.46	5.714e-06	2721173	species	Streptomyces sp. DSM 40868
4.906e-05	6	6	21	1.05	5.436e-06	2005885	species	Streptomyces sp. S063
4.906e-05	6	6	9	1.44	2.084e-06	2726118	species	Streptomyces sp. jing01
4.906e-05	6	6	7	1.71	5.319e-06	2742133	species	Streptomyces sp. NA02536
4.088e-05	5	5	20	1.4	5.23e-06	2083284	species	Streptomyces sp. CB09001
4.088e-05	5	5	23	1.17	6.926e-06	2153485	species	Streptomyces sp. endophyte_N2
4.088e-05	5	5	23	1.09	8.654e-06	1961713	species	Streptomyces sp. MOE7
4.088e-05	5	5	14	1.43	3.062e-06	2202000	species	Streptomyces sp. NEAU-S7GS2
4.088e-05	5	5	17	1.18	3.104e-06	2721246	species	Streptomyces sp. S1D4-11
4.088e-05	5	5	19	1	3.236e-06	2662397	species	Streptomyces sp. QMT-28
4.088e-05	5	5	11	1.73	1.084e-05	2742134	species	Streptomyces sp. NA03103
4.088e-05	5	5	11	1.09	3.017e-06	1561022	species	Streptomyces sp. CCM_MD2014
3.27e-05	4	4	17	1.76	5.457e-06	1837283	species	Streptomyces sp. S8
3.27e-05	4	4	18	1	3.023e-06	2750011	species	Streptomyces sp. Rer75
3.27e-05	4	4	10	1.6	4.465e-06	1495638	species	Streptomyces sp. M56
3.27e-05	4	4	12	1	3.002e-06	1522758	species	Streptomyces sp. ADI95-16
3.27e-05	4	4	11	1.09	2.5e-06	2721245	species	Streptomyces sp. RPA4-5
2.453e-05	3	3	20	1.4	3.851e-06	1262452	species	Streptomyces sp. 769
2.453e-05	3	3	14	1	4.512e-06	444103	species	Streptomyces sp. CNQ-509
2.453e-05	3	3	9	1.11	3.652e-06	2748873	species	Streptomyces sp. CB04723
1.635e-05	2	2	9	1.89	6.39e-06	355249	species	Streptomyces sp. Tu6071
1.635e-05	2	2	12	1	2.162e-06	2203205	species	Streptomyces sp. WAC 01529
1.635e-05	2	2	8	1	3.394e-06	1972846	species	Streptomyces sp. Sge12
1.635e-05	2	2	7	1	1.842e-06	2692233	species	Streptomyces sp. HF10
1.635e-05	2	2	3	2	2.953e-06	2094021	species	Streptomyces sp. WAC00288
1.635e-05	2	2	6	1	7.798e-06	2305221	species	Streptomyces sp. KPB2
1.635e-05	2	2	3	1.67	3.617e-06	1265601	species	Streptomyces sp. PAMC 26508
1.635e-05	2	2	4	1	5.024e-06	1476754	species	Streptomyces sp. 604F
1.635e-05	2	2	1	2	2.949e-06	2594457	species	Streptomyces sp. RLB3-6
8.176e-06	1	1	17	1	2.058e-05	2420135	species	Streptomyces sp. S501
8.176e-06	1	1	10	1	1.29e-05	1881022	species	Streptomyces sp. 2114.2
8.176e-06	1	1	5	1	1.998e-06	1851167	species	Streptomyces sp. 11-1-2
8.176e-06	1	1	5	1	7.68e-06	206662	species	Streptomyces sp. FR-008
8.176e-06	1	1	1	3	0.0001611	2594456	species	Streptomyces sp. RLB3-5
8.176e-06	1	1	3	1	2.813e-06	2563602	species	Streptomyces sp. SS52
8.176e-06	1	1	2	1	1.949e-06	2487422	species	Streptomyces sp. WAC06273
0.0007849	96	95	348	1.26	8.036e-06	54571	species	Streptomyces venezuelae
8.176e-06	1	1	9	1.67	0.0007612	953739	strain	Streptomyces venezuelae ATCC 10712
0.0003925	48	6	156	1.47	6.702e-06	629295	species group	Streptomyces griseus group
0.0001472	18	0	51	1.18	7.447e-06	1482558	species subgroup	Streptomyces albovinaceus subgroup
0.0001472	18	12	51	1.18	7.447e-06	1908	species	Streptomyces globisporus
4.906e-05	6	6	20	1	6.589e-06	1172567	strain	Streptomyces globisporus C-1027
0.0001063	13	0	44	1.11	4.793e-06	1482596	species subgroup	Streptomyces griseus subgroup
0.0001063	13	0	44	1.11	4.793e-06	1911	species	Streptomyces griseus
0.0001063	13	6	44	1.11	4.793e-06	67263	subspecies	Streptomyces griseus subsp. griseus
5.723e-05	7	7	23	1.17	4.602e-06	455632	strain	Streptomyces griseus subsp. griseus NBRC 13350
8.176e-05	10	0	33	2	6.249e-06	1482561	species subgroup	Streptomyces anulatus subgroup
8.176e-05	10	10	33	2	6.249e-06	1892	species	Streptomyces anulatus
8.176e-06	1	0	5	1	4.175e-06	1482566	species subgroup	Streptomyces bacillaris subgroup
8.176e-06	1	1	5	1	4.175e-06	68179	species	Streptomyces bacillaris
0.0003761	46	46	174	1.39	1.297e-05	83656	species	Streptomyces tsukubensis
0.0003189	39	39	104	1.75	2.133e-05	408015	species	Streptomyces xiamenensis
0.0003025	37	37	98	1.4	7.289e-06	1888	species	Streptomyces albus
0.0002862	35	21	127	1.2	7.708e-06	1969	species	Streptomyces chartreusis
0.0001145	14	14	62	1.16	1.155e-05	1079985	strain	Streptomyces chartreusis NRRL 3882
0.0002535	31	31	73	1.4	1.197e-05	1355015	species	Streptomyces pluripotens
0.0002208	27	27	188	1.2	2.659e-05	1535768	species	Streptomyces lunaelactis
0.0002126	26	26	96	1.14	9.128e-06	73044	species	Streptomyces seoulensis
0.0002044	25	25	71	1.18	1.3e-05	68209	species	Streptomyces globosus
0.0001962	24	24	61	1.49	1.352e-05	1176198	species	Streptomyces harbinensis
0.0001962	24	14	65	1.26	5.26e-06	1912	species	Streptomyces hygroscopicus
4.906e-05	6	6	12	2	4.059e-06	264445	subspecies	Streptomyces hygroscopicus subsp. limoneus
3.27e-05	4	4	7	1	2.387e-06	311982	subspecies	Streptomyces hygroscopicus subsp. jinggangensis
0.0001881	23	0	150	1.11	2.696e-05	1038928	species	Streptomyces xinghaiensis
0.0001881	23	23	150	1.11	2.696e-05	1038929	strain	Streptomyces xinghaiensis S187
0.0001881	23	23	106	1.3	1.364e-05	2496836	species	Streptomyces cyaneochromogenes
0.0001881	23	23	81	1.51	1.211e-05	2049881	species	Streptomyces dengpaensis
0.0001881	23	9	83	1.42	6.971e-06	193462	species	Streptomyces niveus
0.0001145	14	14	49	1.45	7.456e-06	1352941	strain	Streptomyces niveus NCIMB 11891
0.0001881	23	0	59	1.34	5.918e-06	379067	species	Streptomyces bingchenggensis
0.0001881	23	23	59	1.34	5.918e-06	749414	strain	Streptomyces bingchenggensis BCW-1
0.0001799	22	22	90	1.08	4.955e-06	47763	species	Streptomyces lydicus
0.0001717	21	0	92	1.42	1.441e-05	1950	species	Streptomyces peucetius
0.0001717	21	0	92	1.42	1.441e-05	55158	subspecies	Streptomyces peucetius subsp. caesius
0.0001717	21	21	92	1.42	1.441e-05	316280	strain	Streptomyces peucetius subsp. caesius ATCC 27952
0.0001717	21	21	75	1.41	9.497e-06	1927	species	Streptomyces rimosus
0.0001717	21	21	56	1.25	7.337e-06	2548456	species	Streptomyces aquilus
0.0001635	20	20	68	1.53	8.742e-06	1893	species	Streptomyces atratus
0.0001635	20	20	37	1.54	5.65e-06	1967	species	Streptomyces kanamyceticus
0.0001553	19	19	48	1.65	4.282e-06	68270	species	Streptomyces spectabilis
0.0001553	19	19	58	1.17	1.009e-05	28894	species	Streptomyces nitrosporeus
0.0001553	19	19	34	1.68	4.739e-06	66871	species	Streptomyces aureoverticillatus
0.0001553	19	19	24	1.75	4.715e-06	2174846	species	Streptomyces tirandamycinicus
0.0001472	18	18	60	1.6	5.165e-06	67304	species	Streptomyces griseorubiginosus
0.0001472	18	18	78	1.18	1.423e-05	67305	species	Streptomyces hawaiiensis
0.0001472	18	18	59	1.42	9.923e-06	66425	species	Streptomyces luteoverticillatus
0.0001472	18	18	60	1.3	8.706e-06	2282738	species	Streptomyces paludis
0.0001472	18	0	62	1.15	9.034e-06	33903	species	Streptomyces avermitilis
0.0001472	18	18	62	1.15	9.034e-06	227882	strain	Streptomyces avermitilis MA-4680 = NBRC 14893
0.0001472	18	0	44	1.41	5.817e-06	1930	species	Streptomyces scabiei
0.0001472	18	18	44	1.41	5.817e-06	680198	strain	Streptomyces scabiei 87.22
0.0001472	18	18	49	1.14	7.787e-06	40318	species	Streptomyces nodosus
0.000139	17	17	66	1.64	1.258e-05	36818	species	Streptomyces subrutilus
0.000139	17	0	59	1.44	8.412e-06	68246	species	Streptomyces olivoreticuli
0.000139	17	17	59	1.44	8.412e-06	284034	subspecies	Streptomyces olivoreticuli subsp. olivoreticuli
0.000139	17	0	50	1.48	8.073e-06	1914	species	Streptomyces lavendulae
0.000139	17	17	50	1.48	8.073e-06	58340	subspecies	Streptomyces lavendulae subsp. lavendulae
0.000139	17	17	61	1.1	1.142e-05	1977088	species	Streptomyces ficellus
0.000139	17	17	44	1.43	7.811e-06	1905	species	Streptomyces exfoliatus
0.000139	17	0	33	1.88	4.591e-06	1898	species	Streptomyces cacaoi
0.000139	17	17	33	1.88	4.591e-06	249586	subspecies	Streptomyces cacaoi subsp. asoensis
0.000139	17	17	44	1.14	7.401e-06	2599401	species	Streptomyces qinzhouensis
0.0001308	16	0	76	1.29	1.153e-05	29303	species	Streptomyces cattleya
0.0001308	16	16	76	1.29	1.153e-05	1003195	strain	Streptomyces cattleya NRRL 8057 = DSM 46488
0.0001308	16	16	62	1.11	8.053e-06	1915	species	Streptomyces lincolnensis
0.0001226	15	15	68	1.15	1.185e-05	116188	species	Streptomyces coeruleorubidus
0.0001226	15	15	45	1.47	8.04e-06	33899	species	Streptomyces galilaeus
0.0001226	15	0	42	1.4	6.047e-06	285450	species	Streptomyces roseochromogenus
0.0001226	15	0	42	1.4	6.047e-06	149682	subspecies	Streptomyces roseochromogenus subsp. oscitans
0.0001226	15	15	42	1.4	6.047e-06	1352936	strain	Streptomyces roseochromogenus subsp. oscitans DS 12.976
0.0001226	15	15	41	1.37	7.072e-06	1783515	species	Streptomyces qaidamensis
0.0001226	15	15	47	1.11	8.582e-06	1960	species	Streptomyces vinaceus
0.0001226	15	0	23	1.39	5.025e-06	1971	species	Streptomyces noursei
0.0001226	15	15	23	1.39	5.025e-06	316284	strain	Streptomyces noursei ATCC 11455
0.0001145	14	14	51	1.61	9.024e-06	1885	species	Streptomyces actuosus
0.0001145	14	14	54	1.39	9.775e-06	67345	species	Streptomyces prasinus
0.0001145	14	14	41	1.29	6.709e-06	1890	species	Streptomyces antibioticus
0.0001145	14	14	45	1.07	8.221e-06	1827580	species	Streptomyces nigra
0.0001063	13	13	37	1.76	6.57e-06	68223	species	Streptomyces katrae
0.0001063	13	13	53	1.23	1.044e-05	146923	species	Streptomyces parvulus
0.0001063	13	13	56	1.09	7.017e-06	68570	species	Streptomyces albulus
0.0001063	13	13	52	1.13	6.712e-06	1901	species	Streptomyces clavuligerus
0.0001063	13	13	46	1.13	5.689e-06	68214	species	Streptomyces griseochromogenes
0.0001063	13	13	44	1.07	7.202e-06	173860	species	Streptomyces rectiverticillatus
0.0001063	13	0	27	1.37	5.101e-06	42684	species	Streptomyces collinus
0.0001063	13	13	27	1.37	5.101e-06	1214242	strain	Streptomyces collinus Tu 365
9.811e-05	12	12	49	1.37	7.602e-06	553510	species	Streptomyces gilvosporeus
9.811e-05	12	12	18	1.61	2.714e-06	362257	species	Streptomyces vietnamensis
8.994e-05	11	7	67	1.13	8.325e-06	68202	species	Streptomyces fulvissimus
3.27e-05	4	4	20	1.05	7.188e-06	1303692	strain	Streptomyces fulvissimus DSM 40593
8.994e-05	11	8	54	1.28	8.273e-06	1889	species	Streptomyces ambofaciens
2.453e-05	3	3	2	1.5	1.427e-06	278992	strain	Streptomyces ambofaciens ATCC 23877
8.994e-05	11	11	49	1.29	9.899e-06	1690221	species	Streptomyces spongiicola
8.994e-05	11	11	42	1.38	5.722e-06	67267	species	Streptomyces alboflavus
8.994e-05	11	11	39	1.49	5.737e-06	1904616	species	Streptomyces fodineus
8.994e-05	11	11	36	1.14	5.434e-06	45398	species	Streptomyces griseoviridis
8.994e-05	11	0	37	1.05	5.112e-06	348043	species	Streptomyces davaonensis
8.994e-05	11	11	37	1.05	5.112e-06	1214101	strain	Streptomyces davaonensis JCM 4913
8.994e-05	11	11	21	1.43	3.741e-06	38300	species	Streptomyces pristinaespiralis
8.176e-05	10	10	65	1.14	9.564e-06	1077946	species	Streptomyces hundungensis
8.176e-05	10	0	47	1.49	9.786e-06	67581	species	Streptomyces viridosporus
8.176e-05	10	10	47	1.49	9.786e-06	665577	strain	Streptomyces viridosporus T7A
8.176e-05	10	10	29	1.41	5.678e-06	285570	species	Streptomyces asterosporus
7.359e-05	9	9	36	1.22	6.933e-06	1932	species	Streptomyces tendae
7.359e-05	9	0	35	1.06	1.033e-05	68192	species	Streptomyces cyaneogriseus
7.359e-05	9	9	35	1.06	1.033e-05	477245	subspecies	Streptomyces cyaneogriseus subsp. noncyanogenus
7.359e-05	9	9	26	1.27	4.153e-06	1940	species	Streptomyces albireticuli
6.541e-05	8	8	47	1.13	1.248e-05	1437453	species	Streptomyces leeuwenhoekii
5.723e-05	7	7	30	1.13	4.978e-06	1616117	species	Streptomyces formicae
5.723e-05	7	7	22	1.09	1.152e-05	48665	species	Streptomyces viridifaciens
4.906e-05	6	0	22	1.41	4.209e-06	68280	species	Streptomyces violaceusniger
4.906e-05	6	6	22	1.41	4.209e-06	653045	strain	Streptomyces violaceusniger Tu 4113
4.906e-05	6	6	19	1.26	4.873e-06	58346	species	Streptomyces platensis
4.906e-05	6	6	13	1.15	4.207e-06	188770	species	Streptomyces koyangensis
4.088e-05	5	5	39	1.41	7.608e-06	1907	species	Streptomyces glaucescens
4.088e-05	5	5	24	1	4.353e-06	68175	species	Streptomyces antimycoticus
4.088e-05	5	0	17	1.29	5.776e-06	1477431	species group	Streptomyces albidoflavus group
2.453e-05	3	3	12	1.25	1.005e-05	1902	species	Streptomyces coelicolor
1.635e-05	2	2	4	1.5	6.538e-06	42239	species	Streptomyces sampsonii
4.088e-05	5	5	17	1.06	3.161e-06	132473	species	Streptomyces alboniger
4.088e-05	5	5	7	1.86	2.03e-06	1928	species	Streptomyces rochei
3.27e-05	4	4	24	1.25	4.514e-06	68249	species	Streptomyces pactum
3.27e-05	4	0	11	1.27	1.34e-05	1906	species	Streptomyces fradiae
3.27e-05	4	4	11	1.27	1.348e-05	1319510	strain	Streptomyces fradiae ATCC 10745 = DSM 40063
3.27e-05	4	0	6	1	8.016e-06	1916	species	Streptomyces lividans
3.27e-05	4	4	6	1	2.831e-05	1200984	strain	Streptomyces lividans 1326
2.453e-05	3	3	9	2.78	7.666e-06	47716	species	Streptomyces olivaceus
2.453e-05	3	3	6	2	7.423e-06	67260	species	Streptomyces cinereoruber
1.635e-05	2	2	14	1	1.124e-05	68203	species	Streptomyces fungicidicus
1.635e-05	2	2	8	1.75	4.204e-06	92644	species	Streptomyces malaysiensis
1.635e-05	2	2	7	1.29	3.081e-06	67258	species	Streptomyces cavourensis
1.635e-05	2	2	4	1	2.423e-06	75293	species	Streptomyces autolyticus
8.176e-06	1	1	10	1	4.06e-06	1935	species	Streptomyces violaceoruber
8.176e-06	1	1	5	1	1.39e-05	1642299	species	Streptomyces alfalfae
0.0007849	96	2	305	1.36	1.512e-05	228398	genus	Streptacidiphilus
0.0005151	63	4	177	1.5	1.245e-05	2643834	no rank	unclassified Streptacidiphilus
0.0002453	30	30	94	1.36	1.491e-05	2705012	species	Streptacidiphilus sp. PB12-B1b
0.0002371	29	29	60	1.45	7.792e-06	2704468	species	Streptacidiphilus sp. P02-A3a
0.0002535	31	31	122	1.16	2.056e-05	2126346	species	Streptacidiphilus bronchialis
0.0006786	83	9	212	1.3	8.009e-06	2063	genus	Kitasatospora
0.0003679	45	1	117	1.3	8.634e-06	2633591	no rank	unclassified Kitasatospora
0.0001799	22	22	67	1.15	8.863e-06	2018025	species	Kitasatospora sp. MMS16-BH015
0.0001799	22	22	48	1.52	8.039e-06	2742135	species	Kitasatospora sp. NA04385
0.0001553	19	0	49	1.51	8.122e-06	2066	species	Kitasatospora setae
0.0001553	19	19	49	1.51	8.122e-06	452652	strain	Kitasatospora setae KM-6054
8.176e-05	10	10	20	1.2	4.143e-06	68173	species	Kitasatospora albolonga
0.008781	1074	0	4144	1.34	1.496e-05	85010	order	Pseudonocardiales
0.008781	1074	57	4144	1.34	1.496e-05	2070	family	Pseudonocardiaceae
0.002118	259	37	1022	1.3	1.188e-05	1813	genus	Amycolatopsis
0.0007849	96	0	303	1.42	8.913e-06	2618356	no rank	unclassified Amycolatopsis
0.0003025	37	37	83	1.51	9.059e-06	2742131	species	Amycolatopsis sp. Hca4
0.0002126	26	26	97	1.62	1.146e-05	1896961	species	Amycolatopsis sp. AA4
0.0002126	26	26	93	1.26	1.059e-05	2653857	species	Amycolatopsis sp. YIM 10
5.723e-05	7	7	24	1	3.182e-06	1911175	species	Amycolatopsis sp. BJA-103
0.0002208	27	0	91	1.29	1.386e-05	1814	species	Amycolatopsis methanolica
0.0002208	27	27	91	1.29	1.386e-05	1068978	strain	Amycolatopsis methanolica 239
0.0002044	25	24	136	1.15	1.592e-05	33910	species	Amycolatopsis mediterranei
8.176e-06	1	1	13	1.08	0.002916	749927	strain	Amycolatopsis mediterranei U32
0.0001717	21	21	71	1.51	6.789e-06	129921	species	Amycolatopsis keratiniphila
0.0001635	20	20	101	1.14	1.355e-05	1804986	species	Amycolatopsis albispora
0.000139	17	17	48	1.71	9.016e-06	208439	species	Amycolatopsis japonica
0.0001308	16	16	50	1.16	6.526e-06	31958	species	Amycolatopsis orientalis
0.001464	179	6	700	1.28	1.673e-05	1847	genus	Pseudonocardia
0.0009157	112	27	465	1.29	1.64e-05	2619320	no rank	unclassified Pseudonocardia
0.0002616	32	32	84	1.43	1.565e-05	1690815	species	Pseudonocardia sp. HH130630-07
0.0002371	29	29	131	1.4	2.041e-05	2736640	species	Pseudonocardia sp. Gen01
9.811e-05	12	12	53	1.26	1.158e-05	445576	species	Pseudonocardia sp. AL041005-10
9.811e-05	12	12	58	1.02	1.371e-05	1641402	species	Pseudonocardia sp. HH130629-09
0.0003516	43	0	133	1.23	2.032e-05	240495	species	Pseudonocardia dioxanivorans
0.0003516	43	43	133	1.23	2.032e-05	675635	strain	Pseudonocardia dioxanivorans CB1190
0.0001472	18	18	60	1.47	9.015e-06	2074	species	Pseudonocardia autotrophica
0.001374	168	10	505	1.49	1.843e-05	1851	genus	Saccharomonospora
0.0003189	39	0	102	1.8	1.827e-05	632569	species	Saccharomonospora marina
0.0003189	39	39	102	1.8	1.827e-05	882083	strain	Saccharomonospora marina XMU15
0.0002371	29	0	85	1.47	2.024e-05	40988	species	Saccharomonospora azurea
0.0002371	29	29	85	1.47	2.024e-05	882081	strain	Saccharomonospora azurea NA-128
0.0002289	28	0	92	1.28	2.341e-05	40990	species	Saccharomonospora glauca
0.0002289	28	28	92	1.28	2.341e-05	928724	strain	Saccharomonospora glauca K62
0.0002044	25	0	75	1.35	1.858e-05	1852	species	Saccharomonospora viridis
0.0002044	25	25	75	1.35	1.858e-05	471857	strain	Saccharomonospora viridis DSM 43017
0.0001962	24	0	70	1.56	1.507e-05	40989	species	Saccharomonospora cyanea
0.0001962	24	24	70	1.56	1.507e-05	882082	strain	Saccharomonospora cyanea NA-134
0.0001063	13	0	52	1.35	1.2e-05	2634184	no rank	unclassified Saccharomonospora
0.0001063	13	13	52	1.35	1.2e-05	2528243	species	Saccharomonospora sp. 31sw
0.000605	74	22	269	1.42	1.391e-05	65496	genus	Actinoalloteichus
0.0002208	27	27	93	1.59	1.547e-05	340345	species	Actinoalloteichus hymeniacidonis
0.0001881	23	23	107	1.24	1.808e-05	1470176	species	Actinoalloteichus hoggarensis
1.635e-05	2	0	4	2.75	6.896e-06	2644606	no rank	unclassified Actinoalloteichus
1.635e-05	2	2	4	2.75	6.896e-06	1612551	species	Actinoalloteichus sp. GBA129-24
0.000556	68	2	264	1.27	1.358e-05	1835	genus	Saccharopolyspora
0.0002208	27	27	100	1.35	2.199e-05	2665642	species	Saccharopolyspora coralli
0.0001717	21	0	83	1.2	1.104e-05	1836	species	Saccharopolyspora erythraea
0.0001717	21	21	83	1.2	1.104e-05	405948	strain	Saccharopolyspora erythraea NRRL 2338
0.0001472	18	0	71	1.28	9.695e-06	2646250	no rank	unclassified Saccharopolyspora
0.0001472	18	18	71	1.28	9.695e-06	2719023	species	Saccharopolyspora sp. ASAGF58
0.0003925	48	0	198	1.32	1.091e-05	2071	genus	Saccharothrix
0.0002616	32	32	102	1.49	1.062e-05	103733	species	Saccharothrix syringae
0.0001308	16	0	87	1.15	1.028e-05	103731	species	Saccharothrix espanaensis
0.0001308	16	16	87	1.15	1.028e-05	1179773	strain	Saccharothrix espanaensis DSM 44229
0.0003516	43	0	153	1.5	1.657e-05	43356	genus	Kutzneria
0.0003516	43	0	153	1.5	1.657e-05	43357	species	Kutzneria albida
0.0003516	43	43	153	1.5	1.657e-05	1449976	strain	Kutzneria albida DSM 43870
0.0002616	32	0	110	1.3	1.169e-05	165301	genus	Lentzea
0.0002616	32	32	110	1.3	1.169e-05	1586287	species	Lentzea guizhouensis
0.0002616	32	21	101	1.32	8.377e-06	40566	genus	Actinosynnema
8.994e-05	11	11	32	1.28	6.487e-06	42197	species	Actinosynnema pretiosum
0.0002535	31	0	117	1.34	1.692e-05	674734	genus	Alloactinosynnema
0.0002535	31	0	117	1.34	1.692e-05	2636053	no rank	unclassified Alloactinosynnema
0.0002535	31	31	117	1.34	1.692e-05	1653480	species	Alloactinosynnema sp. L-07
0.0002453	30	0	92	1.78	8.182e-06	2029	genus	Kibdelosporangium
0.0002453	30	30	92	1.78	8.182e-06	860235	species	Kibdelosporangium phytohabitans
0.0002371	29	0	95	1.26	1.182e-05	1137960	genus	Allokutzneria
0.0002371	29	29	95	1.26	1.182e-05	211114	species	Allokutzneria albata
0.0001962	24	0	103	1.17	1.528e-05	142577	genus	Prauserella
0.0001962	24	24	103	1.17	1.528e-05	530584	species	Prauserella marina
0.007514	919	0	3453	1.37	1.392e-05	85008	order	Micromonosporales
0.007514	919	73	3453	1.37	1.392e-05	28056	family	Micromonosporaceae
0.003581	438	101	1660	1.37	1.258e-05	1873	genus	Micromonospora
0.0005233	64	1	202	1.47	8.17e-06	2617518	no rank	unclassified Micromonospora
0.0001553	19	19	58	1.67	1.359e-05	2039870	species	Micromonospora sp. WMMA2032
0.0001226	15	15	57	1.12	1.261e-05	2749844	species	Micromonospora sp. 28ISP2-46
0.0001063	13	13	25	2.52	4.583e-06	2583243	species	Micromonospora sp. HM134
9.811e-05	12	12	38	1.24	7.652e-06	2675222	species	Micromonospora sp. WMMC415
3.27e-05	4	4	20	1.1	4.716e-06	2201999	species	Micromonospora sp. B006
0.0002535	31	31	80	1.99	1.405e-05	307121	species	Micromonospora krabiensis
0.0002535	31	31	80	1.93	1.655e-05	299146	species	Micromonospora narathiwatensis
0.0001799	22	22	41	1.95	7.669e-06	47857	species	Micromonospora echinaurantiaca
0.0001553	19	19	34	1.35	7.226e-06	299152	species	Micromonospora siamensis
0.000139	17	17	67	1.4	1.197e-05	47853	species	Micromonospora carbonacea
0.000139	17	17	75	1.12	1.141e-05	1877	species	Micromonospora echinospora
0.0001308	16	16	57	1.37	1.069e-05	47858	species	Micromonospora echinofusca
0.0001226	15	15	100	1.04	2.02e-05	47865	species	Micromonospora inositola
0.0001145	14	14	46	1.28	9.509e-06	1914461	species	Micromonospora terminaliae
9.811e-05	12	12	55	1.84	9.918e-06	709883	species	Micromonospora zamorensis
9.811e-05	12	12	59	1.25	1.115e-05	1881	species	Micromonospora viridifaciens
8.994e-05	11	11	46	1.43	9.129e-06	291594	species	Micromonospora rifamycinica
8.994e-05	11	11	37	1.32	6.856e-06	285665	species	Micromonospora coriariae
8.176e-05	10	10	64	1.28	1.317e-05	261654	species	Micromonospora auratinigra
8.176e-05	10	10	59	1.25	1.086e-05	356851	species	Micromonospora chokoriensis
8.176e-05	10	10	49	1.16	1.005e-05	356852	species	Micromonospora coxensis
5.723e-05	7	7	30	1.1	6.201e-06	47872	species	Micromonospora purpureochromogenes
4.906e-05	6	6	18	1	4.833e-06	479978	species	Micromonospora tulbaghiae
1.635e-05	2	2	5	1	1.972e-06	47850	species	Micromonospora aurantiaca
0.001872	229	6	702	1.39	1.185e-05	1865	genus	Actinoplanes
0.0006704	82	27	229	1.38	9.153e-06	2626549	no rank	unclassified Actinoplanes
0.0002862	35	35	77	1.35	9.263e-06	946334	species	Actinoplanes sp. OR16
0.0001635	20	20	70	1.19	8.28e-06	649831	species	Actinoplanes sp. N902-109
0.000327	40	0	155	1.65	1.766e-05	196914	species	Actinoplanes friuliensis
0.000327	40	40	155	1.65	1.766e-05	1246995	strain	Actinoplanes friuliensis DSM 7358
0.0003189	39	39	108	1.31	1.089e-05	113562	species	Actinoplanes derwentensis
0.0002943	36	0	105	1.21	1.497e-05	1867	species	Actinoplanes teichomyceticus
0.0002943	36	36	105	1.21	1.497e-05	457423	strain	Actinoplanes teichomyceticus ATCC 31121
0.0002126	26	0	66	1.47	8.555e-06	1866	species	Actinoplanes missouriensis
0.0002126	26	26	66	1.47	8.555e-06	512565	strain	Actinoplanes missouriensis 431
0.0005642	69	0	226	1.49	1.492e-05	673534	genus	Plantactinospora
0.0005642	69	22	226	1.49	1.492e-05	2631981	no rank	unclassified Plantactinospora
0.0003025	37	37	104	1.6	1.833e-05	2024580	species	Plantactinospora sp. KBS50
5.723e-05	7	7	23	1.48	1.096e-05	2071627	species	Plantactinospora sp. BB1
2.453e-05	3	3	10	1	4.844e-06	2108470	species	Plantactinospora sp. BC1
0.0004006	49	3	226	1.13	1.278e-05	907364	genus	Phytohabitans
0.0002453	30	30	121	1.18	1.382e-05	624315	species	Phytohabitans suffuscus
0.0001308	16	16	91	1.09	1.064e-05	1076124	species	Phytohabitans flavus
0.0002862	35	1	159	1.45	1.616e-05	168694	genus	Salinispora
0.0001553	19	0	89	1.48	1.743e-05	168697	species	Salinispora arenicola
0.0001553	19	19	89	1.48	1.743e-05	391037	strain	Salinispora arenicola CNS-205
0.0001226	15	0	67	1.42	1.467e-05	168695	species	Salinispora tropica
0.0001226	15	15	67	1.42	1.467e-05	369723	strain	Salinispora tropica CNB-440
0.0002126	26	0	115	1.14	9.66e-06	84593	genus	Verrucosispora
0.000139	17	0	73	1.15	1.268e-05	1003110	species	Verrucosispora maris
0.000139	17	17	73	1.15	1.268e-05	263358	strain	Verrucosispora maris AB-18-032
7.359e-05	9	0	42	1.12	6.912e-06	2630859	no rank	unclassified Verrucosispora
7.359e-05	9	9	42	1.12	6.912e-06	2742132	species	Verrucosispora sp. NA02020
0.006001	734	0	3791	1.19	5.575e-05	85004	order	Bifidobacteriales
0.006001	734	8	3791	1.19	5.575e-05	31953	family	Bifidobacteriaceae
0.005453	667	113	3358	1.2	5.653e-05	1678	genus	Bifidobacterium
0.001055	129	129	1097	1.05	0.0004466	1689	species	Bifidobacterium dentium
0.0003434	42	28	196	1.26	2.384e-05	216816	species	Bifidobacterium longum
5.723e-05	7	6	30	1.03	2.767e-05	1682	subspecies	Bifidobacterium longum subsp. infantis
8.176e-06	1	1	1	1	1.17e-05	565040	strain	Bifidobacterium longum subsp. infantis 157F
4.906e-05	6	2	29	1.66	4.192e-05	1679	subspecies	Bifidobacterium longum subsp. longum
3.27e-05	4	4	15	2.27	0.0003228	722911	strain	Bifidobacterium longum subsp. longum F8
8.176e-06	1	1	4	1	6.016e-05	205913	strain	Bifidobacterium longum DJO10A
0.000327	40	0	123	1.41	4.249e-05	158787	species	Bifidobacterium scardovii
0.000327	40	40	123	1.41	4.249e-05	1150461	strain	Bifidobacterium scardovii JCM 12489 = DSM 13734
0.0002943	36	36	140	1.44	6.456e-05	78344	species	Bifidobacterium gallinarum
0.0002943	36	36	150	1.33	4.024e-05	1681	species	Bifidobacterium bifidum
0.0002943	36	25	154	1.16	4.501e-05	1694	species	Bifidobacterium pseudolongum
5.723e-05	7	0	35	1.26	4.031e-05	1690	subspecies	Bifidobacterium pseudolongum subsp. globosum
5.723e-05	7	7	35	1.26	4.031e-05	1410605	strain	Bifidobacterium pseudolongum subsp. globosum DSM 20092
3.27e-05	4	4	18	1.11	3.036e-05	1447715	strain	Bifidobacterium pseudolongum PV8-2
0.0002862	35	35	127	1.39	6.067e-05	1684	species	Bifidobacterium asteroides
0.0002289	28	27	144	1.13	2.464e-05	1685	species	Bifidobacterium breve
8.176e-06	1	1	10	1	0.0002698	866777	strain	Bifidobacterium breve ACS-071-V-Sch8b
0.0002208	27	0	101	1.21	5.677e-05	638619	species	Bifidobacterium actinocoloniiforme
0.0002208	27	27	101	1.21	5.677e-05	1437605	strain	Bifidobacterium actinocoloniiforme DSM 22766
0.0002208	27	27	76	1.24	3.744e-05	35760	species	Bifidobacterium choerinum
0.0002044	25	14	97	1.07	2.641e-05	28025	species	Bifidobacterium animalis
4.906e-05	6	0	25	1.04	0.0001073	302911	subspecies	Bifidobacterium animalis subsp. lactis
3.27e-05	4	4	23	1.04	0.002623	1316911	strain	Bifidobacterium animalis subsp. lactis KLDS2.0603
1.635e-05	2	2	2	1	9.812e-06	1167629	strain	Bifidobacterium animalis subsp. lactis ATCC 27673
4.088e-05	5	5	15	1.13	9.575e-06	302912	subspecies	Bifidobacterium animalis subsp. animalis
0.0001635	20	18	84	1.43	1.934e-05	1680	species	Bifidobacterium adolescentis
1.635e-05	2	2	3	1.67	1.025e-05	367928	strain	Bifidobacterium adolescentis ATCC 15703
0.0001635	20	8	59	1.85	1.466e-05	1686	species	Bifidobacterium catenulatum
9.811e-05	12	3	36	1.92	1.342e-05	630129	subspecies	Bifidobacterium catenulatum subsp. kashiwanohense
4.088e-05	5	5	12	1.58	1.025e-05	1447716	strain	Bifidobacterium kashiwanohense PV20-2
3.27e-05	4	4	19	2.37	5.328e-05	1150460	strain	Bifidobacterium catenulatum subsp. kashiwanohense JCM 15439 = DSM 21854
0.000139	17	17	83	1.08	3.794e-05	33905	species	Bifidobacterium thermophilum
0.0001145	14	10	49	1.37	2.021e-05	1683	species	Bifidobacterium angulatum
3.27e-05	4	4	15	1.47	2.601e-05	518635	strain	Bifidobacterium angulatum DSM 20098 = JCM 7096
7.359e-05	9	9	40	1.12	6.91e-05	1687	species	Bifidobacterium coryneforme
5.723e-05	7	0	16	1.88	2.857e-05	1691	species	Bifidobacterium indicum
5.723e-05	7	7	16	1.88	2.857e-05	1341694	strain	Bifidobacterium indicum LMG 11587 = DSM 20214
4.906e-05	6	5	27	1	1.483e-05	28026	species	Bifidobacterium pseudocatenulatum
8.176e-06	1	1	2	1	4.259e-06	547043	strain	Bifidobacterium pseudocatenulatum DSM 20438 = JCM 1200 = LMG 10505
0.0002535	31	0	240	1.05	4.799e-05	2701	genus	Gardnerella
0.0002535	31	31	240	1.05	4.799e-05	2702	species	Gardnerella vaginalis
0.0002208	27	0	131	1.36	7.121e-05	196082	genus	Parascardovia
0.0002208	27	0	131	1.36	7.121e-05	78258	species	Parascardovia denticolens
0.0002208	27	27	131	1.36	7.121e-05	864564	strain	Parascardovia denticolens DSM 10105 = JCM 12538
8.176e-06	1	0	9	1	5.174e-06	196081	genus	Scardovia
8.176e-06	1	0	9	1	5.174e-06	78259	species	Scardovia inopinata
8.176e-06	1	1	9	1	5.174e-06	1150468	strain	Scardovia inopinata JCM 12537
0.00574	702	5	3232	1.3	2.81e-05	85012	order	Streptosporangiales
0.002306	282	1	1613	1.2	3.822e-05	2004	family	Streptosporangiaceae
0.001562	191	0	1159	1.19	5.241e-05	83681	genus	Nonomuraea
0.001562	191	6	1159	1.19	5.241e-05	2593643	no rank	unclassified Nonomuraea
0.000883	108	108	564	1.24	5.522e-05	2656914	species	Nonomuraea sp. WYY166
0.0006296	77	77	428	1.15	3.669e-05	1909395	species	Nonomuraea sp. ATCC 55076
0.0007359	90	5	336	1.3	1.679e-05	2000	genus	Streptosporangium
0.0004252	52	0	190	1.31	2.04e-05	2001	species	Streptosporangium roseum
0.0004252	52	52	190	1.31	2.04e-05	479432	strain	Streptosporangium roseum DSM 43021
0.0002698	33	0	131	1.22	1.252e-05	2632669	no rank	unclassified Streptosporangium
0.0002698	33	33	131	1.22	1.252e-05	2202249	species	Streptosporangium sp. 'caverna'
0.001815	222	3	803	1.38	2.796e-05	83676	family	Nocardiopsaceae
0.001071	131	2	478	1.37	2.392e-05	2013	genus	Nocardiopsis
0.0004579	56	56	184	1.66	2.121e-05	2014	species	Nocardiopsis dassonvillei
0.0003107	38	0	133	1.2	2.318e-05	280236	species	Nocardiopsis gilva
0.0003107	38	38	133	1.2	2.318e-05	1235441	strain	Nocardiopsis gilva YIM 90087
0.0002862	35	0	138	1.14	2.512e-05	53437	species	Nocardiopsis alba
0.0002862	35	35	138	1.14	2.512e-05	1205910	strain	Nocardiopsis alba ATCC BAA-2165
0.0003598	44	0	187	1.36	5.355e-05	83677	genus	Thermobifida
0.0003598	44	0	187	1.36	5.355e-05	2021	species	Thermobifida fusca
0.0003598	44	44	187	1.36	5.355e-05	269800	strain	Thermobifida fusca YX
0.0003598	44	0	119	1.5	2.288e-05	104204	genus	Streptomonospora
0.0003598	44	0	119	1.5	2.288e-05	2635841	no rank	unclassified Streptomonospora
0.0003598	44	44	119	1.5	2.288e-05	2498135	species	Streptomonospora sp. M2
0.001578	193	6	764	1.41	1.736e-05	2012	family	Thermomonosporaceae
0.001374	168	6	633	1.44	1.628e-05	1988	genus	Actinomadura
0.0008094	99	9	322	1.54	1.34e-05	2626254	no rank	unclassified Actinomadura
0.0003434	42	42	122	1.57	1.567e-05	1219491	species	Actinomadura sp. WMMB 499
0.0002453	30	30	108	1.39	1.328e-05	2591108	species	Actinomadura sp. WMMA1423
0.0001472	18	18	67	1.63	8.555e-06	2742128	species	Actinomadura sp. NAK00032
0.0002698	33	33	135	1.32	2.284e-05	1411117	species	Actinomadura amylolytica
0.0002453	30	30	133	1.39	1.556e-05	46165	species	Actinomadura verrucosospora
0.0001553	19	0	102	1.38	2.037e-05	2019	genus	Thermomonospora
0.0001553	19	0	102	1.38	2.037e-05	2020	species	Thermomonospora curvata
0.0001553	19	19	102	1.38	2.037e-05	471852	strain	Thermomonospora curvata DSM 43183
0.002052	251	6	856	1.41	1.8e-05	85013	order	Frankiales
0.001815	222	0	749	1.43	1.723e-05	74712	family	Frankiaceae
0.001431	175	23	597	1.36	1.536e-05	1854	genus	Frankia
0.0004088	50	0	168	1.44	1.182e-05	2632575	no rank	unclassified Frankia
0.0002044	25	25	79	1.65	1.305e-05	710111	species	Frankia sp. QA3
0.0002044	25	25	89	1.26	1.093e-05	298653	species	Frankia sp. EAN1pec
0.0002453	30	30	81	1.67	1.695e-05	2716812	species	Candidatus Frankia datiscae
0.0002453	30	30	112	1.15	1.377e-05	298654	species	Frankia inefficax
0.0001881	23	0	57	1.18	9.569e-06	1859	species	Frankia alni
0.0001881	23	23	57	1.18	9.569e-06	326424	strain	Frankia alni ACN14a
0.0001553	19	19	91	1.15	1.85e-05	106370	species	Frankia casuarinae
0.0003843	47	0	152	1.7	3.299e-05	1434010	genus	Jatrophihabitans
0.0003843	47	0	152	1.7	3.299e-05	2629395	no rank	unclassified Jatrophihabitans
0.0003843	47	47	152	1.7	3.299e-05	1907575	species	Jatrophihabitans sp. GAS493
0.0001881	23	0	89	1.26	2.223e-05	1920255	no rank	unclassified Frankiales
0.0001881	23	23	89	1.26	2.223e-05	1882833	species	Frankineae bacterium MT45
0.000834	102	0	392	1.39	2.744e-05	1643682	order	Geodermatophilales
0.000834	102	4	392	1.39	2.744e-05	85030	family	Geodermatophilaceae
0.0003189	39	0	139	1.53	3.145e-05	38501	genus	Blastococcus
0.0003189	39	0	139	1.53	3.145e-05	138336	species	Blastococcus saxobsidens
0.0003189	39	39	139	1.53	3.145e-05	1146883	strain	Blastococcus saxobsidens DD2
0.0002862	35	0	133	1.28	2.794e-05	1860	genus	Geodermatophilus
0.0002862	35	0	133	1.28	2.794e-05	1861	species	Geodermatophilus obscurus
0.0002862	35	35	133	1.28	2.794e-05	526225	strain	Geodermatophilus obscurus DSM 43160
0.0001962	24	0	105	1.3	2.093e-05	88138	genus	Modestobacter
0.0001962	24	24	105	1.3	2.093e-05	477641	species	Modestobacter marinus
0.0007604	93	0	373	1.31	2.759e-05	1643684	order	Nakamurellales
0.0007604	93	0	373	1.31	2.759e-05	85031	family	Nakamurellaceae
0.0007604	93	1	373	1.31	2.759e-05	53460	genus	Nakamurella
0.0003107	38	0	176	1.21	3.235e-05	53461	species	Nakamurella multipartita
0.0003107	38	38	176	1.21	3.235e-05	479431	strain	Nakamurella multipartita DSM 44233
0.0002862	35	35	142	1.32	2.972e-05	1090615	species	Nakamurella panacisegetis
0.0001553	19	0	51	1.63	1.546e-05	2618968	no rank	unclassified Nakamurella
0.0001553	19	19	51	1.63	1.546e-05	1902245	species	Nakamurella sp. s14-144
0.0007031	86	0	354	1.35	2.636e-05	1217098	order	Jiangellales
0.0007031	86	0	354	1.35	2.636e-05	1217100	family	Jiangellaceae
0.0007031	86	9	354	1.35	2.636e-05	281472	genus	Jiangella
0.0003352	41	41	153	1.62	2.312e-05	419479	species	Jiangella alkaliphila
0.0002943	36	0	140	1.19	2.19e-05	2624397	no rank	unclassified Jiangella
0.0002943	36	36	140	1.19	2.19e-05	1798224	species	Jiangella sp. DSM 45060
0.0003598	44	0	224	1.13	5.102e-05	622452	order	Kineosporiales
0.0003598	44	0	224	1.13	5.102e-05	83778	family	Kineosporiaceae
0.0003598	44	0	224	1.13	5.102e-05	33981	genus	Kineococcus
0.0003598	44	0	224	1.13	5.102e-05	131568	species	Kineococcus radiotolerans
0.0003598	44	44	224	1.13	5.102e-05	266940	strain	Kineococcus radiotolerans SRS30216 = ATCC BAA-149
0.0003598	44	0	173	1.31	1.761e-05	414714	order	Catenulisporales
0.0003598	44	0	173	1.31	1.761e-05	414877	family	Catenulisporaceae
0.0003598	44	0	173	1.31	1.761e-05	414878	genus	Catenulispora
0.0003598	44	0	173	1.31	1.761e-05	304895	species	Catenulispora acidiphila
0.0003598	44	44	173	1.31	1.761e-05	479433	strain	Catenulispora acidiphila DSM 44928
0.0003516	43	0	124	1.51	1.679e-05	52018	no rank	unclassified Actinobacteria (class)
0.0002943	36	36	107	1.55	2.165e-05	2487353	species	Actinobacteria bacterium YIM 96077
5.723e-05	7	7	17	1.24	6.956e-06	1650658	species	Actinobacteria bacterium IMCC26256
0.0003434	42	0	155	1.35	2.352e-05	85014	order	Glycomycetales
0.0003434	42	0	155	1.35	2.352e-05	85034	family	Glycomycetaceae
0.0003434	42	0	155	1.35	2.352e-05	283810	genus	Stackebrandtia
0.0003434	42	0	155	1.35	2.352e-05	283811	species	Stackebrandtia nassauensis
0.0003434	42	42	155	1.35	2.352e-05	446470	strain	Stackebrandtia nassauensis DSM 44728
0.0003189	39	0	125	1.38	2.483e-05	622450	order	Actinopolysporales
0.0003189	39	0	125	1.38	2.483e-05	622451	family	Actinopolysporaceae
0.0003189	39	0	125	1.38	2.483e-05	1849	genus	Actinopolyspora
0.0003189	39	39	125	1.38	2.483e-05	414996	species	Actinopolyspora erythraea
0.0002616	32	0	126	1.37	3.253e-05	2495578	order	Sporichthyales
0.0002616	32	0	126	1.37	3.253e-05	85033	family	Sporichthyaceae
0.0002616	32	0	126	1.37	3.253e-05	2078948	genus	Epidermidibacterium
0.0002616	32	32	126	1.37	3.253e-05	1891644	species	Epidermidibacterium keratini
0.0002371	29	0	138	1.33	3.686e-05	1643818	no rank	Actinobacteria incertae sedis
0.0002371	29	0	138	1.33	3.686e-05	147067	genus	Thermobispora
0.0002371	29	0	138	1.33	3.686e-05	2006	species	Thermobispora bispora
0.0002371	29	29	138	1.33	3.686e-05	469371	strain	Thermobispora bispora DSM 43833
0.0001881	23	0	105	1.23	4.411e-05	1643683	order	Acidothermales
0.0001881	23	0	105	1.23	4.411e-05	85032	family	Acidothermaceae
0.0001881	23	0	105	1.23	4.411e-05	28048	genus	Acidothermus
0.0001881	23	0	105	1.23	4.411e-05	28049	species	Acidothermus cellulolyticus
0.0001881	23	23	105	1.23	4.411e-05	351607	strain	Acidothermus cellulolyticus 11B
0.0001553	19	0	51	1.59	3.327e-06	2039638	order	Candidatus Nanopelagicales
0.0001553	19	0	51	1.59	3.327e-06	2162846	family	Candidatus Nanopelagicaceae
0.0001226	15	0	32	1.53	2.708e-06	622681	genus	Candidatus Planktophila
5.723e-05	7	7	5	3.6	1.8e-06	1884913	species	Candidatus Planktophila lacus
2.453e-05	3	3	8	1.38	3.555e-06	1884914	species	Candidatus Planktophila dulcis
2.453e-05	3	3	6	1.17	5.121e-06	1884907	species	Candidatus Planktophila vernalis
8.176e-06	1	1	7	1	2.315e-06	1884905	species	Candidatus Planktophila versatilis
8.176e-06	1	1	3	1	2.302e-06	573600	species	Candidatus Planktophila limnetica
3.27e-05	4	1	19	1.68	5.415e-06	2039639	genus	Candidatus Nanopelagicus
1.635e-05	2	2	7	1	5.923e-06	1884634	species	Candidatus Nanopelagicus limnes
8.176e-06	1	1	5	2	4.271e-06	1884915	species	Candidatus Nanopelagicus hibericus
1.094	133831	108	1081086	1.5	0.01914	84998	class	Coriobacteriia
1.091	133467	48	1079932	1.49	0.04233	84999	order	Coriobacteriales
1.089	133234	232	1078252	1.49	0.06626	1643824	family	Atopobiaceae
1.086	132823	193	1075212	1.49	0.1163	133925	genus	Olsenella
1.036	126707	21	996019	1.54	0.198	2638792	no rank	unclassified Olsenella
1.035	126645	126645	996019	1.53	0.3247	712411	species	Olsenella sp. oral taxon 807
0.0003352	41	41	194	1.11	9.882e-05	2109685	species	Olsenella sp. GAM18
0.04765	5828	0	67099	1.05	0.03358	133926	species	Olsenella uli
0.04765	5828	5828	67099	1.05	0.03358	633147	strain	Olsenella uli DSM 7084
0.0007767	95	95	482	1.33	0.0002192	604330	species	Olsenella umbonata
0.0008748	107	0	995	1.07	0.0006526	1380	genus	Atopobium
0.0008748	107	0	995	1.07	0.0006526	1382	species	Atopobium parvulum
0.0008748	107	107	995	1.07	0.0006526	521095	strain	Atopobium parvulum DSM 20469
0.0003025	37	0	157	1.34	0.0001016	2082587	genus	Parolsenella
0.0003025	37	37	157	1.34	0.0001016	2003188	species	Parolsenella catena
0.0002862	35	0	167	1.36	9.538e-05	1935188	genus	Libanicoccus
0.0002862	35	35	167	1.36	9.538e-05	1871022	species	Libanicoccus massiliensis
0.001513	185	2	573	1.49	6.224e-05	84107	family	Coriobacteriaceae
0.0007767	95	0	74	3.08	3.564e-05	33870	genus	Coriobacterium
0.0007767	95	0	74	3.08	3.564e-05	33871	species	Coriobacterium glomerans
0.0007767	95	95	74	3.08	3.564e-05	700015	strain	Coriobacterium glomerans PW2
0.0005478	67	0	374	1.3	7.116e-05	102106	genus	Collinsella
0.0005478	67	67	374	1.3	7.116e-05	74426	species	Collinsella aerofaciens
0.0001717	21	0	116	1.08	6.193e-05	84113	no rank	unclassified Coriobacteriaceae
0.0001717	21	21	116	1.08	6.193e-05	1531429	species	Coriobacteriaceae bacterium 68-1-3
0.002093	256	0	1261	1.22	4.084e-05	1643822	order	Eggerthellales
0.002093	256	27	1261	1.22	4.084e-05	1643826	family	Eggerthellaceae
0.0003352	41	0	180	1.42	5.811e-05	84108	genus	Slackia
0.0003352	41	41	180	1.42	5.811e-05	84110	species	Slackia heliotrinireducens
0.000327	40	0	320	1.07	0.0001355	79603	genus	Denitrobacterium
0.000327	40	40	320	1.07	0.0001355	79604	species	Denitrobacterium detoxificans
0.000278	34	8	141	1.19	2.957e-05	447020	genus	Adlercreutzia
0.0001226	15	0	40	1.38	1.952e-05	2636013	no rank	unclassified Adlercreutzia
0.0001226	15	15	40	1.38	1.952e-05	2707299	species	Adlercreutzia sp. 8CFCBH1
8.994e-05	11	0	72	1.06	3.511e-05	446660	species	Adlercreutzia equolifaciens
8.994e-05	11	11	72	1.06	3.511e-05	1384484	strain	Adlercreutzia equolifaciens DSM 19450
0.0002616	32	5	141	1.06	2.655e-05	644652	genus	Gordonibacter
0.000139	17	0	58	1	2.495e-05	471189	species	Gordonibacter pamelaeae
0.000139	17	17	58	1	2.495e-05	657308	strain	Gordonibacter pamelaeae 7-10-1-b
8.176e-05	10	10	57	1.07	2.448e-05	1335613	species	Gordonibacter urolithinfaciens
0.0002208	27	0	118	1.33	1.648e-05	84111	genus	Eggerthella
0.0001635	20	17	82	1.44	1.967e-05	84112	species	Eggerthella lenta
2.453e-05	3	3	8	2	8.729e-06	479437	strain	Eggerthella lenta DSM 2243
5.723e-05	7	0	36	1.08	1.216e-05	2648737	no rank	unclassified Eggerthella
5.723e-05	7	7	36	1.08	1.216e-05	502558	species	Eggerthella sp. YY7918
0.0001962	24	0	99	1.48	5.719e-05	1720314	no rank	unclassified Eggerthellaceae
0.0001962	24	24	99	1.48	5.719e-05	2734634	species	Eggerthellaceae bacterium zg-1050
0.0001635	20	0	68	1.16	2.229e-05	2005386	genus	Arabia
0.0001635	20	20	68	1.16	2.229e-05	1870985	species	Arabia massiliensis
4.906e-05	6	0	17	1.65	1.237e-05	1981050	genus	Phoenicibacter
4.906e-05	6	6	17	1.65	1.237e-05	1944646	species	Phoenicibacter congonensis
4.088e-05	5	0	27	1.15	1.698e-05	84162	genus	Cryptobacterium
4.088e-05	5	0	27	1.15	1.698e-05	84163	species	Cryptobacterium curtum
4.088e-05	5	5	27	1.15	1.698e-05	469378	strain	Cryptobacterium curtum DSM 15641
0.001038	127	0	690	1.05	2.717e-05	84995	class	Rubrobacteria
0.001038	127	0	690	1.05	2.717e-05	84996	order	Rubrobacterales
0.0005233	64	0	330	1.06	1.594e-05	84997	family	Rubrobacteraceae
0.0005233	64	7	330	1.06	1.594e-05	42255	genus	Rubrobacter
0.0002535	31	0	176	1.05	2.009e-05	2637691	no rank	unclassified Rubrobacter
0.0001308	16	16	63	1.06	1.408e-05	2653851	species	Rubrobacter sp. SCSIO 52909
0.0001226	15	15	107	1.05	2.502e-05	2653852	species	Rubrobacter sp. SCSIO 52915
0.0001553	19	12	82	1.05	1.434e-05	49319	species	Rubrobacter xylanophilus
5.723e-05	7	7	25	1	8.936e-06	266117	strain	Rubrobacter xylanophilus DSM 9941
4.088e-05	5	5	20	1.05	6.631e-06	2051957	species	Rubrobacter indicoceani
1.635e-05	2	2	26	1	8.201e-06	42256	species	Rubrobacter radiotolerans
0.0005151	63	0	347	1.04	7.399e-05	2600303	family	Baekduiaceae
0.0005151	63	0	347	1.04	7.399e-05	2600304	genus	Baekduia
0.0005151	63	63	347	1.04	7.399e-05	496014	species	Baekduia soli
0.0006459	79	0	358	1.04	3.451e-05	84992	class	Acidimicrobiia
0.0006459	79	0	358	1.04	3.451e-05	84993	order	Acidimicrobiales
0.0004088	50	0	224	1.05	6.298e-05	633392	family	Iamiaceae
0.0004088	50	0	224	1.05	6.298e-05	2562118	no rank	unclassified Iamiaceae
0.0004088	50	50	224	1.05	6.298e-05	2664374	species	Iamiaceae bacterium SCSIO 58843
0.000139	17	0	94	1.05	1.987e-05	2448023	family	Ilumatobacteraceae
0.000139	17	0	94	1.05	1.987e-05	682522	genus	Ilumatobacter
0.000139	17	0	94	1.05	1.987e-05	467094	species	Ilumatobacter coccineus
0.000139	17	17	94	1.05	1.987e-05	1313172	strain	Ilumatobacter coccineus YM16-304
9.811e-05	12	0	28	1	1.341e-05	84994	family	Acidimicrobiaceae
9.811e-05	12	0	28	1	1.341e-05	53634	genus	Acidimicrobium
9.811e-05	12	0	28	1	1.341e-05	53635	species	Acidimicrobium ferrooxidans
9.811e-05	12	12	28	1	1.341e-05	525909	strain	Acidimicrobium ferrooxidans DSM 10331
0.000605	74	1	364	1.11	2.528e-05	908620	class	Nitriliruptoria
0.0002535	31	0	153	1.14	3.445e-05	1747768	order	Egibacterales
0.0002535	31	0	153	1.14	3.445e-05	1747769	family	Egibacteraceae
0.0002535	31	0	153	1.14	3.445e-05	1747770	genus	Egibacter
0.0002535	31	31	153	1.14	3.445e-05	1670831	species	Egibacter rhizosphaerae
0.0001799	22	0	99	1.07	2.617e-05	1755823	order	Egicoccales
0.0001799	22	0	99	1.07	2.617e-05	1755824	family	Egicoccaceae
0.0001799	22	0	99	1.07	2.617e-05	1755825	genus	Egicoccus
0.0001799	22	22	99	1.07	2.617e-05	1670830	species	Egicoccus halophilus
0.0001635	20	0	108	1.1	1.749e-05	908621	order	Euzebyales
0.0001635	20	0	108	1.1	1.749e-05	908622	family	Euzebyaceae
0.0001635	20	0	108	1.1	1.749e-05	908623	genus	Euzebya
0.0001635	20	0	108	1.1	1.749e-05	2649358	no rank	unclassified Euzebya
0.0001635	20	20	108	1.1	1.749e-05	1608957	species	Euzebya sp. DY32-46
0.0004497	55	0	296	1.05	5.307e-05	1497346	class	Thermoleophilia
0.0004497	55	0	296	1.05	5.307e-05	588673	order	Solirubrobacterales
0.0004497	55	0	296	1.05	5.307e-05	320583	family	Conexibacteraceae
0.0004497	55	0	296	1.05	5.307e-05	191494	genus	Conexibacter
0.0004497	55	0	296	1.05	5.307e-05	191495	species	Conexibacter woesei
0.0004497	55	55	296	1.05	5.307e-05	469383	strain	Conexibacter woesei DSM 14684
3.27e-05	4	0	15	1.07	2.718e-06	1752188	no rank	unclassified Actinobacteria
8.176e-06	1	1	8	1.12	5.203e-06	1848755	species	Actinobacteria bacterium IMCC26077
8.176e-06	1	1	3	1	2.128e-06	1848756	species	Actinobacteria bacterium IMCC26103
8.176e-06	1	1	2	1	1.592e-06	1848255	species	Actinobacteria bacterium IMCC25003
8.176e-06	1	1	2	1	1.524e-06	1848754	species	Actinobacteria bacterium IMCC19121
9.213	1126861	1775	6898057	2.43	0.002066	1239	phylum	Firmicutes
8.938	1093176	1175	6535522	2.5	0.002697	91061	class	Bacilli
8.849	1082297	1361	6439525	2.51	0.008773	186826	order	Lactobacillales
7.927	969492	616	5893190	2.49	0.0257	1300	family	Streptococcaceae
7.919	968597	199397	5889514	2.49	0.02978	1301	genus	Streptococcus
4.112	502951	468749	2575422	2.92	0.3067	1305	species	Streptococcus sanguinis
0.2796	34202	34202	131775	2.21	0.1838	388919	strain	Streptococcus sanguinis SK36
0.641	78397	78396	408224	2.16	0.06784	1302	species	Streptococcus gordonii
8.176e-06	1	0	2	1	0.005618	29390	strain	Streptococcus gordonii str. Challis
8.176e-06	1	1	2	1	0.005618	467705	no rank	Streptococcus gordonii str. Challis substr. CH1
0.6355	77727	29062	493342	1.43	0.08957	1303	species	Streptococcus oralis
0.1259	15402	15402	98452	1.42	0.1055	1458253	subspecies	Streptococcus oralis subsp. dentisani
0.09444	11551	11551	68343	1.43	0.1051	927666	strain	Streptococcus oralis Uo5
0.08419	10297	10297	55533	1.43	0.05608	1891914	subspecies	Streptococcus oralis subsp. oralis
0.05775	7063	7063	38396	1.38	0.05044	1077464	subspecies	Streptococcus oralis subsp. tigurinus
0.03558	4352	4352	22857	1.39	0.05837	655813	strain	Streptococcus oralis ATCC 35037
0.2806	34319	15572	227154	1.49	0.05571	45634	species	Streptococcus cristatus
0.153	18713	18713	108661	1.51	0.0465	889201	strain	Streptococcus cristatus ATCC 51100
0.000278	34	34	88	1.58	0.00782	1302863	strain	Streptococcus cristatus AS 1.3089
0.2072	25337	2034	145708	1.38	0.008565	2608887	no rank	unclassified Streptococcus
0.07342	8980	8980	53113	1.37	0.06012	1902136	species	Streptococcus sp. NPS 308
0.04678	5721	5721	33420	1.38	0.06115	2576376	species	Streptococcus sp. 1643
0.02391	2924	2924	16005	1.37	0.04949	712624	species	Streptococcus sp. oral taxon 064
0.0121	1480	1480	7807	1.35	0.004949	712633	species	Streptococcus sp. oral taxon 431
0.01189	1454	1454	7457	1.34	0.007706	2598453	species	Streptococcus sp. 116-D4
0.007767	950	950	4335	1.41	0.003264	712623	species	Streptococcus sp. oral taxon 061
0.002633	322	322	1081	1.77	0.001072	1316408	species	Streptococcus sp. HSISM1
0.002584	316	316	1350	1.35	0.001458	1759399	species	Streptococcus sp. A12
0.002191	268	268	1132	1.6	0.001189	2610896	species	Streptococcus sp. LPB0220
0.001676	205	205	909	1.67	0.002105	1156433	species	Streptococcus sp. I-P16
0.001627	199	199	1571	1.3	0.003661	1940319	species	Streptococcus sp. DAT741
0.001284	157	157	592	1.55	0.001505	1156431	species	Streptococcus sp. I-G2
0.0007359	90	90	270	2.13	0.0004844	1316412	species	Streptococcus sp. HSISS3
0.0005887	72	72	495	1.17	0.0009626	1316411	species	Streptococcus sp. HSISS2
0.0003107	38	38	133	1.38	6.075e-05	2173853	species	Streptococcus sp. Z15
0.0002453	30	30	143	1.5	0.0003827	1839799	species	Streptococcus sp. FDAARGOS_192
0.0002453	30	30	30	5.13	0.0001071	1316409	species	Streptococcus sp. HSISB1
0.000139	17	17	65	1.17	0.0001891	2686210	species	Streptococcus sp. CNU G2
0.0001063	13	13	111	1.02	0.0009768	2583584	species	Streptococcus sp. NCTC 11567
9.811e-05	12	12	40	1.23	0.0001301	2698804	species	Streptococcus sp. CNU G3
8.176e-05	10	10	33	1.15	0.0001132	2684658	species	Streptococcus sp. CNU 77-61
4.088e-05	5	5	28	1.86	0.002171	2420309	species	Streptococcus sp. FDAARGOS_521
4.088e-05	5	5	37	1.32	0.003292	2420310	species	Streptococcus sp. FDAARGOS_522
2.453e-05	3	3	8	1	0.0009901	2420308	species	Streptococcus sp. FDAARGOS_520
8.176e-06	1	1	8	1	0.0005537	1319	species	Streptococcus sp. 'group B'
8.176e-06	1	1	3	1	0.0001384	1316410	species	Streptococcus sp. HSISS1
0.1137	13912	13912	92672	1.39	0.04859	113107	species	Streptococcus australis
0.06848	8376	617	60420	1.43	0.009987	671232	species group	Streptococcus anginosus group
0.04019	4916	4063	32179	1.55	0.01207	1338	species	Streptococcus intermedius
0.003835	469	469	2562	1.69	0.01299	862966	strain	Streptococcus intermedius C270
0.00314	384	384	2293	1.41	0.01129	862967	strain	Streptococcus intermedius B196
0.01724	2108	1826	15026	1.45	0.005969	1328	species	Streptococcus anginosus
0.001055	129	129	1352	1.16	0.009811	862971	strain	Streptococcus anginosus C238
0.0006868	84	0	895	1.06	0.009459	1272910	subspecies	Streptococcus anginosus subsp. whileyi
0.0006868	84	84	895	1.06	0.009459	1353243	strain	Streptococcus anginosus subsp. whileyi MAS624
0.0005642	69	69	397	1.38	0.005438	862970	strain	Streptococcus anginosus C1051
0.006009	735	0	6323	1.13	0.01336	76860	species	Streptococcus constellatus
0.006009	735	729	6323	1.13	0.01336	184250	subspecies	Streptococcus constellatus subsp. pharyngis
3.27e-05	4	4	19	1	0.000324	862969	strain	Streptococcus constellatus subsp. pharyngis C1050
1.635e-05	2	2	3	1	0.005405	696216	strain	Streptococcus constellatus subsp. pharyngis C232
0.06499	7949	7026	43138	1.32	0.008326	28037	species	Streptococcus mitis
0.007547	923	923	4345	1.29	0.005961	365659	strain	Streptococcus mitis B6
0.05763	7049	6654	41295	1.32	0.006158	1313	species	Streptococcus pneumoniae
0.0008912	109	109	575	1.55	0.00765	869309	strain	Streptococcus pneumoniae SPNA45
0.0006786	83	83	352	1.45	0.006018	487214	strain	Streptococcus pneumoniae Hungary19A-6
0.000327	40	40	244	1.23	0.008919	512566	strain	Streptococcus pneumoniae G54
0.0002943	36	36	174	1.39	0.01325	1130804	strain	Streptococcus pneumoniae ST556
0.0002044	25	25	123	1.2	0.01296	869216	strain	Streptococcus pneumoniae INV200
0.000139	17	17	108	1.14	0.003063	488221	strain	Streptococcus pneumoniae 70585
0.0001145	14	14	82	1.06	0.002547	574093	strain	Streptococcus pneumoniae AP200
9.811e-05	12	12	56	1.18	0.005015	1159083	strain	Streptococcus pneumoniae PCS8235
8.176e-05	10	10	42	1.21	0.002352	488222	strain	Streptococcus pneumoniae JJA
7.359e-05	9	9	24	4.08	0.003525	697283	strain	Streptococcus pneumoniae gamPNI0373
7.359e-05	9	9	70	1	0.002587	189423	strain	Streptococcus pneumoniae 670-6B
6.541e-05	8	8	37	2.95	0.009264	487213	strain	Streptococcus pneumoniae Taiwan19F-14
5.723e-05	7	7	35	2.46	0.007901	869269	strain	Streptococcus pneumoniae INV104
3.27e-05	4	4	29	1.59	0.001858	516950	strain	Streptococcus pneumoniae CGSP14
3.27e-05	4	4	14	2.43	0.0339	171101	strain	Streptococcus pneumoniae R6
2.453e-05	3	3	14	1.21	0.004912	869303	strain	Streptococcus pneumoniae SPN034156
2.453e-05	3	3	12	1.08	0.01033	525381	strain	Streptococcus pneumoniae TCH8431/19A
8.176e-06	1	1	1	1	0.0004706	869304	strain	Streptococcus pneumoniae SPN034183
8.176e-06	1	1	1	1	0.001563	1408179	strain	Streptococcus pneumoniae A026
0.01296	1585	1585	9315	1.29	0.01168	1433513	species	Streptococcus gwangjuense
0.01237	1513	1513	13563	1.19	0.0161	33040	species	Streptococcus milleri
0.008274	1012	5	6598	1.34	0.0006531	119603	species group	Streptococcus dysgalactiae group
0.004415	540	60	3360	1.41	0.0007176	1334	species	Streptococcus dysgalactiae
0.003074	376	65	2437	1.49	0.001945	119602	subspecies	Streptococcus dysgalactiae subsp. equisimilis
0.002396	293	293	2115	1.46	0.04402	617121	strain	Streptococcus dysgalactiae subsp. equisimilis RE378
0.0001063	13	13	36	1.19	0.0004834	486410	strain	Streptococcus dysgalactiae subsp. equisimilis GGS_124
3.27e-05	4	4	5	10.8	0.0008712	663954	strain	Streptococcus dysgalactiae subsp. equisimilis ATCC 12394
8.176e-06	1	1	10	1	0.0002055	759913	strain	Streptococcus dysgalactiae subsp. equisimilis AC-2713
0.0008503	104	94	678	1.24	0.00038	99822	subspecies	Streptococcus dysgalactiae subsp. dysgalactiae
8.176e-05	10	10	67	1.1	0.0002529	663952	strain	Streptococcus dysgalactiae subsp. dysgalactiae ATCC 27957
0.003818	467	77	3207	1.25	0.0005961	1336	species	Streptococcus equi
0.003123	382	382	2872	1.24	0.0008257	40041	subspecies	Streptococcus equi subsp. zooepidemicus
6.541e-05	8	0	31	1.19	8.95e-05	148942	subspecies	Streptococcus equi subsp. equi
6.541e-05	8	8	31	1.19	8.95e-05	553482	strain	Streptococcus equi subsp. equi 4047
0.0078	954	858	3528	1.59	0.0002644	1307	species	Streptococcus suis
0.0002044	25	25	118	1.21	0.0003832	1004952	strain	Streptococcus suis D12
0.0001881	23	23	86	1.27	0.0002987	1214179	strain	Streptococcus suis 6407
0.0001799	22	22	107	1.1	0.0003961	1340847	strain	Streptococcus suis T15
7.359e-05	9	9	26	1.31	8.487e-05	1276647	strain	Streptococcus suis TL13
6.541e-05	8	8	35	1.17	0.0006086	1005042	strain	Streptococcus suis D9
4.088e-05	5	5	22	1.36	0.0009578	1005041	strain	Streptococcus suis SS12
1.635e-05	2	2	12	1.25	0.0004199	568814	strain	Streptococcus suis BM407
8.176e-06	1	1	11	1	0.001177	1007064	strain	Streptococcus suis ST3
8.176e-06	1	1	4	1	0.000924	672190	strain	Streptococcus suis 05HAS68
0.007015	858	0	4393	1.23	0.005279	257758	species	Streptococcus pseudopneumoniae
0.007015	858	858	4393	1.23	0.005279	1054460	strain	Streptococcus pseudopneumoniae IS7493
0.006116	748	671	2968	1.54	0.0005999	1308	species	Streptococcus thermophilus
0.000139	17	17	85	1.34	0.002161	1051074	strain	Streptococcus thermophilus JIM 8232
0.0001308	16	16	11	8.82	0.000788	1423145	strain	Streptococcus thermophilus TH1436
0.0001145	14	14	10	2.1	0.0003331	1435974	strain	Streptococcus thermophilus TH982
4.906e-05	6	6	5	1.4	0.0001359	1435972	strain	Streptococcus thermophilus TH985
4.088e-05	5	5	25	1	0.0005037	1436725	strain	Streptococcus thermophilus TH1477
4.088e-05	5	5	13	1.15	0.0001596	1433289	strain	Streptococcus thermophilus M17PTZA496
4.088e-05	5	5	12	1.08	0.0002347	1433288	strain	Streptococcus thermophilus MTH17CL396
2.453e-05	3	3	7	1.14	0.0001324	1435981	strain	Streptococcus thermophilus 1F8CT
1.635e-05	2	2	16	1	0.001758	264199	strain	Streptococcus thermophilus LMG 18311
1.635e-05	2	2	2	1	0.0001121	322159	strain	Streptococcus thermophilus LMD-9
8.176e-06	1	1	3	2.67	0.003132	767463	strain	Streptococcus thermophilus ND03
8.176e-06	1	1	3	1	0.0002992	1415776	strain	Streptococcus thermophilus TH1435
0.005658	692	590	3120	1.61	0.0005842	1304	species	Streptococcus salivarius
0.0005642	69	69	269	1.69	0.001006	1048332	strain	Streptococcus salivarius CCHSS3
0.0002698	33	33	99	1.84	0.0003101	347253	strain	Streptococcus salivarius JIM8777
0.004391	537	108	2742	1.55	0.001451	1318	species	Streptococcus parasanguinis
0.001758	215	215	1117	1.5	0.001591	760570	strain	Streptococcus parasanguinis ATCC 15912
0.00175	214	214	924	1.84	0.001345	1114965	strain	Streptococcus parasanguinis FW213
0.003557	435	387	2248	1.36	0.0003611	1314	species	Streptococcus pyogenes
0.0002698	33	0	391	1.52	0.06234	342023	serotype	Streptococcus pyogenes serotype M12
0.0002698	33	33	391	1.52	0.09261	1048264	strain	Streptococcus pyogenes HKU QMH11M0907901
4.906e-05	6	0	31	1.23	0.002411	404331	serotype	Streptococcus pyogenes serotype M4
4.906e-05	6	6	31	1.23	0.002411	370554	strain	Streptococcus pyogenes MGAS10750
2.453e-05	3	0	13	1.54	0.0002586	301452	serotype	Streptococcus pyogenes serotype M49
2.453e-05	3	3	13	1.54	0.0002586	471876	strain	Streptococcus pyogenes NZ131
1.635e-05	2	0	17	1.94	0.009356	487975	serotype	Streptococcus pyogenes serotype M53
1.635e-05	2	2	17	1.94	0.009356	487215	strain	Streptococcus pyogenes Alab49
1.635e-05	2	0	4	1.5	0.002147	301449	serotype	Streptococcus pyogenes serotype M5
1.635e-05	2	2	4	1.5	0.002147	160491	strain	Streptococcus pyogenes str. Manfredo
1.635e-05	2	0	1	2	0.0001369	301447	serotype	Streptococcus pyogenes serotype M1
1.635e-05	2	2	1	2	0.0001807	160490	strain	Streptococcus pyogenes M1 GAS
0.003385	414	414	2996	1.56	0.007469	2490633	species	Streptococcus periodonticum
0.002845	348	319	2067	1.33	0.0006221	1309	species	Streptococcus mutans
0.000139	17	17	82	1.07	0.0009435	511691	strain	Streptococcus mutans NN2025
4.088e-05	5	5	31	1.06	0.0004284	1198676	strain	Streptococcus mutans GS-5
3.27e-05	4	4	34	1	0.0003016	1155071	strain	Streptococcus mutans LJ23
2.453e-05	3	3	12	1.17	0.03	210007	strain	Streptococcus mutans UA159
0.002625	321	321	1344	1.67	0.001573	78535	species	Streptococcus viridans
0.002011	246	246	1788	1.21	0.0006335	361101	species	Streptococcus pseudoporcinus
0.001995	244	244	1004	1.57	0.0005449	1888195	species	Streptococcus himalayensis
0.00193	236	218	1336	1.32	0.0005417	1311	species	Streptococcus agalactiae
9.811e-05	12	12	60	1.63	0.0002866	1309807	strain	Streptococcus agalactiae ILRI005
4.906e-05	6	0	22	1.09	0.001505	216495	serogroup	Streptococcus agalactiae serogroup III
4.906e-05	6	6	22	1.09	0.001505	211110	strain	Streptococcus agalactiae NEM316
0.001742	213	213	815	1.48	0.0003105	1310	species	Streptococcus sobrinus
0.001709	209	209	1014	1.4	0.001859	2382163	species	Streptococcus koreensis
0.001692	207	207	993	1.7	0.000393	1335	species	Streptococcus equinus
0.00166	203	203	992	1.47	0.00112	1343	species	Streptococcus vestibularis
0.001545	189	189	722	1.43	0.0002592	82348	species	Streptococcus pluranimalium
0.001464	179	179	937	1.36	0.0002987	1340	species	Streptococcus porcinus
0.001431	175	175	674	1.53	0.0003838	2021971	species	Streptococcus respiraculi
0.001414	173	173	1009	1.25	0.000336	1329	species	Streptococcus canis
0.001333	163	163	614	1.66	0.0003289	1825069	species	Streptococcus marmotae
0.001251	153	153	497	1.67	0.0002206	400065	species	Streptococcus merionis
0.0009893	121	109	395	1.4	0.0001522	1348	species	Streptococcus parauberis
8.994e-05	11	11	25	1.28	6.492e-05	873447	strain	Streptococcus parauberis NCFD 2020
8.176e-06	1	1	7	1	2.137e-05	936154	strain	Streptococcus parauberis KCTC 11537
0.0009566	117	117	431	1.82	0.0002334	1326	species	Streptococcus acidominimus
0.0009484	116	116	463	1.51	0.0002427	1341	species	Streptococcus ratti
0.0009321	114	114	420	1.45	0.0002415	1345	species	Streptococcus ferus
0.0008503	104	104	418	1.41	0.0002135	1814128	species	Streptococcus halotolerans
0.0007767	95	95	273	1.94	0.0001445	1346	species	Streptococcus iniae
0.000744	91	91	230	1.77	0.0001335	149016	species	Streptococcus urinalis
0.0007195	88	85	344	1.77	0.0001326	1349	species	Streptococcus uberis
2.453e-05	3	3	18	1.28	0.0001164	218495	strain	Streptococcus uberis 0140J
0.0006868	84	84	248	1.64	0.0001934	1111760	species	Streptococcus troglodytae
0.0006214	76	76	216	1.78	0.0001075	1811193	species	Streptococcus pantholopis
0.0004579	56	47	264	1.12	0.0001172	315405	species	Streptococcus gallolyticus
7.359e-05	9	6	72	1.11	0.000133	53354	subspecies	Streptococcus gallolyticus subsp. gallolyticus
8.176e-06	1	1	29	1	0.0003276	981539	strain	Streptococcus gallolyticus subsp. gallolyticus ATCC 43143
8.176e-06	1	1	26	1	0.000166	990317	strain	Streptococcus gallolyticus subsp. gallolyticus ATCC BAA-2069
8.176e-06	1	1	3	1	2.767e-05	637909	strain	Streptococcus gallolyticus UCN34
0.0002698	33	33	155	1.45	0.0003874	1917441	species	Streptococcus ruminantium
0.0002453	30	19	125	1.26	0.0003011	197614	species	Streptococcus pasteurianus
8.994e-05	11	11	30	1.3	0.0004381	981540	strain	Streptococcus pasteurianus ATCC 43144
0.0001881	23	2	84	1.9	0.0001191	102684	species	Streptococcus infantarius
0.0001717	21	0	75	2.01	0.000123	150054	subspecies	Streptococcus infantarius subsp. infantarius
0.0001717	21	21	75	2.01	0.000123	1069533	strain	Streptococcus infantarius subsp. infantarius CJ18
0.0001717	21	20	85	1.4	0.000152	150055	species	Streptococcus lutetiensis
8.176e-06	1	1	13	1	0.0001158	1076934	strain	Streptococcus lutetiensis 033
5.723e-05	7	0	33	1	0.0001906	59310	species	Streptococcus macedonicus
5.723e-05	7	7	33	1	0.0001906	1116231	strain	Streptococcus macedonicus ACA-DC 198
0.002281	279	39	1292	1.49	4.13e-05	1357	genus	Lactococcus
0.0006296	77	23	383	1.41	2.949e-05	1358	species	Lactococcus lactis
0.0003679	45	41	249	1.36	5.706e-05	1359	subspecies	Lactococcus lactis subsp. cremoris
1.635e-05	2	2	5	1	3.586e-05	1104322	strain	Lactococcus lactis subsp. cremoris A76
8.176e-06	1	1	5	1	0.0006551	1111678	strain	Lactococcus lactis subsp. cremoris UC509.9
8.176e-06	1	1	1	1	2.437e-06	1295826	strain	Lactococcus lactis subsp. cremoris KW2
7.359e-05	9	7	28	1.43	6.517e-06	1360	subspecies	Lactococcus lactis subsp. lactis
1.635e-05	2	2	4	3.5	8.814e-06	1046624	strain	Lactococcus lactis subsp. lactis IO-1
0.0004088	50	16	218	1.48	4.855e-05	2643510	no rank	unclassified Lactococcus
0.0001717	21	21	92	1.46	4.717e-05	2592653	species	Lactococcus sp. KACC 19320
0.0001063	13	13	64	1.28	3.124e-05	2419773	species	Lactococcus sp. 1JSPR-7
0.0003843	47	47	216	1.55	5.309e-05	1366	species	Lactococcus raffinolactis
0.0003434	42	35	166	1.58	3.355e-05	1364	species	Lactococcus piscium
5.723e-05	7	7	15	1.93	1.183e-05	297352	strain	Lactococcus piscium MKFS47
9.811e-05	12	12	86	1.42	3.127e-05	1363	species	Lactococcus garvieae
9.811e-05	12	12	29	1.72	2.282e-05	1940789	species	Lactococcus petauri
0.8952	109485	37	652973	2.2	0.0391	186827	family	Aerococcaceae
0.8941	109358	0	652629	2.2	0.3297	46123	genus	Abiotrophia
0.8941	109358	109358	652629	2.2	0.3297	46125	species	Abiotrophia defectiva
0.0005969	73	17	389	1.39	3.141e-05	1375	genus	Aerococcus
0.0001308	16	6	82	1.32	2.412e-05	1376	species	Aerococcus urinae
8.176e-05	10	10	48	1.21	3.168e-05	866775	strain	Aerococcus urinae ACS-120-V-Col10a
0.0001063	13	13	69	1.58	3.539e-05	119206	species	Aerococcus sanguinicola
8.176e-05	10	10	23	1.61	1.558e-05	87541	species	Aerococcus christensenii
6.541e-05	8	8	52	1.35	3.005e-05	128944	species	Aerococcus urinaehominis
4.906e-05	6	6	26	1.5	1.358e-05	51665	species	Aerococcus urinaeequi
2.453e-05	3	3	19	1.79	1.376e-05	1377	species	Aerococcus viridans
0.000139	17	0	56	1.89	2.399e-05	2689587	genus	Suicoccus
0.000139	17	17	56	1.89	2.399e-05	2036206	species	Suicoccus acidiformans
0.008291	1014	7	4111	1.48	1.385e-05	33958	family	Lactobacillaceae
0.007874	963	151	3898	1.48	1.388e-05	1578	genus	Lactobacillus
0.0006296	77	8	523	1.42	0.0001287	1624	species	Lactobacillus salivarius
0.0005396	66	66	450	1.45	0.001441	362948	strain	Lactobacillus salivarius UCC118
2.453e-05	3	3	12	2.17	5.642e-05	1194971	strain	Lactobacillus salivarius str. Ren
0.0003025	37	1	138	1.78	1.022e-05	2620435	no rank	unclassified Lactobacillus
0.0001063	13	13	48	3.04	2.415e-05	2695882	species	Lactobacillus sp. 3B(2020)
6.541e-05	8	8	23	1.22	1.378e-05	2695877	species	Lactobacillus sp. 1A
4.088e-05	5	5	13	1.23	7.181e-06	2714036	species	Lactobacillus sp. NFFJ11
2.453e-05	3	3	13	1	1.094e-05	2419772	species	Lactobacillus sp. BHWM-4
1.635e-05	2	2	19	1	3.296e-05	2695881	species	Lactobacillus sp. 3DG
1.635e-05	2	2	9	1	4.419e-06	2099788	species	Lactobacillus sp. CBA3605
1.635e-05	2	2	2	2	3.12e-05	2690380	species	Lactobacillus sp. JM1
8.176e-06	1	1	5	1	2.574e-06	2099789	species	Lactobacillus sp. CBA3606
0.0003025	37	15	138	1.49	9.351e-06	655183	species group	Lactobacillus casei group
0.0001063	13	13	54	1.46	9.363e-06	1597	species	Lactobacillus paracasei
5.723e-05	7	2	28	1.39	8.02e-06	1582	species	Lactobacillus casei
4.088e-05	5	5	15	1.2	1.248e-05	1423732	strain	Lactobacillus casei DSM 20011 = JCM 1134 = ATCC 393
1.635e-05	2	2	12	1	6.571e-06	57037	species	Lactobacillus zeae
0.000278	34	34	218	1.05	8.974e-05	147802	species	Lactobacillus iners
0.0002616	32	29	101	2.56	1.171e-05	1589	species	Lactobacillus pentosus
2.453e-05	3	3	3	2	1.292e-06	1136177	strain	Lactobacillus pentosus KCA1
0.0001635	20	11	124	1.13	1.825e-05	1584	species	Lactobacillus delbrueckii
4.906e-05	6	4	52	1.06	4.064e-05	1585	subspecies	Lactobacillus delbrueckii subsp. bulgaricus
8.176e-06	1	1	10	1	0.0001738	353496	strain	Lactobacillus delbrueckii subsp. bulgaricus 2038
8.176e-06	1	1	8	1	0.0001309	390333	strain	Lactobacillus delbrueckii subsp. bulgaricus ATCC 11842 = JCM 1002
8.176e-06	1	0	14	1	6.354e-05	1537158	subspecies	Lactobacillus delbrueckii subsp. jakobsenii
8.176e-06	1	1	14	1	6.354e-05	1217420	strain	Lactobacillus delbrueckii subsp. jakobsenii ZN7a-9 = DSM 26046
8.176e-06	1	1	8	1	1.623e-05	249265	subspecies	Lactobacillus delbrueckii subsp. indicus
8.176e-06	1	0	5	1	7.743e-06	29397	subspecies	Lactobacillus delbrueckii subsp. lactis
8.176e-06	1	1	1	1	7.955e-06	888027	strain	Lactobacillus delbrueckii subsp. lactis DSM 20072
0.0001635	20	20	76	1.33	1.251e-05	1599	species	Lactobacillus sakei
0.0001553	19	19	66	1.35	5.186e-06	1590	species	Lactobacillus plantarum
0.0001553	19	19	41	1.85	5.332e-06	1580	species	Lactobacillus brevis
0.0001553	19	18	46	1.48	6.702e-06	47715	species	Lactobacillus rhamnosus
8.176e-06	1	1	3	1.67	0.002773	1316933	strain	Lactobacillus rhamnosus LOCK900
0.000139	17	17	45	1.51	2.878e-05	1720083	species	Lactobacillus jinshani
0.0001308	16	16	74	1.72	1.123e-05	1613	species	Lactobacillus fermentum
0.0001308	16	16	21	1.95	1.22e-05	1303590	species	Lactobacillus bombi
0.0001226	15	15	46	2.37	2.705e-05	1633	species	Lactobacillus vaginalis
0.0001226	15	15	68	1.22	2.397e-05	109790	species	Lactobacillus jensenii
0.0001145	14	0	34	2	1.804e-05	1623	species	Lactobacillus ruminis
0.0001145	14	14	34	2	1.804e-05	1069534	strain	Lactobacillus ruminis ATCC 27782
0.0001145	14	14	27	1.74	6.232e-06	1610	species	Lactobacillus coryniformis
0.0001063	13	13	35	1.71	1.248e-05	637971	species	Lactobacillus koreensis
9.811e-05	12	12	49	1.45	2.593e-05	1296540	species	Lactobacillus nenjiangensis
8.994e-05	11	7	54	1.94	2.464e-05	1579	species	Lactobacillus acidophilus
3.27e-05	4	4	17	1.24	0.002935	272621	strain	Lactobacillus acidophilus NCFM
8.994e-05	11	11	37	2.14	1.254e-05	1607	species	Lactobacillus bifermentans
8.994e-05	11	11	33	1.21	5.862e-06	231049	species	Lactobacillus rossiae
8.994e-05	11	0	23	1.35	1.607e-05	1603	species	Lactobacillus amylophilus
8.994e-05	11	11	23	1.35	1.607e-05	1423721	strain	Lactobacillus amylophilus DSM 20533 = JCM 1125
8.176e-05	10	10	38	1.03	2.371e-05	35787	species	Lactobacillus pontis
8.176e-05	10	10	16	1.69	1.124e-05	2269374	species	Lactobacillus terrae
7.359e-05	9	9	39	2.79	1.737e-05	1618	species	Lactobacillus mali
7.359e-05	9	9	25	1.76	1.041e-05	1007676	species	Lactobacillus ginsenosidimutans
7.359e-05	9	9	11	3.64	3.736e-06	88233	species	Lactobacillus manihotivorans
7.359e-05	9	9	24	1.67	6.353e-06	60520	species	Lactobacillus paraplantarum
7.359e-05	9	9	32	1.16	1.712e-05	176292	species	Lactobacillus malefermentans
7.359e-05	9	9	33	1.12	1.41e-05	1847728	species	Lactobacillus allii
6.541e-05	8	8	54	1.13	1.153e-05	28038	species	Lactobacillus curvatus
6.541e-05	8	8	32	1.22	1.087e-05	375175	species	Lactobacillus backii
6.541e-05	8	8	24	1.46	5.242e-06	1588	species	Lactobacillus hilgardii
6.541e-05	8	8	23	1.3	1.229e-05	938155	species	Lactobacillus futsaii
5.723e-05	7	7	55	1.18	2.832e-05	164393	species	Lactobacillus fuchuensis
5.723e-05	7	6	42	1.21	5.377e-06	1598	species	Lactobacillus reuteri
8.176e-06	1	1	3	1	1.818e-05	1340495	strain	Lactobacillus reuteri I5007
5.723e-05	7	7	31	1.48	1.069e-05	1605	species	Lactobacillus animalis
5.723e-05	7	7	26	1.46	7.097e-06	267363	species	Lactobacillus zymae
5.723e-05	7	7	29	1.31	1.312e-05	33962	species	Lactobacillus kefiri
5.723e-05	7	7	32	1.19	1.132e-05	1622	species	Lactobacillus murinus
5.723e-05	7	7	26	1.15	1.442e-05	267818	species	Lactobacillus kefiranofaciens
5.723e-05	7	7	15	1.6	6.281e-06	2292255	species	Lactobacillus suantsaii
5.723e-05	7	3	21	1.05	6.587e-06	97478	species	Lactobacillus mucosae
3.27e-05	4	4	19	1	1.523e-05	1130798	strain	Lactobacillus mucosae LM1
5.723e-05	7	7	13	1.38	6.541e-06	392416	species	Lactobacillus crustorum
4.906e-05	6	3	21	2.71	6.27e-06	1604	species	Lactobacillus amylovorus
1.635e-05	2	2	2	2	1.017e-05	695562	strain	Lactobacillus amylovorus GRL1118
8.176e-06	1	1	6	1	9.606e-06	1423723	strain	Lactobacillus amylovorus DSM 20531
4.906e-05	6	6	31	1.71	6.011e-06	304207	species	Lactobacillus harbinensis
4.906e-05	6	6	38	1.18	1.896e-05	1138822	species	Lactobacillus curieae
4.906e-05	6	5	29	1.41	8.031e-06	1581	species	Lactobacillus buchneri
8.176e-06	1	0	7	1.29	5.879e-06	2737512	subspecies	Lactobacillus buchneri subsp. silagei
8.176e-06	1	1	7	1.29	5.879e-06	1071400	strain	Lactobacillus buchneri subsp. silagei CD034
4.906e-05	6	6	27	1.37	1.352e-05	1601	species	Lactobacillus agilis
4.906e-05	6	6	30	1.17	1.688e-05	227942	species	Lactobacillus gastricus
4.906e-05	6	0	30	1.07	1.788e-05	293371	species	Lactobacillus oligofermentans
4.906e-05	6	6	30	1.07	1.788e-05	1423778	strain	Lactobacillus oligofermentans DSM 15707 = LMG 22743
4.906e-05	6	0	17	1.76	8.122e-06	1193095	species	Lactobacillus hokkaidonensis
4.906e-05	6	6	17	1.76	8.122e-06	1291742	strain	Lactobacillus hokkaidonensis JCM 18461
4.906e-05	6	6	24	1.25	1.101e-05	82688	species	Lactobacillus nagelii
4.906e-05	6	6	16	1.19	9.223e-06	51664	species	Lactobacillus dextrinicus
4.088e-05	5	5	26	1.42	1.509e-05	83683	species	Lactobacillus amylolyticus
4.088e-05	5	5	22	1.45	8.046e-06	1587	species	Lactobacillus helveticus
4.088e-05	5	5	21	1.43	9.097e-06	1600	species	Lactobacillus acetotolerans
4.088e-05	5	5	19	1.47	7.868e-06	2304606	species	Lactobacillus zhachilii
4.088e-05	5	5	24	1.12	9.742e-06	1074467	species	Lactobacillus heilongjiangensis
4.088e-05	5	0	16	1.69	8.44e-06	1612	species	Lactobacillus farciminis
4.088e-05	5	5	16	1.69	8.44e-06	936140	strain	Lactobacillus farciminis KCTC 3681 = DSM 20184
4.088e-05	5	5	16	1.56	3.386e-06	33959	species	Lactobacillus johnsonii
4.088e-05	5	5	5	4	2.208e-06	83526	species	Lactobacillus paralimentarius
4.088e-05	5	5	18	1	1.151e-05	303541	species	Lactobacillus apis
4.088e-05	5	4	10	1.1	7.229e-06	1625	species	Lactobacillus sanfranciscensis
8.176e-06	1	1	2	1	7.941e-06	714313	strain	Lactobacillus sanfranciscensis TMW 1.1304
3.27e-05	4	0	20	1.65	9.481e-06	1602	species	Lactobacillus alimentarius
3.27e-05	4	4	20	1.65	9.481e-06	1423720	strain	Lactobacillus alimentarius DSM 20249
3.27e-05	4	4	30	1	8.579e-06	240427	species	Lactobacillus paracollinoides
3.27e-05	4	4	21	1.14	1.588e-05	1614	species	Lactobacillus fructivorans
3.27e-05	4	4	6	1	4.066e-06	148814	species	Lactobacillus kunkeei
2.453e-05	3	3	26	1.08	2.042e-05	53444	species	Lactobacillus lindneri
2.453e-05	3	3	12	2.17	7.566e-06	60519	species	Lactobacillus graminis
2.453e-05	3	3	20	1.25	1.211e-05	104955	species	Lactobacillus frumenti
2.453e-05	3	3	12	1.08	5.775e-06	89059	species	Lactobacillus acidipiscis
2.453e-05	3	3	7	1.14	2.622e-06	47770	species	Lactobacillus crispatus
1.635e-05	2	2	6	1.33	2.462e-06	152331	species	Lactobacillus parabuchneri
1.635e-05	2	2	2	3	2.434e-06	1218494	species	Lactobacillus helsingborgensis
8.176e-06	1	0	6	1	3.124e-06	1596	species	Lactobacillus gasseri
8.176e-06	1	1	4	1	8.923e-06	324831	strain	Lactobacillus gasseri ATCC 33323 = JCM 1131
0.0003598	44	1	158	1.66	1.035e-05	1253	genus	Pediococcus
0.0001063	13	13	31	1.87	7.615e-06	1255	species	Pediococcus pentosaceus
9.811e-05	12	12	47	1.6	2.265e-05	51663	species	Pediococcus damnosus
9.811e-05	12	0	40	1.73	7.423e-06	1670797	species group	Pediococcus acidilactici group
9.811e-05	12	12	40	1.73	7.423e-06	1254	species	Pediococcus acidilactici
4.906e-05	6	6	23	1.83	1.254e-05	114090	species	Pediococcus inopinatus
0.004775	584	11	2460	1.39	2.464e-05	81852	family	Enterococcaceae
0.003311	405	64	1763	1.4	2.295e-05	1350	genus	Enterococcus
0.0005233	64	62	209	1.65	2.26e-05	1352	species	Enterococcus faecium
8.176e-06	1	1	1	1	0.0007143	1344042	strain	Enterococcus faecium T110
8.176e-06	1	1	1	1	1.183e-05	333849	strain	Enterococcus faecium DO
0.0004088	50	50	196	1.37	6.983e-05	44008	species	Enterococcus cecorum
0.0003598	44	44	194	1.41	2.28e-05	33945	species	Enterococcus avium
0.0002862	35	27	186	1.31	1.874e-05	1351	species	Enterococcus faecalis
2.453e-05	3	3	14	2.29	0.0003798	1287066	strain	Enterococcus faecalis DENG1
1.635e-05	2	2	19	1.11	0.002245	1157365	strain	Enterococcus faecalis EnGen0107
1.635e-05	2	2	1	2	1.98e-05	1201292	strain	Enterococcus faecalis ATCC 29212
8.176e-06	1	1	6	1	3.56e-05	699186	strain	Enterococcus faecalis R712
0.0002208	27	27	105	1.21	1.553e-05	53346	species	Enterococcus mundtii
0.0001472	18	18	66	1.36	1.35e-05	1354	species	Enterococcus hirae
0.000139	17	17	74	1.51	3.105e-05	1805431	species	Enterococcus saigonensis
0.0001308	16	16	52	1.23	2.24e-05	417368	species	Enterococcus thailandicus
0.0001226	15	15	74	1.88	2.025e-05	2005703	species	Enterococcus wangshanyuanii
0.0001226	15	15	79	1.38	1.678e-05	53345	species	Enterococcus durans
8.994e-05	11	11	78	1.22	2.218e-05	160453	species	Enterococcus gilvus
8.994e-05	11	0	27	1.7	7.381e-06	2608891	no rank	unclassified Enterococcus
6.541e-05	8	8	16	2.19	1.289e-05	2060307	species	Enterococcus sp. FDAARGOS_375
1.635e-05	2	2	9	1	1.048e-05	2057791	species	Enterococcus sp. CR-Ec1
8.176e-06	1	1	2	1	2.21e-06	2582830	species	Enterococcus sp. M190262
8.994e-05	11	10	28	1.46	8.744e-06	37734	species	Enterococcus casseliflavus
8.176e-06	1	1	2	4	2.727e-06	565655	strain	Enterococcus casseliflavus EC20
5.723e-05	7	7	24	1.5	2.59e-05	1353	species	Enterococcus gallinarum
0.0009076	111	3	383	1.37	3.198e-05	2737	genus	Vagococcus
0.0005642	69	3	249	1.38	3.143e-05	2648499	no rank	unclassified Vagococcus
0.0001717	21	21	57	1.3	4.06e-05	2714946	species	Vagococcus sp. HDW17A
0.000139	17	17	39	1.51	2.166e-05	2562451	species	Vagococcus sp. CF-49
0.0001308	16	16	83	1.47	3.048e-05	2714947	species	Vagococcus sp. HDW17B
9.811e-05	12	12	54	1.3	2.769e-05	2571750	species	Vagococcus sp. MN-17
0.0001881	23	23	73	1.33	3.749e-05	519472	species	Vagococcus teuberi
0.0001308	16	16	56	1.43	2.671e-05	633807	species	Vagococcus penaei
0.0003434	42	6	178	1.4	2.015e-05	51668	genus	Tetragenococcus
0.0001799	22	21	72	1.6	1.616e-05	51669	species	Tetragenococcus halophilus
8.176e-06	1	1	1	1	2.24e-06	945021	strain	Tetragenococcus halophilus NBRC 12172
6.541e-05	8	8	33	1.3	1.425e-05	290335	species	Tetragenococcus koreensis
4.906e-05	6	6	50	1.32	2.638e-05	526944	species	Tetragenococcus osmophilus
0.0001226	15	0	42	1.93	1.975e-05	33969	genus	Melissococcus
0.0001226	15	10	42	1.93	1.975e-05	33970	species	Melissococcus plutonius
4.088e-05	5	5	6	4.33	0.002022	1385937	strain	Melissococcus plutonius S1
0.001652	202	8	838	1.36	2.644e-05	186828	family	Carnobacteriaceae
0.000883	108	19	484	1.31	2.964e-05	2747	genus	Carnobacterium
0.0002862	35	1	179	1.26	3.805e-05	257487	no rank	unclassified Carnobacterium
0.0002044	25	25	125	1.35	5.357e-05	1564681	species	Carnobacterium sp. CP1
7.359e-05	9	9	53	1.06	2.238e-05	208596	species	Carnobacterium sp. 17-4
0.0002208	27	27	110	1.37	2.677e-05	2748	species	Carnobacterium divergens
0.000139	17	16	96	1.33	1.821e-05	2751	species	Carnobacterium maltaromaticum
8.176e-06	1	1	1	1	2.597e-06	1234679	strain	Carnobacterium maltaromaticum LMA28
8.176e-05	10	0	35	1.17	1.622e-05	147709	species	Carnobacterium inhibens
8.176e-05	10	10	35	1.17	1.622e-05	1266845	subspecies	Carnobacterium inhibens subsp. gilichinskyi
0.0005478	67	26	265	1.44	2.73e-05	1470540	genus	Jeotgalibaca
0.0001145	14	14	55	1.47	2.592e-05	1868793	species	Jeotgalibaca porci
8.176e-05	10	10	29	1.52	1.516e-05	708126	species	Jeotgalibaca dankookensis
7.359e-05	9	9	31	1.35	1.215e-05	2496265	species	Jeotgalibaca ciconiae
4.906e-05	6	6	24	1.17	2.34e-05	1868794	species	Jeotgalibaca arthritidis
1.635e-05	2	0	8	1.25	8.329e-06	2621505	no rank	unclassified Jeotgalibaca
1.635e-05	2	2	8	1.25	8.329e-06	1903686	species	Jeotgalibaca sp. PTS2502
9.811e-05	12	0	39	1.15	1.216e-05	29393	genus	Dolosigranulum
9.811e-05	12	12	39	1.15	1.216e-05	29394	species	Dolosigranulum pigrum
5.723e-05	7	0	22	1.09	9.032e-06	191769	genus	Marinilactibacillus
5.723e-05	7	0	22	1.09	9.032e-06	2632303	no rank	unclassified Marinilactibacillus
5.723e-05	7	7	22	1.09	9.032e-06	1911586	species	Marinilactibacillus sp. 15R
0.0013	159	1	573	1.42	9.811e-06	81850	family	Leuconostocaceae
0.0005805	71	12	240	1.29	9.925e-06	1243	genus	Leuconostoc
0.0001308	16	7	34	1.35	6.66e-06	1245	species	Leuconostoc mesenteroides
7.359e-05	9	9	1	9	1.221e-06	33967	subspecies	Leuconostoc mesenteroides subsp. mesenteroides
0.0001226	15	9	37	1.7	9.308e-06	1244	species	Leuconostoc gelidum
3.27e-05	4	4	7	1.29	4.017e-06	115778	subspecies	Leuconostoc gelidum subsp. gasicomitatum
1.635e-05	2	2	1	2	2.726e-06	1229756	strain	Leuconostoc gelidum JB7
6.541e-05	8	8	21	1.24	7.813e-06	1246	species	Leuconostoc lactis
6.541e-05	8	8	15	1.73	5.402e-06	33964	species	Leuconostoc citreum
3.27e-05	4	4	30	1	2.449e-05	1511761	species	Leuconostoc suionicum
2.453e-05	3	0	31	1	0.0003051	2685106	no rank	unclassified Leuconostoc
[truncated: 8,144 more rows]

## Sheet: PAL001AR
# KrakenUniq v0.7.3 DATE:2024-05-23T12:22:44Z DB:/gpfs/space/GI/ebc_data/seqdata/aDNA/Metagenomics/kraken_all_databases/Databases_Toni/5-Kraken_Uniq_Pathogens/ DB_SIZE:412029195232 WD:/gpfs/space/GI/ebc_data/seqdata/aDNA/Unpublished/Ancestors_Metagenomics/4-Concretions/1-Project_folder/1-Data/2-Inputfiles
# CL:perl /gpfs/space/GI/ebc_data/seqdata/aDNA/Scripts/2-ADMMA/ADMMA/env/KrakenUniq/bin/krakenuniq --db /gpfs/space/GI/ebc_data/seqdata/aDNA/Metagenomics/kraken_all_databases/Databases_Toni/5-Kraken_Uniq_Pathogens/ --threads 4 --preload-size 80G --classified-out /gpfs/space/GI/ebc_data/seqdata/aDNA/Unpublished/Ancestors_Metagenomics/4-Concretions/1-Project_folder/1-Data/3-Runs/Data_Concretions/PA…
%	reads	taxReads	kmers	dup	cov	taxID	rank	taxName
98.51	5989037	5989037	75398982	1.1	303.1	0	no rank	unclassified
1.487	90411	9	572646	1.07	1.668e-05	1	no rank	root
1.487	90391	237	572646	1.07	1.681e-05	131567	no rank	cellular organisms
1.443	87741	4091	549746	1.07	2.248e-05	2	superkingdom	Bacteria
0.7426	45144	403	312202	1.05	3.452e-05	1783272	clade	Terrabacteria group
0.6348	38592	407	262601	1.05	5.609e-05	201174	phylum	Actinobacteria
0.5901	35877	3411	246088	1.04	5.393e-05	1760	class	Actinobacteria
0.2677	16274	0	118300	1.05	9.021e-05	85011	order	Streptomycetales
0.2677	16274	553	118300	1.05	9.021e-05	2062	family	Streptomycetaceae
0.2556	15539	5839	108229	1.05	8.618e-05	1883	genus	Streptomyces
0.05074	3085	621	14651	1.01	3.378e-05	2593676	no rank	unclassified Streptomyces
0.003997	243	243	1370	1.03	0.000261	2676871	species	Streptomyces sp. Tu 2975
0.001661	101	101	568	1.01	9.779e-05	2684468	species	Streptomyces sp. QHH-9511
0.001645	100	100	412	1.03	5.904e-05	2730915	species	Streptomyces sp. Z423-1
0.001382	84	84	337	1.03	5.419e-05	2717324	species	Streptomyces sp. QMT-12
0.001184	72	72	403	1	5.484e-05	2135430	species	Streptomyces sp. P3
0.001086	66	66	416	1.01	6.339e-05	646637	species	Streptomyces sp. M2
0.001086	66	66	241	1.09	3.067e-05	2742137	species	Streptomyces sp. NA02950
0.000954	58	58	260	1.06	4.976e-05	2585716	species	Streptomyces sp. C8S0
0.0009376	57	57	246	1.02	4.886e-05	2705439	species	Streptomyces sp. S4.7
0.0008718	53	53	220	1.02	2.795e-05	2184053	species	Streptomyces sp. ZFG47
0.0008553	52	52	222	1.01	2.916e-05	2653200	species	Streptomyces sp. GY16
0.0007731	47	47	149	1.03	2.101e-05	2742130	species	Streptomyces sp. NA00687
0.0007566	46	46	221	1	3.986e-05	862751	species	Streptomyces sp. SirexAA-E
0.0007566	46	46	183	1.02	2.711e-05	1882757	species	Streptomyces sp. 3214.6
0.0007237	44	44	198	1	2.985e-05	2742136	species	Streptomyces sp. NA04227
0.0007073	43	43	168	1.01	2.964e-05	2695266	species	Streptomyces sp. HM190
0.0007073	43	43	157	1.03	2.061e-05	1725411	species	Streptomyces sp. CdTB01
0.0006909	42	42	114	1.07	1.634e-05	2175864	species	Streptomyces sp. NHF165
0.0006744	41	41	189	1.04	3.372e-05	2305220	species	Streptomyces sp. W1SF4
0.000658	40	40	190	1.02	3.626e-05	1812480	species	Streptomyces sp. fd1-xmd
0.000658	40	40	150	1.06	2.897e-05	1264596	species	Streptomyces sp. SCSIO 3032
0.0006415	39	39	161	1.06	3.437e-05	2684469	species	Streptomyces sp. SCUT-3
0.0005922	36	36	166	1.01	2.454e-05	2692234	species	Streptomyces sp. GS7
0.0005757	35	35	195	1.06	3.38e-05	1736046	species	Streptomyces sp. SM18
0.0005757	35	35	140	1	2.522e-05	2203205	species	Streptomyces sp. WAC 01529
0.0005593	34	34	137	1.01	2.045e-05	1841249	species	Streptomyces sp. RTd22
0.0005593	34	34	130	1.03	2.644e-05	234612	species	Streptomyces sp. TN58
0.0005428	33	33	188	1.02	3.706e-05	2721243	species	Streptomyces sp. RLB1-33
0.0005264	32	32	120	1.02	2.065e-05	2203204	species	Streptomyces sp. WAC 01438
0.0005264	32	32	101	1.01	2.527e-05	1522758	species	Streptomyces sp. ADI95-16
0.0005099	31	31	206	1.02	3.459e-05	2750011	species	Streptomyces sp. Rer75
0.0005099	31	31	173	1.1	2.595e-05	2721244	species	Streptomyces sp. RPA4-2
0.0005099	31	31	149	1.01	2.537e-05	2662397	species	Streptomyces sp. QMT-28
0.0005099	31	31	99	1.07	2.042e-05	2714844	species	Streptomyces sp. JB150
0.0004935	30	30	122	1	1.714e-05	2136401	species	Streptomyces sp. YIM 121038
0.0004606	28	28	98	1.02	1.37e-05	2686304	species	Streptomyces sp. T44
0.0004606	28	28	84	1.1	1.945e-05	2726118	species	Streptomyces sp. jing01
0.0004277	26	26	95	1.01	1.592e-05	1938841	species	Streptomyces sp. 2323.1
0.0004112	25	25	97	1.06	1.884e-05	1849967	species	Streptomyces sp. SAT1
0.0003948	24	24	89	1.02	1.565e-05	1442032	species	Streptomyces sp. Z022
0.0003783	23	23	124	1	1.915e-05	2721173	species	Streptomyces sp. DSM 40868
0.0003783	23	23	107	1.05	2.033e-05	2072505	species	Streptomyces sp. Go-475
0.0003619	22	22	88	1	2.042e-05	2059884	species	Streptomyces sp. CMB-StM0423
0.0003619	22	22	79	1	1.728e-05	2202000	species	Streptomyces sp. NEAU-S7GS2
0.0003454	21	21	82	1.1	1.025e-05	1855352	species	Streptomyces sp. TLI_053
0.0003454	21	21	78	1.13	2.14e-05	1561022	species	Streptomyces sp. CCM_MD2014
0.0003454	21	21	61	1	1.114e-05	2721246	species	Streptomyces sp. S1D4-11
0.000329	20	20	61	1.03	1.687e-05	1661694	species	Streptomyces sp. Tue 6075
0.0003125	19	19	90	1	1.903e-05	2662065	species	Streptomyces sp. SYP-A7193
0.0002796	17	17	67	1	1.734e-05	2005885	species	Streptomyces sp. S063
0.0002796	17	17	39	1	1.252e-05	1837283	species	Streptomyces sp. S8
0.0002632	16	16	65	1	1.765e-05	465541	species	Streptomyces sp. Mg1
0.0002632	16	16	52	1	8.976e-06	2751189	species	Streptomyces sp. NEAU-sy36
0.0002303	14	14	46	1	1.211e-05	2692233	species	Streptomyces sp. HF10
0.0002138	13	13	79	1	1.796e-05	2721245	species	Streptomyces sp. RPA4-5
0.0002138	13	13	56	1	1.078e-05	1262452	species	Streptomyces sp. 769
0.0001974	12	12	51	1	1.644e-05	444103	species	Streptomyces sp. CNQ-509
0.0001809	11	11	62	1	1.449e-05	2582831	species	Streptomyces sp. SUK 48
0.0001809	11	11	46	1.02	1.437e-05	2203210	species	Streptomyces sp. WAC 06738
0.0001809	11	11	45	1	1.693e-05	1961713	species	Streptomyces sp. MOE7
0.0001645	10	10	68	1	1.778e-05	2083284	species	Streptomyces sp. CB09001
0.0001645	10	10	36	1.03	1.439e-05	1851167	species	Streptomyces sp. 11-1-2
0.000148	9	9	28	1	9.048e-06	1964449	species	Streptomyces sp. 3211
0.000148	9	9	26	1	1.975e-05	2742133	species	Streptomyces sp. NA02536
0.0001316	8	8	31	1	1.258e-05	2748873	species	Streptomyces sp. CB04723
0.0001151	7	7	40	1	1.786e-05	1495638	species	Streptomyces sp. M56
0.0001151	7	7	20	1	8.486e-06	1972846	species	Streptomyces sp. Sge12
9.869e-05	6	6	18	1.11	5.42e-06	2153485	species	Streptomyces sp. endophyte_N2
9.869e-05	6	6	15	1.13	1.477e-05	2094021	species	Streptomyces sp. WAC00288
8.224e-05	5	5	24	1	1.612e-05	1914992	species	Streptomyces sp. DUT11
8.224e-05	5	5	12	1	9.51e-06	1821625	species	Streptomyces sp. VN1
6.58e-05	4	4	66	1	0.0001238	2594455	species	Streptomyces sp. RLB3-17
6.58e-05	4	4	31	1	3.998e-05	1881022	species	Streptomyces sp. 2114.2
6.58e-05	4	4	29	1	0.0001615	2594463	species	Streptomyces sp. S1D4-23
6.58e-05	4	4	18	1	2.261e-05	1476754	species	Streptomyces sp. 604F
6.58e-05	4	4	13	1	1.281e-05	2742134	species	Streptomyces sp. NA03103
6.58e-05	4	4	11	1	7.81e-06	355249	species	Streptomyces sp. Tu6071
4.935e-05	3	3	11	1.45	9.488e-06	2109593	species	Streptomyces sp. SGAir0924
4.935e-05	3	3	12	1	5.551e-06	1649184	species	Streptomyces sp. CFMR 7
4.935e-05	3	3	11	1	1.326e-05	1265601	species	Streptomyces sp. PAMC 26508
4.935e-05	3	3	7	1	7.857e-06	2692235	species	Streptomyces sp. GF20
4.935e-05	3	3	5	1.4	4.873e-06	2487422	species	Streptomyces sp. WAC06273
4.935e-05	3	3	4	1	4.843e-06	2420135	species	Streptomyces sp. S501
3.29e-05	2	2	15	1	3.426e-05	1218177	species	Streptomyces sp. GBA 94-10
3.29e-05	2	2	11	1	1.483e-05	2594459	species	Streptomyces sp. S1A1-7
3.29e-05	2	2	8	1	7.501e-06	2563602	species	Streptomyces sp. SS52
3.29e-05	2	2	7	1	2.064e-05	2594457	species	Streptomyces sp. RLB3-6
3.29e-05	2	2	3	1	2.64e-06	1984801	species	Streptomyces sp. CLI2509
1.645e-05	1	1	15	1	7.612e-05	2594461	species	Streptomyces sp. S1D4-14
1.645e-05	1	1	11	1	3.097e-05	1225337	species	Streptomyces sp. PVA_94-07
1.645e-05	1	1	4	1	5.199e-06	2305221	species	Streptomyces sp. KPB2
1.645e-05	1	1	1	2	2.053e-06	2594462	species	Streptomyces sp. S1D4-20
1.645e-05	1	1	2	1	3.072e-06	206662	species	Streptomyces sp. FR-008
1.645e-05	1	1	1	1	4.175e-06	2594454	species	Streptomyces sp. RLB1-9
1.645e-05	1	1	1	1	0.0001611	2594456	species	Streptomyces sp. RLB3-5
1.645e-05	1	1	1	1	4.203e-06	2306165	species	Streptomyces sp. CC0208
0.01298	789	789	4504	1.02	0.000637	1535768	species	Streptomyces lunaelactis
0.01084	659	0	4397	1.04	0.0006886	1950	species	Streptomyces peucetius
0.01084	659	0	4397	1.04	0.0006886	55158	subspecies	Streptomyces peucetius subsp. caesius
0.01084	659	659	4397	1.04	0.0006886	316280	strain	Streptomyces peucetius subsp. caesius ATCC 27952
0.005987	364	364	1542	1.01	3.561e-05	54571	species	Streptomyces venezuelae
0.0038	231	231	1162	1.05	0.000207	38300	species	Streptomyces pristinaespiralis
0.002352	143	143	769	1.02	0.0001365	1905	species	Streptomyces exfoliatus
0.002253	137	63	657	1.04	5.518e-05	193462	species	Streptomyces niveus
0.001217	74	74	354	1.08	5.387e-05	1352941	strain	Streptomyces niveus NCIMB 11891
0.002204	134	11	576	1.02	2.474e-05	629295	species group	Streptomyces griseus group
0.0008224	50	0	220	1.04	3.212e-05	1482558	species subgroup	Streptomyces albovinaceus subgroup
0.0008224	50	28	220	1.04	3.212e-05	1908	species	Streptomyces globisporus
0.0003619	22	22	98	1.02	3.229e-05	1172567	strain	Streptomyces globisporus C-1027
0.0007237	44	0	192	1	2.091e-05	1482596	species subgroup	Streptomyces griseus subgroup
0.0007237	44	0	192	1	2.091e-05	1911	species	Streptomyces griseus
0.0007237	44	22	192	1	2.091e-05	67263	subspecies	Streptomyces griseus subsp. griseus
0.0003619	22	22	96	1	1.921e-05	455632	strain	Streptomyces griseus subsp. griseus NBRC 13350
0.0003619	22	0	110	1.02	2.083e-05	1482561	species subgroup	Streptomyces anulatus subgroup
0.0003619	22	22	110	1.02	2.083e-05	1892	species	Streptomyces anulatus
0.0001151	7	0	25	1	2.087e-05	1482566	species subgroup	Streptomyces bacillaris subgroup
0.0001151	7	7	25	1	2.087e-05	68179	species	Streptomyces bacillaris
0.002138	130	88	617	1.01	3.745e-05	1969	species	Streptomyces chartreusis
0.0006909	42	42	172	1.02	3.205e-05	1079985	strain	Streptomyces chartreusis NRRL 3882
0.00199	121	121	672	1	8.648e-05	2496836	species	Streptomyces cyaneochromogenes
0.001941	118	118	619	1.02	7.958e-05	1893	species	Streptomyces atratus
0.001711	104	104	493	1.03	9.227e-05	1977088	species	Streptomyces ficellus
0.001645	100	100	492	1.09	7.139e-05	2282738	species	Streptomyces paludis
0.001612	98	0	403	1.03	4.042e-05	379067	species	Streptomyces bingchenggensis
0.001612	98	98	403	1.03	4.042e-05	749414	strain	Streptomyces bingchenggensis BCW-1
0.00153	93	93	425	1.02	6.253e-05	1077946	species	Streptomyces hundungensis
0.00148	90	90	451	1.03	2.483e-05	47763	species	Streptomyces lydicus
0.001447	88	88	398	1.07	2.968e-05	83656	species	Streptomyces tsukubensis
0.001431	87	87	459	1	9.018e-05	2174846	species	Streptomyces tirandamycinicus
0.001415	86	86	441	1.04	6.147e-05	66871	species	Streptomyces aureoverticillatus
0.001349	82	82	395	1.02	5.098e-05	1901	species	Streptomyces clavuligerus
0.001332	81	81	350	1.04	2.603e-05	1888	species	Streptomyces albus
0.001283	78	78	348	1.02	5.201e-05	2049881	species	Streptomyces dengpaensis
0.001267	77	0	443	1.01	6.378e-05	285450	species	Streptomyces roseochromogenus
0.001267	77	0	443	1.01	6.378e-05	149682	subspecies	Streptomyces roseochromogenus subsp. oscitans
0.001267	77	77	443	1.01	6.378e-05	1352936	strain	Streptomyces roseochromogenus subsp. oscitans DS 12.976
0.001184	72	72	309	1.05	4.013e-05	1915	species	Streptomyces lincolnensis
0.001168	71	0	384	1.02	5.306e-05	348043	species	Streptomyces davaonensis
0.001168	71	71	384	1.02	5.306e-05	1214101	strain	Streptomyces davaonensis JCM 4913
0.001168	71	0	247	1.06	4.44e-05	1038928	species	Streptomyces xinghaiensis
0.001168	71	71	247	1.06	4.44e-05	1038929	strain	Streptomyces xinghaiensis S187
0.001053	64	0	308	1.03	4.072e-05	1930	species	Streptomyces scabiei
0.001053	64	64	308	1.03	4.072e-05	680198	strain	Streptomyces scabiei 87.22
0.001053	64	64	280	1.02	4.71e-05	2599401	species	Streptomyces qinzhouensis
0.001036	63	63	280	1.11	2.662e-05	73044	species	Streptomyces seoulensis
0.00102	62	62	470	1.02	8.574e-05	67305	species	Streptomyces hawaiiensis
0.00102	62	62	258	1.02	3.89e-05	362257	species	Streptomyces vietnamensis
0.0009869	60	60	277	1.04	2.384e-05	67304	species	Streptomyces griseorubiginosus
0.000954	58	58	235	1	4.748e-05	1690221	species	Streptomyces spongiicola
0.0009376	57	0	281	1.02	4.094e-05	33903	species	Streptomyces avermitilis
0.0009376	57	57	281	1.02	4.094e-05	227882	strain	Streptomyces avermitilis MA-4680 = NBRC 14893
0.0009376	57	57	250	1.04	2.23e-05	68270	species	Streptomyces spectabilis
0.0009376	57	57	239	1	3.131e-05	2548456	species	Streptomyces aquilus
0.0009047	55	55	199	1.03	2.52e-05	1927	species	Streptomyces rimosus
0.0008718	53	53	238	1.03	4.149e-05	116188	species	Streptomyces coeruleorubidus
0.0008718	53	53	233	1.03	4.265e-05	68209	species	Streptomyces globosus
0.0008718	53	53	212	1.04	4.041e-05	36818	species	Streptomyces subrutilus
0.0008389	51	51	212	1.04	2.888e-05	67267	species	Streptomyces alboflavus
0.000806	49	49	264	1.01	4.553e-05	1783515	species	Streptomyces qaidamensis
0.0007895	48	48	228	1	3.537e-05	553510	species	Streptomyces gilvosporeus
0.0007895	48	0	160	1.08	2.226e-05	1898	species	Streptomyces cacaoi
0.0007895	48	48	160	1.08	2.226e-05	249586	subspecies	Streptomyces cacaoi subsp. asoensis
0.0007566	46	46	159	1.13	2.606e-05	1355015	species	Streptomyces pluripotens
0.0007402	45	45	214	1.01	3.824e-05	33899	species	Streptomyces galilaeus
0.0007402	45	45	205	1.02	3.016e-05	1904616	species	Streptomyces fodineus
0.0007402	45	45	204	1.01	3.793e-05	132473	species	Streptomyces alboniger
0.0007402	45	45	175	1	2.164e-05	68214	species	Streptomyces griseochromogenes
0.0007237	44	0	201	1	3.245e-05	1914	species	Streptomyces lavendulae
0.0007237	44	44	201	1	3.245e-05	58340	subspecies	Streptomyces lavendulae subsp. lavendulae
0.0007237	44	44	164	1.04	2.996e-05	1827580	species	Streptomyces nigra
0.0007237	44	18	169	1	1.368e-05	1912	species	Streptomyces hygroscopicus
0.0002467	15	15	65	1	2.198e-05	264445	subspecies	Streptomyces hygroscopicus subsp. limoneus
0.0001809	11	7	36	1	1.228e-05	311982	subspecies	Streptomyces hygroscopicus subsp. jinggangensis
6.58e-05	4	4	7	1	2.838e-05	1133850	strain	Streptomyces hygroscopicus subsp. jinggangensis 5008
0.0007237	44	44	149	1.01	2.506e-05	66425	species	Streptomyces luteoverticillatus
0.0007073	43	0	221	1.02	3.151e-05	68246	species	Streptomyces olivoreticuli
0.0007073	43	43	221	1.02	3.151e-05	284034	subspecies	Streptomyces olivoreticuli subsp. olivoreticuli
0.0007073	43	43	165	1.01	2.7e-05	1890	species	Streptomyces antibioticus
0.0006909	42	42	205	1	3.567e-05	28894	species	Streptomyces nitrosporeus
0.0006909	42	42	153	1.02	2.717e-05	68223	species	Streptomyces katrae
0.0006744	41	41	144	1.22	1.804e-05	68570	species	Streptomyces albulus
0.000658	40	40	185	1.02	3.028e-05	173860	species	Streptomyces rectiverticillatus
0.000658	40	34	154	1.08	2.359e-05	1889	species	Streptomyces ambofaciens
9.869e-05	6	6	31	1	2.211e-05	278992	strain	Streptomyces ambofaciens ATCC 23877
0.000658	40	23	153	1.05	1.901e-05	68202	species	Streptomyces fulvissimus
0.0002796	17	17	62	1	2.228e-05	1303692	strain	Streptomyces fulvissimus DSM 40593
0.000658	40	40	153	1	2.336e-05	1967	species	Streptomyces kanamyceticus
0.0006415	39	39	216	1	3.944e-05	1960	species	Streptomyces vinaceus
0.0006251	38	38	154	1.02	2.46e-05	1940	species	Streptomyces albireticuli
0.0006086	37	37	171	1.04	3.348e-05	285570	species	Streptomyces asterosporus
0.0005922	36	0	163	1.1	2.473e-05	29303	species	Streptomyces cattleya
0.0005922	36	36	163	1.1	2.473e-05	1003195	strain	Streptomyces cattleya NRRL 8057 = DSM 46488
0.0005922	36	36	125	1.11	2.564e-05	408015	species	Streptomyces xiamenensis
0.0005757	35	35	134	1.01	2.223e-05	1616117	species	Streptomyces formicae
0.0005593	34	34	142	1.03	2.144e-05	45398	species	Streptomyces griseoviridis
0.0005593	34	34	130	1	2.066e-05	40318	species	Streptomyces nodosus
0.0005099	31	31	133	1.05	2.408e-05	67345	species	Streptomyces prasinus
0.0005099	31	31	82	1.01	1.579e-05	1932	species	Streptomyces tendae
0.0004935	30	30	157	1.05	2.953e-05	68249	species	Streptomyces pactum
0.0004935	30	30	147	1.02	2.666e-05	68175	species	Streptomyces antimycoticus
0.0004441	27	27	81	1.02	1.595e-05	146923	species	Streptomyces parvulus
0.0004112	25	0	95	1.02	1.795e-05	42684	species	Streptomyces collinus
0.0004112	25	25	95	1.02	1.795e-05	1214242	strain	Streptomyces collinus Tu 365
0.0003783	23	23	68	1	1.507e-05	1176198	species	Streptomyces harbinensis
0.0003454	21	21	122	1.03	3.239e-05	1437453	species	Streptomyces leeuwenhoekii
0.0003454	21	21	107	1.1	1.893e-05	1885	species	Streptomyces actuosus
0.0003454	21	21	83	1.14	1.619e-05	1907	species	Streptomyces glaucescens
0.000329	20	0	73	1.04	1.397e-05	68280	species	Streptomyces violaceusniger
0.000329	20	20	73	1.04	1.397e-05	653045	strain	Streptomyces violaceusniger Tu 4113
0.0002632	16	16	66	1.03	1.693e-05	58346	species	Streptomyces platensis
0.0002632	16	0	66	1	1.442e-05	1971	species	Streptomyces noursei
0.0002632	16	16	66	1	1.442e-05	316284	strain	Streptomyces noursei ATCC 11455
0.0002632	16	0	56	1	1.166e-05	67581	species	Streptomyces viridosporus
0.0002632	16	16	56	1	1.166e-05	665577	strain	Streptomyces viridosporus T7A
0.0002467	15	15	60	1.03	1.74e-05	1928	species	Streptomyces rochei
0.0002138	13	13	68	1	2.2e-05	188770	species	Streptomyces koyangensis
0.0002138	13	0	53	1	1.565e-05	68192	species	Streptomyces cyaneogriseus
0.0002138	13	13	53	1	1.565e-05	477245	subspecies	Streptomyces cyaneogriseus subsp. noncyanogenus
0.0001809	11	11	35	1	1.541e-05	67258	species	Streptomyces cavourensis
0.0001645	10	10	42	1	1.705e-05	1935	species	Streptomyces violaceoruber
0.0001316	8	8	72	1.04	3.783e-05	92644	species	Streptomyces malaysiensis
0.0001316	8	8	30	1	2.408e-05	68203	species	Streptomyces fungicidicus
0.0001151	7	0	28	1	9.513e-06	1477431	species group	Streptomyces albidoflavus group
4.935e-05	3	3	8	1	6.701e-06	1902	species	Streptomyces coelicolor
3.29e-05	2	2	15	1	1.441e-05	1886	species	Streptomyces albidoflavus
3.29e-05	2	2	5	1	8.173e-06	42239	species	Streptomyces sampsonii
8.224e-05	5	1	26	1	3.167e-05	1906	species	Streptomyces fradiae
6.58e-05	4	4	25	1	3.063e-05	1319510	strain	Streptomyces fradiae ATCC 10745 = DSM 40063
8.224e-05	5	5	16	1	8.375e-06	48665	species	Streptomyces viridifaciens
6.58e-05	4	4	14	1	8.48e-06	75293	species	Streptomyces autolyticus
4.935e-05	3	3	15	1	2.285e-05	285473	species	Streptomyces rubrolavendulae
4.935e-05	3	0	2	1.5	2.672e-06	1916	species	Streptomyces lividans
4.935e-05	3	3	2	1.5	9.436e-06	1200984	strain	Streptomyces lividans 1326
1.645e-05	1	1	3	1	2.555e-06	47716	species	Streptomyces olivaceus
1.645e-05	1	1	2	1	5.56e-06	1642299	species	Streptomyces alfalfae
0.001628	99	5	399	1.02	1.507e-05	2063	genus	Kitasatospora
0.0008718	53	1	164	1.03	1.21e-05	2633591	no rank	unclassified Kitasatospora
0.0004935	30	30	86	1.03	1.138e-05	2018025	species	Kitasatospora sp. MMS16-BH015
0.0003619	22	22	76	1.03	1.273e-05	2742135	species	Kitasatospora sp. NA04385
0.0003125	19	19	108	1	2.237e-05	68173	species	Kitasatospora albolonga
0.0002796	17	0	70	1.03	1.16e-05	2066	species	Kitasatospora setae
0.0002796	17	17	70	1.03	1.16e-05	452652	strain	Kitasatospora setae KM-6054
8.224e-05	5	5	19	1	1.438e-05	1894	species	Kitasatospora aureofaciens
0.001365	83	0	302	1.07	1.498e-05	228398	genus	Streptacidiphilus
0.0008389	51	3	196	1.06	1.379e-05	2643834	no rank	unclassified Streptacidiphilus
0.0004606	28	28	108	1.08	1.713e-05	2705012	species	Streptacidiphilus sp. PB12-B1b
0.000329	20	20	79	1	1.026e-05	2704468	species	Streptacidiphilus sp. P02-A3a
0.0005264	32	32	106	1.09	1.787e-05	2126346	species	Streptacidiphilus bronchialis
0.06086	3700	176	16079	1.05	1.355e-05	85007	order	Corynebacteriales
0.03347	2035	261	8615	1.07	1.566e-05	1762	family	Mycobacteriaceae
0.01474	896	99	3402	1.05	1.538e-05	1866885	genus	Mycolicibacterium
0.0005593	34	34	129	1.04	2.945e-05	1249101	species	Mycolicibacterium celeriflavum
0.0005099	31	31	117	1.02	1.088e-05	1791	species	Mycolicibacterium aurum
0.0004935	30	30	105	1	2.086e-05	370526	species	Mycolicibacterium rutilum
0.0004935	30	30	83	1.13	1.646e-05	216929	species	Mycolicibacterium psychrotolerans
0.000477	29	29	111	1	2.494e-05	1771	species	Mycolicibacterium phlei
0.000477	29	29	99	1.01	2.018e-05	36813	species	Mycolicibacterium pulveris
0.000477	29	29	87	1.01	2e-05	1797	species	Mycolicibacterium thermoresistibile
0.0004441	27	0	97	1.11	1.719e-05	36814	species	Mycolicibacterium rhodesiae
0.0004441	27	27	97	1.11	1.719e-05	710685	strain	Mycolicibacterium rhodesiae NBB3
0.0004277	26	20	78	1.33	8.527e-06	1772	species	Mycolicibacterium smegmatis
9.869e-05	6	6	16	2.31	8.608e-06	1214915	strain	Mycolicibacterium smegmatis MKD8
0.0004277	26	26	90	1.06	1.601e-05	39691	species	Mycolicibacterium moriokaense
0.0004277	26	26	72	1	1.535e-05	758802	species	Mycolicibacterium litorale
0.0003948	24	24	94	1.02	1.614e-05	1286181	species	Mycolicibacterium arabiense
0.0003948	24	24	70	1.01	9.693e-06	53462	species	Mycolicibacterium mageritense
0.0003783	23	23	59	1.27	1.105e-05	212765	species	Mycolicibacterium madagascariense
0.0003783	23	23	69	1.06	1.545e-05	1794	species	Mycolicibacterium gadium
0.0003454	21	21	69	1.13	1.383e-05	39688	species	Mycolicibacterium duvalii
0.0003454	21	21	74	1.05	1.369e-05	146017	species	Mycolicibacterium boenickei
0.0003454	21	21	64	1.2	1.195e-05	28047	species	Mycolicibacterium confluentis
0.0003454	21	0	66	1.05	1.212e-05	110539	species	Mycolicibacterium vanbaalenii
0.0003454	21	21	66	1.05	1.212e-05	350058	strain	Mycolicibacterium vanbaalenii PYR-1
0.000329	20	20	83	1	2.447e-05	126673	species	Mycolicibacterium doricum
0.000329	20	20	74	1	1.403e-05	39692	species	Mycolicibacterium parafortuitum
0.000329	20	0	65	1.12	1.461e-05	46351	species	Mycolicibacterium hassiacum
0.000329	20	20	65	1.12	1.461e-05	1122247	strain	Mycolicibacterium hassiacum DSM 44199
0.0003125	19	19	68	1.1	1.979e-05	1793	species	Mycolicibacterium fallax
0.0002796	17	17	85	1	1.406e-05	134601	species	Mycolicibacterium goodii
0.0002796	17	0	79	1	1.434e-05	1800	species	Mycolicibacterium chubuense
0.0002796	17	17	79	1	1.434e-05	710421	strain	Mycolicibacterium chubuense NBB4
0.0002796	17	16	62	1	1.022e-05	1804	species	Mycolicibacterium gilvum
1.645e-05	1	1	11	1	9.009e-06	278137	strain	Mycolicibacterium gilvum Spyr1
0.0002796	17	17	43	1.09	7.689e-06	1286180	species	Mycolicibacterium sediminis
0.0002632	16	16	43	1.07	7.695e-06	117567	species	Mycolicibacterium frederiksbergense
0.0002467	15	15	42	1.12	9.39e-06	1799	species	Mycolicibacterium aichiense
0.0002467	15	15	39	1	8.156e-06	1792	species	Mycolicibacterium chitae
0.0002138	13	13	39	1	6.794e-06	39695	species	Mycolicibacterium tokaiense
0.0001974	12	12	26	1	5.156e-06	319706	species	Mycolicibacterium phocaicum
0.0001809	11	11	34	1	5.953e-06	1534349	species	Mycolicibacterium helvum
0.0001809	11	0	33	1	6.041e-06	1810	species	Mycolicibacterium vaccae
0.0001809	11	11	33	1	6.041e-06	1354275	strain	Mycolicibacterium vaccae 95051
0.0001809	11	11	22	1.14	4.121e-06	1766	species	Mycolicibacterium fortuitum
0.0001645	10	10	30	1.1	7.493e-06	444597	species	Mycolicibacterium insubricum
0.000148	9	9	33	1.06	5.992e-06	319707	species	Mycolicibacterium aubagnense
0.0001316	8	8	27	1	5.47e-06	67081	species	Mycolicibacterium alvei
0.0001151	7	7	51	1.04	9.947e-06	1431246	species	Mycolicibacterium anyangense
0.0001151	7	7	35	1	8.421e-06	1534348	species	Mycolicibacterium sarraceniae
9.869e-05	6	6	19	1	9.323e-06	39694	species	Mycolicibacterium poriferae
6.58e-05	4	4	17	1	1.224e-05	85693	species	Mycolicibacterium monacense
0.01276	776	105	2767	1.1	1.142e-05	1763	genus	Mycobacterium
0.002648	161	13	619	1.04	1.105e-05	2642494	no rank	unclassified Mycobacterium
0.0009376	57	57	281	1.03	4.146e-05	212767	species	Mycobacterium sp. JS623
0.0002467	15	15	31	1.39	4.967e-06	1936029	species	Mycobacterium sp. MS1601
0.0002303	14	14	54	1	1.185e-05	2675524	species	Mycobacterium sp. DL592
0.0002303	14	14	45	1.02	8.723e-06	1682113	species	Mycobacterium sp. YC-RL4
0.0001974	12	12	48	1	9.071e-06	1545728	species	Mycobacterium sp. EPa45
0.0001645	10	10	31	1	5.443e-06	2487344	species	Mycobacterium sp. DL90
0.000148	9	9	24	1	4.479e-06	2675523	species	Mycobacterium sp. DL440
0.0001316	8	8	16	1.12	3.282e-06	1547487	species	Mycobacterium sp. ELW1
4.935e-05	3	3	20	1	1.335e-05	2051552	species	Mycobacterium sp. PYR15
4.935e-05	3	3	9	1	4.047e-06	2587868	species	Mycobacterium sp. THAF192
1.645e-05	1	1	4	1	2.7e-06	1920667	species	Mycobacterium sp. WY10
1.645e-05	1	1	1	1	3.898e-06	1168287	species	Mycobacterium sp. MOTT36Y
1.645e-05	1	1	1	1	7.228e-07	189918	species	Mycobacterium sp. KMS
0.001546	94	2	367	1.05	1.036e-05	2249310	species group	Mycobacterium simiae complex
0.0003454	21	21	59	1.02	1.117e-05	220927	species	Mycobacterium saskatchewanense
0.0002632	16	16	73	1.1	1.77e-05	53376	species	Mycobacterium heidelbergense
0.0002467	15	15	37	1	7.563e-06	185642	species	Mycobacterium parmense
0.0001809	11	11	51	1.12	1.066e-05	722731	species	Mycobacterium shigaense
0.0001645	10	10	58	1	1.1e-05	1784	species	Mycobacterium simiae
0.0001645	10	10	43	1	8.197e-06	292462	species	Mycobacterium florentinum
0.000148	9	9	29	1.1	5.539e-06	470076	species	Mycobacterium stomatepiae
0.001201	73	8	293	1.05	8.475e-06	120793	species group	Mycobacterium avium complex (MAC)
0.0002138	13	10	49	1.02	6.806e-06	1764	species	Mycobacterium avium
4.935e-05	3	3	11	1	3.959e-06	439334	subspecies	Mycobacterium avium subsp. hominissuis
0.0002138	13	13	46	1	1.042e-05	701042	species	Mycobacterium marseillense
0.0002138	13	13	37	1	7.317e-06	560555	species	Mycobacterium mantenii
0.0001809	11	0	48	1	1.072e-05	339268	species	Mycobacterium colombiense
0.0001809	11	11	48	1	1.072e-05	1041522	strain	Mycobacterium colombiense CECT 3035
0.0001151	7	2	55	1	1.875e-05	1767	species	Mycobacterium intracellulare
8.224e-05	5	0	48	1	9.427e-05	35617	subspecies	Mycobacterium intracellulare subsp. intracellulare
8.224e-05	5	5	48	1	9.427e-05	1232724	strain	Mycobacterium intracellulare subsp. intracellulare MTCC 9506
9.869e-05	6	6	15	1.2	4.385e-06	222805	species	Mycobacterium chimaera
1.645e-05	1	1	6	1	3.766e-06	64667	species	Mycobacterium lepraemurium
1.645e-05	1	1	3	1	5.834e-06	1138383	species	Mycobacterium paraintracellulare
0.0006415	39	39	19	3.32	6.161e-06	1769	species	Mycobacterium leprae
0.0003948	24	24	80	1.09	1.233e-05	1768	species	Mycobacterium kansasii
0.0003783	23	23	89	1	1.869e-05	39689	species	Mycobacterium gallinarum
0.0003783	23	23	57	1.14	1.312e-05	169765	species	Mycobacterium lacus
0.0003454	21	21	83	1.23	1.904e-05	459858	species	Mycobacterium noviomagense
0.0003454	21	21	79	1.11	1.093e-05	482462	species	Mycobacterium dioxanotrophicus
0.0003454	21	21	51	1.2	7.947e-06	1389713	species	Mycobacterium paragordonae
0.000329	20	20	67	1.01	1.365e-05	1775	species	Mycobacterium cookii
0.0003125	19	13	64	1.05	7.653e-06	77643	species group	Mycobacterium tuberculosis complex
9.869e-05	6	0	36	1	1.149e-05	78331	species	Mycobacterium canettii
9.869e-05	6	6	36	1	3.805e-05	1205674	strain	Mycobacterium canettii CIPT 140070010
0.0003125	19	19	64	1	1.313e-05	1552759	species	Mycobacterium grossiae
0.0002632	16	16	48	1	8.901e-06	44010	species	Mycobacterium conspicuum
0.0002632	16	16	37	1.03	9.729e-06	398694	species	Mycobacterium shinjukuense
0.0002303	14	14	62	1.06	1.156e-05	43348	species	Mycobacterium branderi
0.0002303	14	14	61	1.07	1.045e-05	1778	species	Mycobacterium gordonae
0.0002138	13	0	44	1.09	1.134e-05	29311	species	Mycobacterium haemophilum
0.0002138	13	13	44	1.09	1.134e-05	1202450	strain	Mycobacterium haemophilum DSM 44634
0.0001974	12	12	34	1.38	6.697e-06	2094119	species	Mycobacterium basiliense
0.0001645	10	10	24	1.04	6.689e-06	386911	species	Mycobacterium seoulense
0.0001316	8	8	18	1.17	4.131e-06	1789	species	Mycobacterium xenopi
8.224e-05	5	5	16	1	3.881e-06	590652	species	Mycobacterium paraseoulense
3.29e-05	2	0	5	1	1.587e-05	261524	species	Mycobacterium liflandii
3.29e-05	2	2	5	1	1.587e-05	459424	strain	Mycobacterium liflandii 128FXT
3.29e-05	2	1	4	1	1.155e-06	1781	species	Mycobacterium marinum
1.645e-05	1	1	1	1	1.205e-06	216594	strain	Mycobacterium marinum M
1.645e-05	1	0	3	1	2.712e-06	1809	species	Mycobacterium ulcerans
1.645e-05	1	1	3	1	6.281e-06	1124626	subspecies	Mycobacterium ulcerans subsp. shinshuense
0.0007566	46	4	140	1.04	3.722e-06	670516	genus	Mycobacteroides
0.0002796	17	17	51	1.02	3.216e-06	36809	species	Mycobacteroides abscessus
0.0001151	7	7	26	1	6.194e-06	404941	species	Mycobacteroides salmoniphilum
0.0001151	7	7	15	1	3.708e-06	1578165	species	Mycobacteroides saopaulense
8.224e-05	5	5	10	1	2.061e-06	83262	species	Mycobacteroides immunogenum
6.58e-05	4	4	19	1.26	4.549e-06	1774	species	Mycobacteroides chelonae
3.29e-05	2	2	9	1	2.7e-06	1520670	species	[Mycobacterium] stephanolepidis
0.0007402	45	5	160	1.07	1.01e-05	1073531	genus	Mycolicibacter
0.0002303	14	14	42	1.12	1.082e-05	29314	species	Mycolicibacter hiberniae
0.0001809	11	11	43	1.02	1.065e-05	875328	species	Mycolicibacter sinensis
0.000148	9	9	33	1.09	8.553e-06	1788	species	Mycolicibacter terrae
9.869e-05	6	6	28	1	7.348e-06	1118379	species	Mycolicibacter minnesotensis
9.869e-05	6	0	19	1	5.225e-06	2126281	genus	Mycolicibacillus
9.869e-05	6	6	19	1	5.225e-06	1069220	species	Mycolicibacillus koreensis
8.224e-05	5	0	12	1	2.509e-06	697025	genus	Hoyosella
8.224e-05	5	0	12	1	2.509e-06	639313	species	Hoyosella subflava
8.224e-05	5	5	12	1	2.509e-06	443218	strain	Hoyosella subflava DQS3-9A1
0.01194	726	9	2553	1.1	8.291e-06	85025	family	Nocardiaceae
0.007106	432	107	1485	1.11	8.184e-06	1827	genus	Rhodococcus
0.002862	174	19	563	1.1	7.733e-06	192944	no rank	unclassified Rhodococcus
0.0004112	25	25	72	1.22	2.112e-05	2499145	species	Rhodococcus sp. X156
0.0003948	24	24	72	1.24	1.378e-05	1805827	species	Rhodococcus sp. MTM3W5.2
0.0002961	18	18	45	1.02	1.148e-05	1653478	species	Rhodococcus sp. PBTS 1
0.0002961	18	18	37	1.05	8.474e-06	2567884	species	Rhodococcus sp. SGAir0479
0.0002303	14	14	81	1.01	1.631e-05	2663121	species	Rhodococcus sp. WAY2
0.000148	9	9	22	1.05	4.308e-06	2742603	species	Rhodococcus sp. W8901
0.0001316	8	8	23	1	1.063e-05	2594007	species	Rhodococcus sp. WB9
0.0001151	7	7	25	1.08	5.321e-06	2507582	species	Rhodococcus sp. ABRD24
0.0001151	7	7	21	1	4.489e-06	1990687	species	Rhodococcus sp. S2-17
8.224e-05	5	5	17	1	3.595e-06	1564114	species	Rhodococcus sp. B7740
6.58e-05	4	4	19	1	4.504e-06	679318	species	Rhodococcus sp. WMMA185
6.58e-05	4	4	13	1	1.02e-05	2722825	species	Rhodococcus sp. DMU1
4.935e-05	3	3	14	1	2.483e-06	1302308	species	Rhodococcus sp. P1Y
4.935e-05	3	3	9	1	4.04e-06	1653479	species	Rhodococcus sp. PBTS 2
4.935e-05	3	3	8	1	7.798e-06	1723645	species	Rhodococcus sp. 008
3.29e-05	2	2	3	1	5.467e-06	1033922	species	Rhodococcus sp. WB1
1.645e-05	1	1	9	1	8.228e-06	1045808	species	Rhodococcus sp. YL-1
0.0007731	47	24	144	1.15	8.797e-06	37919	species	Rhodococcus opacus
0.0003783	23	23	83	1.01	1.198e-05	632772	strain	Rhodococcus opacus B4
0.0002961	18	6	55	1.04	4.894e-06	1828	species	Rhodococcus fascians
9.869e-05	6	6	16	1	4.616e-06	1443893	strain	Rhodococcus fascians A21d2
4.935e-05	3	3	10	1	4.163e-06	1051973	strain	Rhodococcus fascians D188
4.935e-05	3	3	8	1	2.37e-06	1443894	strain	Rhodococcus fascians A25f
0.0002632	16	16	64	1.09	9.082e-06	1830	species	Rhodococcus ruber
0.0002632	16	10	60	1.05	8.372e-06	43767	species	Rhodococcus hoagii
9.869e-05	6	6	19	1.11	2.699e-05	525370	strain	Rhodococcus hoagii ATCC 33707
0.0002303	14	14	35	1.23	8.121e-06	38310	species	Rhodococcus coprophilus
0.0001974	12	0	52	1	9.148e-06	132919	species	Rhodococcus jostii
0.0001974	12	12	52	1	9.148e-06	101510	strain	Rhodococcus jostii RHA1
0.0001809	11	11	52	1.6	6.632e-06	1829	species	Rhodococcus rhodochrous
8.224e-05	5	5	10	1	3.389e-06	262776	species	Rhodococcus imtechensis
6.58e-05	4	3	20	1	3.62e-06	1833	species	Rhodococcus erythropolis
1.645e-05	1	1	3	1	6.075e-06	1136179	strain	Rhodococcus erythropolis CCM2595
6.58e-05	4	2	17	1	6.227e-06	103816	species	Rhodococcus pyridinivorans
3.29e-05	2	2	7	1	1.012e-05	1435356	strain	Rhodococcus pyridinivorans SB3094
3.29e-05	2	2	3	1	2.359e-06	191292	species	Rhodococcus aetherivorans
1.645e-05	1	1	3	1	7.372e-06	1500843	species	Rhodococcus biphenylivorans
1.645e-05	1	1	1	1	1.007e-06	334542	species	Rhodococcus qingshengii
0.004688	285	30	1042	1.1	8.257e-06	1817	genus	Nocardia
0.0007895	48	0	183	1.13	7.996e-06	2637762	no rank	unclassified Nocardia
0.0003783	23	23	93	1.04	1.143e-05	1047172	species	Nocardia sp. CS682
0.0002303	14	14	50	1	7.136e-06	2382165	species	Nocardia sp. CFHS0054
0.0001809	11	11	32	1.28	4.158e-06	2755382	species	Nocardia sp. WCH-YHL-001
0.0007073	43	31	147	1.02	6.94e-06	37326	species	Nocardia brasiliensis
0.0001974	12	12	34	1	5.388e-06	1133849	strain	Nocardia brasiliensis ATCC 700358
0.0004935	30	28	118	1.03	1.603e-05	37329	species	Nocardia farcinica
3.29e-05	2	2	13	1	7.479e-06	247156	strain	Nocardia farcinica IFM 10152
0.0004441	27	17	89	1.07	6.148e-06	135487	species	Nocardia cyriacigeorgica
0.0001645	10	10	39	1.05	8.152e-06	1127134	strain	Nocardia cyriacigeorgica GUH-2
0.0003783	23	23	77	1.08	5.426e-06	455432	species	Nocardia terpenica
0.0003125	19	0	48	1.29	6.095e-06	37330	species	Nocardia nova
0.0003125	19	19	48	1.29	6.095e-06	1415166	strain	Nocardia nova SH22a
0.0002138	13	13	55	1.13	7.828e-06	1823	species	Nocardia otitidiscaviarum
0.0002138	13	13	50	1.1	5.326e-06	228602	species	Nocardia arthritidis
0.0002138	13	13	46	1.04	6.947e-06	2213200	species	Nocardia mangyaensis
0.0002138	13	13	42	1	6.846e-06	1824	species	Nocardia asteroides
0.0002138	13	13	39	1	5.401e-06	37332	species	Nocardia seriolae
0.007484	455	0	2460	1.05	1.125e-05	1653	family	Corynebacteriaceae
0.007484	455	22	2460	1.05	1.137e-05	1716	genus	Corynebacterium
0.002731	166	166	1615	1	0.0004081	43768	species	Corynebacterium matruchotii
0.0004112	25	0	60	1.08	2.594e-06	2624378	no rank	unclassified Corynebacterium
8.224e-05	5	5	10	1.2	3.895e-06	2675218	species	Corynebacterium sp. 2019
6.58e-05	4	4	12	1	5.295e-06	2487892	species	Corynebacterium sp. LMM-1652
6.58e-05	4	4	10	1	4.362e-06	2080740	species	Corynebacterium sp. 2183
6.58e-05	4	4	8	1	3.599e-06	702967	species	Corynebacterium sp. NML98-0116
3.29e-05	2	2	8	1	3.112e-06	699041	species	Corynebacterium sp. NML93-0612
3.29e-05	2	2	4	1.75	1.306e-06	2675219	species	Corynebacterium sp. 2039
3.29e-05	2	2	4	1	1.837e-06	2079535	species	Corynebacterium sp. 2184
1.645e-05	1	1	3	1	1.248e-06	2675216	species	Corynebacterium sp. 1959
1.645e-05	1	1	1	1	7.201e-07	1487956	species	Corynebacterium sp. ATCC 6931
0.0002467	15	0	46	1.11	2.238e-05	191493	species	Corynebacterium sphenisci
0.0002467	15	15	46	1.11	2.238e-05	1437874	strain	Corynebacterium sphenisci DSM 44792
0.0002467	15	15	42	1.19	1.049e-05	1725	species	Corynebacterium xerosis
0.0001809	11	0	41	1.15	1.811e-05	1230998	species	Corynebacterium frankenforstense
0.0001809	11	11	41	1.15	1.811e-05	1437875	strain	Corynebacterium frankenforstense DSM 45800
0.0001809	11	0	34	1.03	1.376e-05	1121358	species	Corynebacterium doosanense
0.0001809	11	11	34	1.03	1.376e-05	558173	strain	Corynebacterium doosanense CAU 212 = DSM 45436
0.0001809	11	0	28	1.18	1.057e-05	38305	species	Corynebacterium vitaeruminis
0.0001809	11	11	28	1.18	1.057e-05	1224164	strain	Corynebacterium vitaeruminis DSM 20294
0.0001645	10	10	29	1.31	1.232e-05	441500	species	Corynebacterium timonense
0.0001645	10	0	30	1	1.127e-05	575200	species	Corynebacterium maris
0.0001645	10	10	30	1	1.127e-05	1224163	strain	Corynebacterium maris DSM 45190
0.000148	9	0	18	1.72	6.768e-06	1231000	species	Corynebacterium lactis
0.000148	9	9	18	1.72	6.768e-06	1408189	strain	Corynebacterium lactis RW2-5
0.0001316	8	0	20	1.2	6.579e-06	1727	species	Corynebacterium variabile
0.0001316	8	8	20	1.2	6.579e-06	858619	strain	Corynebacterium variabile DSM 44702
0.0001151	7	4	25	1	5.662e-06	38289	species	Corynebacterium jeikeium
4.935e-05	3	3	9	1	8.876e-06	306537	strain	Corynebacterium jeikeium K411
0.0001151	7	0	22	1	7.616e-06	1032851	species	Corynebacterium nuruki
0.0001151	7	7	22	1	7.616e-06	863239	strain	Corynebacterium nuruki S6-4
0.0001151	7	7	16	1.06	7.758e-06	401472	species	Corynebacterium ureicelerivorans
0.0001151	7	7	13	1.08	6.724e-06	38302	species	Corynebacterium mycetoides
9.869e-05	6	0	26	1	7.531e-06	1404244	species	Corynebacterium glyciniphilum
9.869e-05	6	6	26	1	7.531e-06	1404245	strain	Corynebacterium glyciniphilum AJ 3170
9.869e-05	6	6	21	1	8.841e-06	156978	species	Corynebacterium imitans
9.869e-05	6	0	12	1.08	4.044e-06	152794	species	Corynebacterium efficiens
9.869e-05	6	6	12	1.08	4.044e-06	196164	strain	Corynebacterium efficiens YS-314
8.224e-05	5	5	18	1.11	4.111e-06	43770	species	Corynebacterium striatum
8.224e-05	5	5	16	1.19	5.442e-06	1737425	species	Corynebacterium provencense
8.224e-05	5	0	9	1	4.069e-06	38288	species	Corynebacterium genitalium
8.224e-05	5	5	9	1	4.069e-06	585529	strain	Corynebacterium genitalium ATCC 33030
6.58e-05	4	4	18	1	7.906e-06	1072256	species	Corynebacterium uterequi
6.58e-05	4	4	17	1	6.808e-06	161899	species	Corynebacterium singulare
6.58e-05	4	0	16	1	5.429e-06	225326	species	Corynebacterium halotolerans
6.58e-05	4	4	16	1	5.429e-06	1121362	strain	Corynebacterium halotolerans YIM 70093 = DSM 44683
6.58e-05	4	0	8	1.75	2.954e-06	1408191	species	Corynebacterium deserti
6.58e-05	4	4	8	1.75	2.954e-06	931089	strain	Corynebacterium deserti GIMN1.010
6.58e-05	4	4	12	1	5.514e-06	191610	species	Corynebacterium atypicum
6.58e-05	4	0	10	1	4.237e-06	1223514	species	Corynebacterium humireducens
6.58e-05	4	4	10	1	4.237e-06	1223515	strain	Corynebacterium humireducens NBRC 106098 = DSM 45392
6.58e-05	4	4	9	1	4.356e-06	2594913	species	Corynebacterium sanguinis
6.58e-05	4	4	6	1.17	1.347e-06	1718	species	Corynebacterium glutamicum
6.58e-05	4	0	7	1	2.796e-06	169292	species	Corynebacterium aurimucosum
6.58e-05	4	4	7	1	2.796e-06	548476	strain	Corynebacterium aurimucosum ATCC 700975
4.935e-05	3	3	19	1	7.409e-06	136857	species	Corynebacterium testudinoris
4.935e-05	3	3	15	1	6.341e-06	187491	species	Corynebacterium glaucum
4.935e-05	3	0	10	1	3.956e-06	89154	species	Corynebacterium terpenotabidum
4.935e-05	3	3	10	1	3.956e-06	1200352	strain	Corynebacterium terpenotabidum Y-11
4.935e-05	3	2	9	1	3.416e-06	43771	species	Corynebacterium urealyticum
1.645e-05	1	1	4	1	8.107e-06	1267754	strain	Corynebacterium urealyticum DSM 7111
3.29e-05	2	2	11	1	1.882e-06	1717	species	Corynebacterium diphtheriae
3.29e-05	2	2	10	1	3.912e-06	28028	species	Corynebacterium flavescens
3.29e-05	2	2	5	1.8	6.086e-07	65058	species	Corynebacterium ulcerans
3.29e-05	2	2	7	1	2.918e-06	38301	species	Corynebacterium minutissimum
3.29e-05	2	2	6	1	3.444e-06	2719119	species	Corynebacterium rouxii
3.29e-05	2	2	5	1	1.713e-06	1862358	species	Corynebacterium choanis
3.29e-05	2	0	5	1	1.819e-06	203263	species	Corynebacterium aquilae
3.29e-05	2	2	5	1	1.819e-06	1431546	strain	Corynebacterium aquilae DSM 44791
3.29e-05	2	2	5	1	2.488e-06	1471400	species	Corynebacterium pelargi
3.29e-05	2	0	4	1	1.71e-06	349751	species	Corynebacterium marinum
3.29e-05	2	2	4	1	1.71e-06	1224162	strain	Corynebacterium marinum DSM 44953
3.29e-05	2	2	4	1	1.532e-06	1697	species	Corynebacterium ammoniagenes
3.29e-05	2	2	4	1	1.727e-06	161896	species	Corynebacterium camporealensis
3.29e-05	2	2	3	1	9.51e-07	146827	species	Corynebacterium simulans
3.29e-05	2	2	3	1	1.165e-06	1050174	species	Corynebacterium epidermidicanis
1.645e-05	1	1	7	1	2.089e-06	571915	species	Corynebacterium mustelae
1.645e-05	1	1	6	1	2.557e-06	2488819	species	Corynebacterium endometrii
1.645e-05	1	1	5	1	2.222e-06	43990	species	Corynebacterium segmentosum
1.645e-05	1	1	4	1	1.021e-06	1719	species	Corynebacterium pseudotuberculosis
1.645e-05	1	1	2	1	6.885e-07	35757	species	Corynebacterium cystitidis
1.645e-05	1	1	1	1	5.063e-07	2080757	species	Corynebacterium pseudopelargi
1.645e-05	1	1	1	1	3.201e-07	2506452	species	Corynebacterium suranareeae
0.002665	162	0	522	1.11	8.156e-06	85026	family	Gordoniaceae
0.002665	162	23	522	1.11	8.156e-06	2053	genus	Gordonia
0.0007402	45	0	155	1.02	7.899e-06	2657482	no rank	unclassified Gordonia
0.0002138	13	13	47	1.02	1.528e-05	2597659	species	Gordonia sp. HY186
0.0001809	11	11	35	1	7.019e-06	337191	species	Gordonia sp. KTR9
0.000148	9	9	29	1.03	7.763e-06	2059875	species	Gordonia sp. YC-JH1
0.0001151	7	7	32	1	7.464e-06	1737359	species	Gordonia sp. 1D
8.224e-05	5	5	10	1.1	5.194e-06	2698900	species	Gordonia sp. JH63
0.0003454	21	21	58	1.05	8.732e-06	2055	species	Gordonia terrae
0.0002796	17	17	45	1.42	8.115e-06	2420509	species	Gordonia insulae
0.0002632	16	16	37	1.19	6.775e-06	36822	species	Gordonia rubripertincta
0.0001809	11	11	45	1.11	9.343e-06	2054	species	Gordonia bronchialis
0.0001809	11	0	30	1.13	5.445e-06	84595	species	Gordonia polyisoprenivorans
0.0001809	11	11	30	1.13	5.445e-06	1112204	strain	Gordonia polyisoprenivorans VH2
0.0001645	10	10	23	1.13	6.248e-06	1004901	species	Gordonia iterans
0.0001151	7	7	23	1.04	5.659e-06	1136941	species	Gordonia phthalatica
1.645e-05	1	1	5	1	3.655e-06	84096	species	Gordonia alkanivorans
0.0008389	51	0	101	1.1	7.228e-06	85028	family	Tsukamurellaceae
0.0008389	51	3	101	1.1	7.228e-06	2060	genus	Tsukamurella
0.0004441	27	18	60	1.1	7.543e-06	2061	species	Tsukamurella paurometabola
0.000148	9	9	21	1.05	5.11e-06	521096	strain	Tsukamurella paurometabola DSM 20162
0.0003454	21	21	35	1.11	6.34e-06	57704	species	Tsukamurella tyrosinosolvens
0.000806	49	0	146	1.12	8.757e-06	85029	family	Dietziaceae
0.000806	49	4	146	1.12	8.757e-06	37914	genus	Dietzia
0.000329	20	9	69	1.04	1.12e-05	2617939	no rank	unclassified Dietzia
0.0001809	11	11	26	1.12	9.532e-06	712270	species	Dietzia sp. oral taxon 368
0.0001645	10	10	25	1.24	8.686e-06	546160	species	Dietzia lutea
0.0001645	10	10	22	1.09	6.559e-06	499555	species	Dietzia timorensis
8.224e-05	5	5	17	1.18	4.848e-06	139021	species	Dietzia psychralcaliphila
0.0006744	41	0	103	1.12	1.072e-05	697024	no rank	Corynebacteriales incertae sedis
0.0005757	35	0	90	1.11	1.206e-05	741759	genus	Tomitella
0.0005757	35	3	90	1.11	1.206e-05	2645312	no rank	unclassified Tomitella
0.0003454	21	21	54	1.17	1.427e-05	2760083	species	Tomitella sp. HY172
0.0001809	11	11	33	1.03	9.452e-06	2597660	species	Tomitella sp. HY188
9.869e-05	6	0	13	1.15	6.075e-06	1847725	genus	Lawsonella
9.869e-05	6	6	13	1.15	6.075e-06	1528099	species	Lawsonella clevelandensis
8.224e-05	5	0	10	1	3.288e-06	316606	family	Segniliparaceae
8.224e-05	5	0	10	1	3.288e-06	286801	genus	Segniliparus
8.224e-05	5	0	10	1	3.288e-06	286802	species	Segniliparus rotundus
8.224e-05	5	5	10	1	3.288e-06	640132	strain	Segniliparus rotundus DSM 44985
0.05352	3254	24	27495	1.01	0.0001123	85009	order	Propionibacteriales
0.02892	1758	17	20789	1	0.000231	31957	family	Propionibacteriaceae
0.02336	1420	0	19198	1.01	0.003551	1912217	genus	Pseudopropionibacterium
0.02336	1420	1420	19198	1.01	0.003551	1750	species	Pseudopropionibacterium propionicum
0.001398	85	3	306	1.08	1.415e-05	29404	genus	Microlunatus
0.0006086	37	0	128	1.11	1.33e-05	2619695	no rank	unclassified Microlunatus
0.000329	20	20	64	1.22	1.348e-05	2672569	species	Microlunatus sp. Gsoil 973
0.0002796	17	17	64	1	1.315e-05	2596828	species	Microlunatus sp. KUDC0627
0.0004112	25	25	80	1.05	1.229e-05	630515	species	Microlunatus soli
0.000329	20	0	75	1.11	1.375e-05	29405	species	Microlunatus phosphovorus
0.000329	20	20	75	1.11	1.375e-05	1032480	strain	Microlunatus phosphovorus NM-1
0.001217	74	1	262	1.13	1.676e-05	72763	genus	Tessaracoccus
0.0002632	16	16	45	1.04	1.702e-05	2161816	species	Tessaracoccus timonensis
0.0002632	16	16	39	1.08	1.071e-05	1332264	species	Tessaracoccus aquimaris
0.0002467	15	15	70	1.23	2.316e-05	1610493	species	Tessaracoccus flavus
0.0002467	15	15	37	1.08	1.132e-05	399497	species	Tessaracoccus flavescens
0.0001809	11	0	51	1.12	1.722e-05	2635419	no rank	unclassified Tessaracoccus
0.0001809	11	11	51	1.12	1.722e-05	1909732	species	Tessaracoccus sp. T2.5-30
0.0007073	43	0	138	1.07	1.361e-05	1743	genus	Propionibacterium
0.0002467	15	15	47	1.13	1.684e-05	119981	species	Propionibacterium australiense
0.0002467	15	15	42	1.02	1.541e-05	556499	species	Propionibacterium acidifaciens
0.0002138	13	13	49	1.06	1.077e-05	1744	species	Propionibacterium freudenreichii
0.0005922	36	1	242	1.1	2.273e-05	1912216	genus	Cutibacterium
0.0002467	15	15	184	1	4.133e-05	1747	species	Cutibacterium acnes
0.0001974	12	9	42	1.07	1.043e-05	33010	species	Cutibacterium avidum
4.935e-05	3	3	12	1	7.906e-06	1170318	strain	Cutibacterium avidum 44067
0.0001316	8	8	14	2.5	6.858e-06	33011	species	Cutibacterium granulosum
0.0003948	24	1	81	1.05	6.054e-06	1912215	genus	Acidipropionibacterium
0.0002303	14	14	39	1.08	7.982e-06	1749	species	Acidipropionibacterium jensenii
0.0001151	7	6	25	1	4.925e-06	1748	species	Acidipropionibacterium acidipropionici
1.645e-05	1	1	2	1	5.584e-06	1171373	strain	Acidipropionibacterium acidipropionici ATCC 4875
3.29e-05	2	2	14	1.07	4.572e-06	2057246	species	Acidipropionibacterium virtanenii
0.0003783	23	0	57	1.26	1.373e-05	1278221	genus	Auraticoccus
0.0003783	23	23	57	1.26	1.373e-05	675864	species	Auraticoccus monumenti
0.0003125	19	0	45	1.04	1.348e-05	1085622	genus	Propioniciclava
0.0003125	19	0	45	1.04	1.348e-05	2642922	no rank	unclassified Propioniciclava
0.0003125	19	19	45	1.04	1.348e-05	2714937	species	Propioniciclava sp. HDW11
0.0002632	16	0	60	1.2	1.728e-05	1911549	genus	Raineyella
0.0002632	16	0	60	1.2	1.728e-05	2662260	no rank	unclassified Raineyella
0.0002632	16	16	60	1.2	1.728e-05	2662261	species	Raineyella sp. CBA3103
1.645e-05	1	0	3	1	1.537e-06	203133	genus	Propionimicrobium
1.645e-05	1	0	3	1	1.537e-06	2633994	no rank	unclassified Propionimicrobium
1.645e-05	1	1	3	1	1.537e-06	1871034	species	Propionimicrobium sp. Marseille-P3275
0.02421	1472	84	6408	1.05	4.144e-05	85015	family	Nocardioidaceae
0.01609	978	99	4176	1.06	4.312e-05	1839	genus	Nocardioides
0.01045	635	44	2541	1.07	3.87e-05	2615069	no rank	unclassified Nocardioides
0.001332	81	81	340	1.07	7.089e-05	196162	species	Nocardioides sp. JS614
0.0009376	57	57	184	1.1	4.827e-05	2714939	species	Nocardioides sp. HDW12B
0.0007073	43	43	230	1.07	6.061e-05	110319	species	Nocardioides sp. CF8
0.0006744	41	41	129	1.07	3.473e-05	2558918	species	Nocardioides sp. SB3-45
0.0006251	38	38	152	1.05	4.331e-05	2483798	species	Nocardioides sp. 603
0.0006086	37	37	126	1.08	2.747e-05	2712223	species	Nocardioides sp. R-3366
0.0005757	35	35	123	1.09	3.578e-05	2714938	species	Nocardioides sp. HDW12A
0.0005757	35	35	118	1.11	3.046e-05	2582905	species	Nocardioides sp. S-1144
0.0005593	34	34	122	1.04	3.467e-05	2045452	species	Nocardioides sp. 78
0.0005264	32	32	140	1.02	3.475e-05	2589074	species	Nocardioides sp. KUDC 5002
0.0004935	30	30	127	1.08	2.606e-05	2486272	species	Nocardioides sp. WS12
0.0004606	28	28	97	1.15	2.555e-05	2592334	species	Nocardioides sp. JQ2195
0.0004441	27	27	85	1.13	2.28e-05	2662361	species	Nocardioides sp. dk884
0.0003948	24	24	79	1.25	2.176e-05	2760089	species	Nocardioides sp. S-713
0.0003948	24	24	93	1.02	2.481e-05	2663857	species	Nocardioides sp. zg-579
0.0002303	14	14	48	1.04	1.555e-05	2500546	species	Nocardioides sp. HY056
0.0001809	11	11	35	1.06	1.106e-05	2575373	species	Nocardioides sp. dk3136
0.000806	49	49	202	1.01	4.825e-05	1643322	species	Nocardioides ungokensis
0.0007731	47	47	159	1.05	2.885e-05	449461	species	Nocardioides humi
0.0005757	35	35	126	1.07	3.427e-05	2518370	species	Nocardioides euryhalodurans
0.0004441	27	0	127	1.03	3.364e-05	450734	species	Nocardioides dokdonensis
0.0004441	27	27	127	1.03	3.364e-05	1300347	strain	Nocardioides dokdonensis FR1436
0.0004441	27	27	106	1.07	2.898e-05	2518371	species	Nocardioides seonyuensis
0.0004112	25	25	107	1	3.04e-05	419476	species	Nocardioides marinisabuli
0.0003454	21	21	80	1.04	2.808e-05	1804624	species	Nocardioides baekrokdamisoli
0.0002138	13	13	45	1.02	1.435e-05	402297	species	Nocardioides daphniae
0.002089	127	9	392	1.09	2.011e-05	2040	genus	Aeromicrobium
0.0009376	57	1	184	1.07	1.832e-05	2633570	no rank	unclassified Aeromicrobium
0.0003454	21	21	69	1.04	2.074e-05	2079793	species	Aeromicrobium sp. 592
0.000329	20	20	70	1.1	2.163e-05	2107713	species	Aeromicrobium sp. A1-2
0.0002467	15	15	35	1.09	1.058e-05	2662028	species	Aeromicrobium sp. MF47
0.000477	29	29	90	1.13	2.815e-05	1736691	species	Aeromicrobium choanae
0.0002961	18	18	57	1.09	1.713e-05	2041	species	Aeromicrobium erythreum
0.0002303	14	0	49	1.06	1.706e-05	219314	species	Aeromicrobium marinum
0.0002303	14	14	49	1.06	1.706e-05	585531	strain	Aeromicrobium marinum DSM 15272
0.001497	91	0	416	1.03	5.804e-05	182639	genus	Kribbella
0.001497	91	0	416	1.03	5.804e-05	182640	species	Kribbella flavida
0.001497	91	91	416	1.03	5.804e-05	479435	strain	Kribbella flavida DSM 17836
0.0006909	42	1	153	1.03	1.826e-05	53387	genus	Friedmanniella
0.0003783	23	23	73	1.04	1.696e-05	546871	species	Friedmanniella luteola
0.0002961	18	18	70	1.03	1.722e-05	546874	species	Friedmanniella sagamiharensis
0.0006744	41	0	130	1.15	2.142e-05	117156	genus	Actinopolymorpha
0.0006744	41	41	130	1.15	2.142e-05	117157	species	Actinopolymorpha singaporensis
0.0006086	37	0	185	1.01	3.718e-05	2044	genus	Pimelobacter
0.0006086	37	37	185	1.01	3.718e-05	2045	species	Pimelobacter simplex
0.0005757	35	0	120	1.07	3.327e-05	86795	genus	Marmoricola
0.0005757	35	35	120	1.07	3.327e-05	642780	species	Marmoricola scoriae
0.000329	20	0	71	1.04	1.788e-05	1546255	genus	Mumia
0.000329	20	0	71	1.04	1.788e-05	2621872	no rank	unclassified Mumia
0.000329	20	20	71	1.04	1.788e-05	2708082	species	Mumia sp. ZJ1417
0.0002796	17	0	51	1	1.406e-05	116071	genus	Micropruina
0.0002796	17	17	51	1	1.406e-05	75385	species	Micropruina glycogenica
0.05331	3241	228	11645	1.11	1.371e-05	85006	order	Micrococcales
0.02043	1242	135	4008	1.1	1.114e-05	85023	family	Microbacteriaceae
0.006695	407	51	1297	1.1	1.025e-05	33882	genus	Microbacterium
0.002714	165	13	494	1.11	9.103e-06	2609290	no rank	unclassified Microbacterium
0.0002961	18	18	56	1.23	1.37e-05	1714373	species	Microbacterium sp. No. 7
0.0002303	14	14	35	1.2	1.237e-05	2483401	species	Microbacterium sp. 10M-3C3
0.0002303	14	14	24	1.46	7.504e-06	1938334	species	Microbacterium sp. TPU 3598
0.0001974	12	12	33	1.03	1.282e-05	2606451	species	Microbacterium sp. 1S1
0.0001809	11	11	45	1	1.734e-05	912630	species	Microbacterium sp. LKL04
0.0001809	11	11	32	1.03	1.134e-05	2014534	species	Microbacterium sp. PM5
0.0001645	10	10	27	1.11	8.606e-06	367477	species	Microbacterium sp. XT11
0.0001645	10	10	21	1.14	6.621e-06	2048898	species	Microbacterium sp. Y-01
0.000148	9	9	34	1	1.013e-05	2603598	species	Microbacterium sp. CBA3102
0.000148	9	9	17	1.12	5.477e-06	1906742	species	Microbacterium sp. BH-3-3-3
0.0001151	7	7	24	1.21	7.967e-06	2268461	species	Microbacterium sp. ABRD_28
0.0001151	7	7	24	1	7.984e-06	2614638	species	Microbacterium sp. ST-M6
9.869e-05	6	6	13	1.08	4.37e-06	2489212	species	Microbacterium sp. RG1
8.224e-05	5	5	27	1	7.52e-06	2567934	species	Microbacterium sp. 4R-513
4.935e-05	3	3	24	1.17	7.916e-06	2614639	species	Microbacterium sp. L-031
4.935e-05	3	3	10	1	5.475e-06	1795053	species	Microbacterium sp. PAMC 28756
3.29e-05	2	2	3	1	3.049e-06	1696072	species	Microbacterium sp. CGR1
1.645e-05	1	1	2	1.5	3.281e-06	2103230	species	Microbacterium sp. str. 'China'
0.0004112	25	25	78	1.06	1.185e-05	162426	species	Microbacterium hominis
0.0003619	22	22	61	1.1	6.616e-06	104336	species	Microbacterium foliorum
0.0002796	17	17	61	1.25	9.555e-06	82380	species	Microbacterium oxydans
0.0002632	16	16	51	1.06	9.002e-06	273677	species	Microbacterium oleivorans
0.0002303	14	14	52	1.06	1.626e-05	2541726	species	Microbacterium wangchenii
0.0002303	14	0	37	1.03	1.036e-05	2033	species	Microbacterium testaceum
0.0002303	14	14	37	1.03	1.036e-05	979556	strain	Microbacterium testaceum StLB037
0.0001974	12	12	33	1.3	1.329e-05	904291	species	Microbacterium sediminis
0.0001974	12	12	28	1.14	1.036e-05	743009	species	Microbacterium oryzae
0.0001645	10	10	14	1.14	4.828e-06	36805	species	Microbacterium aurum
0.000148	9	9	32	1.03	1.044e-05	57043	species	Microbacterium esteraromaticum
0.0001316	8	8	15	1.07	4.27e-06	2509458	species	Microbacterium protaetiae
0.0001151	7	7	49	1	1.768e-05	84292	species	Microbacterium chocolatum
0.0001151	7	7	14	1.21	4.423e-06	1072463	species	Microbacterium lemovicicum
8.224e-05	5	5	25	1	7.393e-06	370764	species	Microbacterium pygmaeum
8.224e-05	5	5	21	1	8.476e-06	936337	species	Microbacterium amylolyticum
4.935e-05	3	3	6	1.17	2.108e-06	1526412	species	Microbacterium endophyticum
4.935e-05	3	3	5	1.2	7.167e-06	199592	species	Microbacterium paraoxydans
3.29e-05	2	2	6	1	8.941e-06	300019	species	Microbacterium paludicola
0.001628	99	7	324	1.05	1.375e-05	33877	genus	Agromyces
0.0007237	44	1	147	1.01	1.139e-05	2639701	no rank	unclassified Agromyces
0.0002138	13	13	42	1	1.349e-05	2585717	species	Agromyces sp. HY052
0.0001645	10	10	37	1.03	1.1e-05	2592652	species	Agromyces sp. KACC 19306
0.0001645	10	10	36	1	9.858e-06	2498704	species	Agromyces sp. LHK192
0.0001645	10	10	31	1	1.149e-05	2080742	species	Agromyces sp. MF30-A
0.0004277	26	26	66	1.18	2.01e-05	589382	species	Agromyces flavus
0.0001974	12	12	40	1.02	1.223e-05	2509455	species	Agromyces protaetiae
0.0001645	10	10	35	1.03	8.895e-06	453304	species	Agromyces aureus
0.001546	94	10	293	1.17	8.596e-06	33886	genus	Rathayibacter
0.0008553	52	6	177	1.14	1.183e-05	2609250	no rank	unclassified Rathayibacter
0.0002632	16	16	46	1.5	2.53e-05	2609255	species	Rathayibacter sp. VKM Ac-2801
0.0001974	12	12	53	1	1.538e-05	2609252	species	Rathayibacter sp. VKM Ac-2759
0.0001151	7	7	26	1	8.037e-06	2609253	species	Rathayibacter sp. VKM Ac-2760
9.869e-05	6	6	19	1	7.788e-06	2609257	species	Rathayibacter sp. VKM Ac-2804
4.935e-05	3	3	5	1	5.788e-06	2609254	species	Rathayibacter sp. VKM Ac-2762
3.29e-05	2	2	6	1	6.706e-06	2609258	species	Rathayibacter sp. VKM Ac-2805
0.000148	9	9	26	1.08	8.429e-06	59737	species	Rathayibacter iranicus
0.0001151	7	7	10	1	4.219e-06	33887	species	Rathayibacter rathayi
8.224e-05	5	5	20	1	8.035e-06	33888	species	Rathayibacter tritici
8.224e-05	5	5	15	1	5.533e-06	1671680	species	Rathayibacter tanaceti
6.58e-05	4	4	8	2.25	3.547e-06	145458	species	Rathayibacter toxicus
3.29e-05	2	2	6	1	1.505e-06	110937	species	Rathayibacter festucae
0.001135	69	5	201	1.09	1.086e-05	110932	genus	Leifsonia
0.0006086	37	27	112	1.04	1.486e-05	1575	species	Leifsonia xyli
9.869e-05	6	0	36	1	1.786e-05	59736	subspecies	Leifsonia xyli subsp. xyli
9.869e-05	6	6	36	1	1.786e-05	281090	strain	Leifsonia xyli subsp. xyli str. CTCB07
6.58e-05	4	0	7	1	3.478e-06	31966	subspecies	Leifsonia xyli subsp. cynodontis
6.58e-05	4	4	7	1	3.478e-06	1389489	strain	Leifsonia xyli subsp. cynodontis DSM 46306
0.0004441	27	7	77	1.18	7.11e-06	2663824	no rank	unclassified Leifsonia
0.0001645	10	10	32	1.06	8.503e-06	2724914	species	Leifsonia sp. PS1209
0.0001645	10	10	23	1.26	7.043e-06	1798223	species	Leifsonia sp. 21MFCrub1.1
0.001036	63	7	189	1.11	8.187e-06	2034	genus	Curtobacterium
0.0004935	30	7	88	1.05	6.651e-06	257496	no rank	unclassified Curtobacterium
0.000148	9	9	26	1.04	8.48e-06	1905847	species	Curtobacterium sp. BH-2-1-1
8.224e-05	5	5	8	1	3.012e-06	1561023	species	Curtobacterium sp. MR_MD2014
6.58e-05	4	4	19	1.05	7.007e-06	2070337	species	Curtobacterium sp. SGAir0471
6.58e-05	4	4	10	1	6.413e-06	2495430	species	Curtobacterium sp. Csp2
1.645e-05	1	1	5	1	3.715e-06	2588937	species	Curtobacterium sp. csp3
0.0002303	14	0	52	1.23	9.598e-06	2035	species	Curtobacterium flaccumfaciens
0.0002303	14	14	52	1.23	9.598e-06	138532	no rank	Curtobacterium flaccumfaciens pv. flaccumfaciens
0.0001974	12	12	35	1.06	9.223e-06	69373	species	Curtobacterium pusillum
0.0006251	38	3	169	1.06	1.096e-05	55968	genus	Leucobacter
0.0004277	26	2	116	1.06	9.47e-06	2621730	no rank	unclassified Leucobacter
0.0001974	12	12	41	1.02	1.461e-05	1935379	species	Leucobacter sp. DSM 101948
9.869e-05	6	6	27	1.22	7.74e-06	2714935	species	Leucobacter sp. HDW9C
4.935e-05	3	3	9	1	3.222e-06	2714934	species	Leucobacter sp. HDW9B
4.935e-05	3	3	6	1	1.954e-06	2714933	species	Leucobacter sp. HDW9A
0.000148	9	9	37	1.08	1.177e-05	1784719	species	Leucobacter triazinivorans
0.0006086	37	0	119	1.09	9.1e-06	1573	genus	Clavibacter
0.0006086	37	6	119	1.09	9.1e-06	28447	species	Clavibacter michiganensis
0.0001316	8	8	15	1.33	5.538e-06	1874630	subspecies	Clavibacter michiganensis subsp. capsici
0.0001151	7	7	31	1	1.016e-05	33013	subspecies	Clavibacter michiganensis subsp. michiganensis
0.0001151	7	7	15	1.13	8.414e-06	33014	subspecies	Clavibacter michiganensis subsp. insidiosus
8.224e-05	5	5	20	1	1.286e-05	31963	subspecies	Clavibacter michiganensis subsp. nebraskensis
6.58e-05	4	4	22	1.18	1.053e-05	31964	subspecies	Clavibacter michiganensis subsp. sepedonicus
0.0005593	34	1	136	1.03	1.717e-05	46352	genus	Agrococcus
0.0001974	12	12	57	1.02	1.998e-05	399736	species	Agrococcus jejuensis
0.0001809	11	11	33	1.09	1.411e-05	684552	species	Agrococcus carbonis
0.0001645	10	0	36	1	1.404e-05	2615065	no rank	unclassified Agrococcus
0.0001645	10	10	36	1	1.404e-05	2070347	species	Agrococcus sp. SGAir0287
0.000477	29	0	76	1.03	9.954e-06	447237	genus	Frondihabitans
0.000477	29	2	76	1.03	9.954e-06	2626248	no rank	unclassified Frondihabitans
0.0002303	14	14	37	1	8.27e-06	1795630	species	Frondihabitans sp. PAMC 28766
0.0002138	13	13	37	1	1.177e-05	1446794	species	Frondihabitans sp. 762G35
0.0003783	23	5	61	1.1	5.569e-06	69578	genus	Cryobacterium
0.0001645	10	0	30	1.17	8.486e-06	2649013	no rank	unclassified Cryobacterium
0.0001645	10	10	30	1.17	8.486e-06	1978566	species	Cryobacterium sp. LW097
6.58e-05	4	4	15	1	4.53e-06	2220095	species	Cryobacterium soli
6.58e-05	4	4	10	1	3.069e-06	670052	species	Cryobacterium arcticum
0.0003454	21	0	66	1.12	1.924e-05	1195526	genus	Gryllotalpicola
0.0003454	21	21	66	1.12	1.924e-05	2419771	species	Gryllotalpicola protaetiae
0.0003125	19	0	62	1.15	7.429e-06	235888	genus	Salinibacterium
0.0003125	19	0	62	1.15	7.429e-06	2632331	no rank	unclassified Salinibacterium
0.0001974	12	12	37	1.24	1.363e-05	2079791	species	Salinibacterium sp. CGMCC 1.16371
0.0001151	7	7	23	1	8.594e-06	2603292	species	Salinibacterium sp. dk2585
0.0003125	19	7	41	1.02	4.602e-06	190323	genus	Plantibacter
0.0001151	7	1	12	1	2.429e-06	2624265	no rank	unclassified Plantibacter
6.58e-05	4	4	5	1	2.269e-06	2583822	species	Plantibacter sp. M259
3.29e-05	2	2	4	1	1.932e-06	2480625	species	Plantibacter sp. PA-3-X8
8.224e-05	5	5	14	1	5.775e-06	150123	species	Plantibacter flavus
0.0002961	18	0	43	1.47	1.377e-05	1230698	genus	Marisediminicola
0.0002961	18	18	43	1.47	1.377e-05	674079	species	Marisediminicola antarctica
0.0002796	17	0	42	1.21	1.851e-05	1434018	genus	Lysinimonas
0.0002796	17	0	42	1.21	1.851e-05	2621488	no rank	unclassified Lysinimonas
0.0002796	17	17	42	1.21	1.851e-05	2592654	species	Lysinimonas sp. KACC 19322
0.0002632	16	0	50	1.2	1.833e-05	2680004	genus	Protaetiibacter
0.0002632	16	16	50	1.2	1.833e-05	2419774	species	Protaetiibacter intestinalis
0.0002467	15	0	42	1.1	1.016e-05	881616	genus	Herbiconiux
0.0002467	15	0	42	1.1	1.016e-05	2618217	no rank	unclassified Herbiconiux
0.0002467	15	15	42	1.1	1.016e-05	2735133	species	Herbiconiux sp. SALV-R1
0.0002467	15	0	33	1.15	4.921e-06	518733	genus	Microterricola
0.0002467	15	15	33	1.15	4.921e-06	412690	species	Microterricola viridarii
0.0001974	12	0	43	1	7.628e-06	427753	genus	Humibacter
0.0001974	12	0	43	1	7.628e-06	2635918	no rank	unclassified Humibacter
0.0001645	10	10	29	1	7.318e-06	2599293	species	Humibacter sp. WJ7-1
3.29e-05	2	2	14	1	8.361e-06	2282656	species	Humibacter sp. BT305
0.0001809	11	0	30	1.2	9.813e-06	1433997	genus	Diaminobutyricimonas
0.0001809	11	0	30	1.2	9.813e-06	2643261	no rank	unclassified Diaminobutyricimonas
0.0001809	11	11	30	1.2	9.813e-06	2683590	species	Diaminobutyricimonas sp. LJ205
0.0001809	11	0	32	1.03	1.37e-05	1331730	genus	Chryseoglobus
0.0001809	11	0	32	1.03	1.37e-05	2642974	no rank	unclassified Chryseoglobus
0.0001809	11	11	32	1.03	1.37e-05	2750620	species	Chryseoglobus sp. CTD02-10-2
0.0001809	11	0	22	1	8.896e-06	337004	genus	Microcella
0.0001809	11	11	22	1	8.896e-06	279828	species	Microcella alkaliphila
0.000148	9	0	10	1.3	1.249e-06	1655488	no rank	Luna cluster
0.000148	9	0	10	1.3	1.249e-06	1655489	clade	Luna-1 subcluster
9.869e-05	6	0	7	1.43	2.342e-06	529881	genus	Candidatus Aquiluna
9.869e-05	6	2	7	1.43	2.342e-06	2617988	no rank	unclassified Candidatus Aquiluna
4.935e-05	3	3	4	1.75	2.438e-06	1855377	species	Candidatus Aquiluna sp. UB-MaderosW2red
1.645e-05	1	1	1	1	7.426e-07	2499157	species	Candidatus Aquiluna sp. 15G-AUS-rot
4.935e-05	3	0	3	1	5.982e-07	529883	genus	Rhodoluna
3.29e-05	2	2	2	1	1.426e-06	535712	species	Candidatus Rhodoluna planktonica
1.645e-05	1	1	1	1	7.127e-07	529884	species	Rhodoluna lacicola
0.0001316	8	0	26	1	1.206e-05	1759331	genus	Cnuibacter
0.0001316	8	8	26	1	1.206e-05	1619308	species	Cnuibacter physcomitrellae
0.0001151	7	0	26	1	1.189e-05	90316	no rank	unclassified Microbacteriaceae
0.0001151	7	7	26	1	1.189e-05	1804990	species	Microbacteriaceae bacterium WY83
8.224e-05	5	0	9	1	2.929e-06	76634	genus	Mycetocola
8.224e-05	5	0	9	1	2.929e-06	2685235	no rank	unclassified Mycetocola
8.224e-05	5	5	9	1	2.929e-06	2079792	species	Mycetocola sp. 449
0.0113	687	76	3109	1.09	1.439e-05	1268	family	Micrococcaceae
0.004852	295	9	1129	1.11	1.355e-05	1663	genus	Arthrobacter
0.003931	239	18	912	1.09	1.598e-05	235627	no rank	unclassified Arthrobacter
0.0008224	50	50	234	1.08	5.083e-05	1357915	species	Arthrobacter sp. QXT-31
0.0003783	23	23	71	1.08	1.998e-05	904039	species	Arthrobacter sp. NEB 688
0.0003454	21	21	69	1.06	1.39e-05	2575374	species	Arthrobacter sp. 24S4-2
0.0002632	16	16	63	1.03	1.496e-05	1849032	species	Arthrobacter sp. U41
0.0002632	16	16	44	1.11	1.177e-05	2565366	species	Arthrobacter sp. PAMC25564
0.0002467	15	15	71	1	1.59e-05	290399	species	Arthrobacter sp. FB24
0.0002467	15	15	40	1.4	1.031e-05	2079227	species	Arthrobacter sp. PGP41
0.0002138	13	13	37	1.46	9.981e-06	1652545	species	Arthrobacter sp. YC-RL1
0.0001974	12	12	41	1.27	1.359e-05	2578107	species	Arthrobacter sp. KBS0702
0.0001809	11	11	29	1	1.02e-05	2600159	species	Arthrobacter sp. UKPF54-2
0.0001645	10	10	37	1	8.043e-06	1704044	species	Arthrobacter sp. ERGS1:01
0.0001645	10	10	28	1	5.977e-06	2020486	species	Arthrobacter sp. YN
4.935e-05	3	3	16	1	8.7e-06	1806905	species	Arthrobacter sp. ZXY-2
4.935e-05	3	3	4	1.25	2.829e-06	1118963	species	Arthrobacter sp. Rue61a
4.935e-05	3	3	5	1	1.153e-06	1494608	species	Arthrobacter sp. PAMC 25486
0.0002632	16	16	50	1.18	1.205e-05	2211210	species	Arthrobacter dokdonellae
0.0001809	11	11	33	1.88	6.95e-06	37928	species	Arthrobacter crystallopoietes
0.0001645	10	10	65	1	1.307e-05	1670	species	Arthrobacter citreus
0.0001645	10	10	30	1.1	3.376e-06	656366	species	Arthrobacter alpinus
0.001596	97	25	322	1.08	1.136e-05	57493	genus	Kocuria
0.0003125	19	19	57	1.05	1.331e-05	1275	species	Kocuria rosea
0.0002138	13	13	34	1.12	1.171e-05	446860	species	Kocuria flava
0.0001974	12	0	54	1	7.393e-06	2649579	no rank	unclassified Kocuria
0.0001316	8	8	36	1	1.293e-05	2711329	species	Kocuria sp. TGY1120_3
3.29e-05	2	2	16	1	5.543e-06	2711328	species	Kocuria sp. TGY1127_2
1.645e-05	1	1	1	1	1.788e-06	1702043	species	Kocuria sp. BT304
1.645e-05	1	1	1	1	9.776e-07	2719588	species	Kocuria sp. KD4
0.0001645	10	10	30	1	8.904e-06	388357	species	Kocuria turfanensis
0.000148	9	9	37	1.11	1.401e-05	71999	species	Kocuria palustris
0.0001316	8	8	21	1.24	9.143e-06	1272	species	Kocuria varians
1.645e-05	1	1	1	1	9.902e-07	1049583	species	Kocuria indica
0.001447	88	10	352	1.05	1.173e-05	1742993	genus	Pseudarthrobacter
0.0006251	38	7	157	1.04	1.203e-05	2647000	no rank	unclassified Pseudarthrobacter
0.0002467	15	15	62	1.1	1.503e-05	2697569	species	Pseudarthrobacter sp. YJ56
0.0001809	11	11	57	1.02	1.799e-05	2590775	species	Pseudarthrobacter sp. NIBRBAC000502772
4.935e-05	3	3	11	1	7.314e-06	2590774	species	Pseudarthrobacter sp. NIBRBAC000502771
3.29e-05	2	2	3	1	1.972e-06	2590785	species	Pseudarthrobacter sp. NIBRBAC000502770
0.0002796	17	0	71	1.01	1.784e-05	361575	species	Pseudarthrobacter phenanthrenivorans
0.0002796	17	17	71	1.01	1.784e-05	930171	strain	Pseudarthrobacter phenanthrenivorans Sphe3
0.0001809	11	11	35	1.11	1.033e-05	121292	species	Pseudarthrobacter sulfonivorans
0.0001151	7	7	25	1.08	7.033e-06	728066	species	Pseudarthrobacter equi
8.224e-05	5	0	20	1	4.883e-06	85085	species	Pseudarthrobacter chlorophenolicus
8.224e-05	5	5	20	1	4.883e-06	452863	strain	Pseudarthrobacter chlorophenolicus A6
0.0003454	21	7	117	1.03	1.398e-05	1269	genus	Micrococcus
0.0002303	14	14	51	1.08	8.267e-06	1270	species	Micrococcus luteus
0.0003454	21	3	106	1.07	5.452e-06	1742989	genus	Glutamicibacter
0.0001151	7	7	39	1.03	1.257e-05	162496	species	Glutamicibacter creatinolyticus
8.224e-05	5	5	16	1	5.039e-06	1775880	species	Glutamicibacter mishrai
4.935e-05	3	0	22	1	6.432e-06	256701	species	Glutamicibacter arilaitensis
4.935e-05	3	3	22	1	6.432e-06	861360	strain	Glutamicibacter arilaitensis Re117
3.29e-05	2	2	7	1	1.468e-06	1933880	species	Glutamicibacter halophytocola
1.645e-05	1	0	2	1	1.725e-06	2627139	no rank	unclassified Glutamicibacter
1.645e-05	1	1	2	1	1.725e-06	1155384	species	Glutamicibacter sp. ZJUTW
0.0002961	18	0	70	1.04	1.694e-05	596707	genus	Sinomonas
0.0002961	18	18	70	1.04	1.694e-05	37927	species	Sinomonas atrocyanea
0.0002467	15	1	224	1	1.878e-05	32207	genus	Rothia
0.0001809	11	11	158	1	6.74e-05	172042	species	Rothia aeria
3.29e-05	2	2	29	1	5.931e-06	43675	species	Rothia mucilaginosa
1.645e-05	1	1	3	1	6.684e-07	2047	species	Rothia dentocariosa
0.0001974	12	0	47	1.04	1.917e-05	370735	genus	Zhihengliuella
0.0001974	12	0	47	1.04	1.917e-05	2626589	no rank	unclassified Zhihengliuella
0.0001974	12	12	47	1.04	1.917e-05	2058657	species	Zhihengliuella sp. ISTPL4
0.0001974	12	0	13	1.85	3.689e-06	2078575	genus	Psychromicrobium
0.0001974	12	12	13	1.85	3.689e-06	1618207	species	Psychromicrobium lacuslunae
0.0001645	10	0	27	1.15	8.721e-06	169133	genus	Citricoccus
0.0001645	10	10	27	1.15	8.721e-06	2632435	no rank	unclassified Citricoccus
0.000148	9	0	10	2.2	3.849e-06	1868332	genus	Neomicrococcus
0.000148	9	9	10	2.2	3.849e-06	556325	species	Neomicrococcus aestuarii
0.0001316	8	0	30	1	1.142e-05	57494	genus	Nesterenkonia
0.0001316	8	0	30	1	1.142e-05	2629769	no rank	unclassified Nesterenkonia
0.0001316	8	8	30	1	1.142e-05	2600320	species	Nesterenkonia sp. NBAIMH1
4.935e-05	3	0	23	1	7.769e-06	1742992	genus	Paenarthrobacter
4.935e-05	3	0	20	1	1.361e-05	43663	species	Paenarthrobacter aurescens
4.935e-05	3	3	20	1	1.361e-05	290340	strain	Paenarthrobacter aurescens TC1
3.29e-05	2	0	2	2.5	7.827e-07	1160973	genus	Auritidibacter
3.29e-05	2	0	2	2.5	7.827e-07	2634694	no rank	unclassified Auritidibacter
3.29e-05	2	2	2	2.5	7.827e-07	2170745	species	Auritidibacter sp. NML130574
0.004606	280	15	958	1.11	1.65e-05	85021	family	Intrasporangiaceae
0.00102	62	3	223	1.13	1.535e-05	125287	genus	Ornithinimicrobium
0.0007895	48	0	166	1.07	1.486e-05	2615080	no rank	unclassified Ornithinimicrobium
0.0003454	21	21	71	1.07	1.93e-05	2508882	species	Ornithinimicrobium sp. HY006
0.0002632	16	16	60	1	1.537e-05	2594265	species	Ornithinimicrobium sp. H23M54
0.0001809	11	11	35	1.17	9.796e-06	2283195	species	Ornithinimicrobium sp. AMA3305
0.0001809	11	11	45	1	1.358e-05	1288636	species	Ornithinimicrobium flavum
0.0008553	52	3	167	1.06	1.082e-05	265976	genus	Serinicoccus
0.0001809	11	11	37	1.05	1.228e-05	767452	species	Serinicoccus chungangensis
0.0001809	11	0	32	1.16	1.016e-05	2643101	no rank	unclassified Serinicoccus
0.0001809	11	11	32	1.16	1.016e-05	2593973	species	Serinicoccus sp. W204
0.0001809	11	11	35	1	1.188e-05	1758689	species	Serinicoccus hydrothermalis
0.0001645	10	10	27	1.04	8.818e-06	1078471	species	Serinicoccus profundi
9.869e-05	6	0	16	1.12	5.77e-06	247333	species	Serinicoccus marinus
9.869e-05	6	6	16	1.12	5.77e-06	1123251	strain	Serinicoccus marinus DSM 15273
0.0008389	51	3	164	1.13	1.724e-05	53457	genus	Janibacter
0.0002961	18	18	38	1.11	1.178e-05	53458	species	Janibacter limosus
0.0002796	17	17	66	1.05	2.167e-05	857417	species	Janibacter indicus
0.0002138	13	13	40	1.12	1.267e-05	262209	species	Janibacter melonis
0.0005922	36	0	137	1.09	1.896e-05	367298	genus	Phycicoccus
0.000329	20	20	65	1.05	1.787e-05	443156	species	Phycicoccus dokdonensis
0.0002632	16	0	72	1.12	2.007e-05	2637926	no rank	unclassified Phycicoccus
0.0002632	16	16	72	1.12	2.007e-05	2714941	species	Phycicoccus sp. HDW14
0.0004441	27	0	80	1.12	1.782e-05	53357	genus	Intrasporangium
0.0004441	27	24	80	1.12	1.782e-05	53358	species	Intrasporangium calvum
4.935e-05	3	3	12	1	1.591e-05	710696	strain	Intrasporangium calvum DSM 43043
0.0004277	26	0	88	1.08	2.708e-05	99479	genus	Tetrasphaera
0.0004277	26	0	88	1.08	2.708e-05	2643346	no rank	unclassified Tetrasphaera
0.0004277	26	26	88	1.08	2.708e-05	1813880	species	Tetrasphaera sp. HKS02
0.0001809	11	0	44	1	1.375e-05	267408	genus	Arsenicicoccus
0.0001809	11	0	44	1	1.375e-05	2663846	no rank	unclassified Arsenicicoccus
0.0001809	11	11	44	1	1.375e-05	1658671	species	Arsenicicoccus sp. oral taxon 190
0.003224	196	1	595	1.11	1.355e-05	85016	family	Cellulomonadaceae
0.002451	149	13	437	1.14	1.423e-05	1707	genus	Cellulomonas
0.001267	77	3	251	1.1	1.474e-05	2620175	no rank	unclassified Cellulomonas
0.0002796	17	17	44	1.32	1.416e-05	2003551	species	Cellulomonas sp. PSBB021
0.0002467	15	15	59	1.05	1.576e-05	2704467	species	Cellulomonas sp. H30R-01
0.0002303	14	14	56	1.07	1.776e-05	2729175	species	Cellulomonas sp. 40-2
0.0002303	14	14	47	1.04	1.431e-05	2654191	species	Cellulomonas sp. JZ18
0.0002303	14	14	36	1.08	9.766e-06	2591145	species	Cellulomonas sp. Y8
0.0002961	18	0	39	1.26	1.291e-05	11	species	Cellulomonas gilvus
0.0002961	18	18	39	1.26	1.291e-05	593907	strain	Cellulomonas gilvus ATCC 13127
0.0002796	17	17	41	1.29	1.288e-05	2566013	species	Cellulomonas shaoxiangyii
0.0002467	15	0	37	1.32	1.045e-05	1711	species	Cellulomonas flavigena
0.0002467	15	15	37	1.32	1.045e-05	446466	strain	Cellulomonas flavigena DSM 20109
0.000148	9	8	31	1	8.796e-06	1708	species	Cellulomonas fimi
1.645e-05	1	1	2	1	3.225e-05	590998	strain	Cellulomonas fimi ATCC 484
0.0002303	14	0	42	1	1.362e-05	458839	genus	Actinotalea
0.0002303	14	0	42	1	1.362e-05	2638618	no rank	unclassified Actinotalea
0.0002303	14	14	42	1	1.362e-05	2758442	species	Actinotalea sp. JY-7876
0.0002303	14	0	39	1.05	1.168e-05	1926259	genus	Pseudactinotalea
0.0002303	14	0	39	1.05	1.168e-05	2649176	no rank	unclassified Pseudactinotalea
0.0002303	14	14	39	1.05	1.168e-05	2654547	species	Pseudactinotalea sp. HY158
0.0001809	11	0	45	1.04	1.135e-05	162491	genus	Oerskovia
0.0001809	11	0	45	1.04	1.135e-05	2619021	no rank	unclassified Oerskovia
0.0001809	11	11	45	1.04	1.135e-05	1179673	species	Oerskovia sp. KBS0722
0.0001151	7	0	22	1.09	7.958e-06	665568	genus	Paraoerskovia
0.0001151	7	7	22	1.09	7.958e-06	545619	species	Paraoerskovia marina
0.002188	133	10	403	1.09	1.386e-05	85017	family	Promicromonosporaceae
0.0007237	44	16	139	1.09	1.092e-05	157920	genus	Cellulosimicrobium
0.0002467	15	0	43	1.09	8.07e-06	2624466	no rank	unclassified Cellulosimicrobium
0.000148	9	9	24	1	6.821e-06	2587808	species	Cellulosimicrobium sp. BI34T
4.935e-05	3	3	14	1.29	1.923e-05	2731680	species	Cellulosimicrobium sp. 72-3
4.935e-05	3	3	5	1	7.143e-06	1980001	species	Cellulosimicrobium sp. TH-20
0.0002138	13	13	43	1.09	1.031e-05	1710	species	Cellulosimicrobium cellulans
0.0006251	38	0	133	1.05	2.154e-05	254250	genus	Isoptericola
0.0003454	21	0	75	1.01	2.699e-05	139208	species	Isoptericola variabilis
0.0003454	21	21	75	1.01	2.699e-05	743718	strain	Isoptericola variabilis 225
0.0002796	17	0	57	1.09	1.685e-05	372663	species	Isoptericola dokdonensis
0.0002796	17	17	57	1.09	1.685e-05	1300344	strain	Isoptericola dokdonensis DS-3
0.0003783	23	0	69	1.06	1.026e-05	186188	genus	Xylanimonas
0.0001974	12	0	37	1.05	1.101e-05	186189	species	Xylanimonas cellulosilytica
0.0001974	12	12	37	1.05	1.101e-05	446471	strain	Xylanimonas cellulosilytica DSM 15894
0.0001809	11	11	31	1.06	9.257e-06	2509459	species	Xylanimonas allomyrinae
0.0002961	18	0	40	1.07	1.239e-05	289244	genus	Xylanimicrobium
0.0002961	18	0	40	1.07	1.239e-05	2626399	no rank	unclassified Xylanimicrobium
0.0002961	18	18	40	1.07	1.239e-05	2509457	species	Xylanimicrobium sp. FW10M-9
0.001727	105	2	322	1.07	9.721e-06	85020	family	Dermabacteraceae
0.001349	82	12	262	1.05	1.107e-05	43668	genus	Brachybacterium
0.0002796	17	0	49	1	6.939e-06	2623841	no rank	unclassified Brachybacterium
0.0002303	14	14	36	1	1.19e-05	2571029	species	Brachybacterium sp. SGAir0954
4.935e-05	3	3	13	1	3.227e-06	1903186	species	Brachybacterium sp. P6-10-X1
0.0002138	13	13	34	1.09	1.137e-05	2017485	species	Brachybacterium avium
0.0001974	12	12	37	1.05	1.062e-05	1331682	species	Brachybacterium ginsengisoli
0.0001974	12	12	24	1.29	7.598e-06	2017484	species	Brachybacterium vulturis
0.0001645	10	10	46	1	1.454e-05	556288	species	Brachybacterium saurashtrense
9.869e-05	6	0	18	1	5.815e-06	43669	species	Brachybacterium faecium
9.869e-05	6	6	18	1	5.815e-06	446465	strain	Brachybacterium faecium DSM 4810
0.0002961	18	1	47	1.21	7.205e-06	36739	genus	Dermabacter
0.000148	9	9	17	1.29	5.459e-06	1667168	species	Dermabacter jinjuensis
0.0001316	8	8	18	1.28	5.855e-06	1630135	species	Dermabacter vaginalis
4.935e-05	3	0	8	1.12	2.741e-06	472568	genus	Devriesea
4.935e-05	3	3	8	1.12	2.741e-06	472569	species	Devriesea agamarum
0.001299	79	0	302	1.07	6.912e-06	85019	family	Brevibacteriaceae
0.001299	79	17	302	1.07	6.912e-06	1696	genus	Brevibacterium
0.0006086	37	2	174	1.06	1.15e-05	2614124	no rank	unclassified Brevibacterium
0.0002961	18	18	120	1.04	4.073e-05	2575923	species	Brevibacterium sp. CS2
0.0001151	7	7	12	1.25	3.188e-06	2697563	species	Brevibacterium sp. WO024
9.869e-05	6	6	12	1.17	3.717e-06	2697565	species	Brevibacterium sp. o2
6.58e-05	4	4	13	1	5.093e-06	2725563	species	Brevibacterium sp. 'Marine'
9.869e-05	6	6	20	1.15	2.698e-06	273384	species	Brevibacterium aurantiacum
9.869e-05	6	6	13	1.08	4.343e-06	1136497	species	Brevibacterium siliguriense
9.869e-05	6	6	12	1	4.038e-06	199591	species	Brevibacterium luteolum
8.224e-05	5	5	21	1	2.687e-06	1703	species	Brevibacterium linens
3.29e-05	2	2	9	1.67	2.278e-06	629680	species	Brevibacterium sandarakinum
0.001053	64	0	176	1.12	1.754e-05	145358	family	Bogoriellaceae
0.001053	64	0	176	1.12	1.754e-05	154116	genus	Georgenia
0.001053	64	0	176	1.12	1.754e-05	2626815	no rank	unclassified Georgenia
0.0003783	23	23	68	1.1	1.763e-05	2589797	species	Georgenia sp. Z443
0.0003783	23	23	52	1.13	1.706e-05	2483799	species	Georgenia sp. ZLJ0423
0.0002961	18	18	54	1.13	1.737e-05	2585135	species	Georgenia sp. Z294
0.0009869	60	4	185	1.12	2.414e-05	125316	family	Beutenbergiaceae
0.0005757	35	0	112	1.04	2.583e-05	84756	genus	Beutenbergia
0.0005757	35	0	112	1.04	2.583e-05	84757	species	Beutenbergia cavernae
0.0005757	35	35	112	1.04	2.583e-05	471853	strain	Beutenbergia cavernae DSM 12333
0.0003454	21	0	60	1.12	1.805e-05	947525	genus	Miniimonas
0.0003454	21	0	60	1.12	1.805e-05	2626367	no rank	unclassified Miniimonas
0.0003454	21	21	60	1.12	1.805e-05	2171623	species	Miniimonas sp. S16
0.0007073	43	0	159	1.12	1.497e-05	145357	family	Dermacoccaceae
0.000329	20	0	68	1.15	1.305e-05	745364	genus	Luteipulveratus
0.000329	20	20	68	1.15	1.305e-05	571913	species	Luteipulveratus mongoliensis
0.0002467	15	0	58	1.09	2.008e-05	57495	genus	Dermacoccus
0.0002467	15	15	58	1.09	2.008e-05	1274	species	Dermacoccus nishinomiyaensis
0.0001316	8	0	33	1.12	1.307e-05	57499	genus	Kytococcus
0.0001316	8	0	33	1.12	1.307e-05	1276	species	Kytococcus sedentarius
0.0001316	8	8	33	1.12	1.307e-05	478801	strain	Kytococcus sedentarius DSM 20547
0.0007073	43	0	128	1.19	1.244e-05	1331736	family	Ruaniaceae
0.0004112	25	0	75	1.25	1.398e-05	1331737	genus	Haloactinobacterium
0.0004112	25	0	75	1.25	1.398e-05	2624404	no rank	unclassified Haloactinobacterium
0.0004112	25	25	75	1.25	1.398e-05	2675754	species	Haloactinobacterium sp. HY164
0.0002961	18	0	53	1.09	1.078e-05	626119	genus	Ruania
0.0002961	18	0	53	1.09	1.078e-05	2648503	no rank	unclassified Ruania
0.0002961	18	18	53	1.09	1.078e-05	2603206	species	Ruania sp. HY168
0.0004935	30	0	83	1.14	1.194e-05	145360	family	Sanguibacteraceae
0.0004935	30	0	83	1.14	1.194e-05	60919	genus	Sanguibacter
0.0002632	16	0	36	1.33	9.132e-06	60920	species	Sanguibacter keddieii
0.0002632	16	16	36	1.33	9.132e-06	446469	strain	Sanguibacter keddieii DSM 10542
0.0002303	14	0	47	1	1.563e-05	2645534	no rank	unclassified Sanguibacter
0.0002303	14	14	47	1	1.563e-05	2714931	species	Sanguibacter sp. HDW7
0.0004277	26	0	87	1.03	1.82e-05	577468	no rank	Micrococcales incertae sedis
0.0004277	26	0	87	1.03	2.276e-05	754249	genus	Luteimicrobium
0.0004277	26	26	87	1.03	2.276e-05	1133546	species	Luteimicrobium xylanilyticum
0.0003783	23	0	55	1.09	5.853e-06	85018	family	Dermatophilaceae
0.0002303	14	0	23	1.13	6.877e-06	984996	genus	Mobilicoccus
0.0002303	14	0	23	1.13	6.877e-06	2649508	no rank	unclassified Mobilicoccus
0.0002303	14	14	23	1.13	6.877e-06	2716227	species	Mobilicoccus sp. NJES-13
0.0001316	8	0	29	1.07	8.2e-06	1184606	genus	Austwickia
0.0001316	8	8	29	1.07	8.2e-06	100225	species	Austwickia chelonae
1.645e-05	1	0	2	1	7.956e-07	1862	genus	Dermatophilus
1.645e-05	1	1	2	1	7.956e-07	1863	species	Dermatophilus congolensis
3.29e-05	2	0	7	1	2.629e-06	85022	family	Jonesiaceae
3.29e-05	2	0	7	1	2.629e-06	43673	genus	Jonesia
3.29e-05	2	2	7	1	2.629e-06	43674	species	Jonesia denitrificans
0.03125	1900	0	18556	1	0.0001918	2037	order	Actinomycetales
0.03125	1900	23	18556	1	0.0001918	2049	family	Actinomycetaceae
0.02941	1788	235	17932	1	0.0003279	1654	genus	Actinomyces
0.02147	1305	47	13037	1	0.0004861	2609248	no rank	unclassified Actinomyces
0.01798	1093	1093	11527	1	0.00367	712122	species	Actinomyces sp. oral taxon 414
0.001053	64	0	387	1	0.000163	706438	species	Actinomyces sp. oral taxon 171
0.001053	64	64	387	1	0.000163	706439	strain	Actinomyces sp. oral taxon 171 str. F0337
0.0005264	32	32	219	1.03	7.548e-05	2081702	species	Actinomyces sp. oral taxon 897
0.0002467	15	15	58	1.22	2.307e-05	2057743	species	Actinomyces sp. 299
0.0001974	12	12	50	1.02	2.37e-05	1851395	species	Actinomyces sp. Chiba101
0.0001809	11	11	55	1	3.267e-05	2737173	species	Actinomyces sp. zg-325
0.0001809	11	11	42	1.1	1.401e-05	2079536	species	Actinomyces sp. Z16
0.0001316	8	8	38	1	1.424e-05	2057798	species	Actinomyces sp. 432
0.0001151	7	7	58	1	2.016e-05	2560010	species	Actinomyces sp. dk561
8.224e-05	5	5	18	1	7.279e-06	2321394	species	Actinomyces sp. 2129
0.001826	111	111	901	1	0.0003169	1656	species	Actinomyces viscosus
0.0005593	34	34	167	1.02	5.931e-05	52771	species	Actinomyces howellii
0.0004112	25	25	129	1	4.919e-05	111015	species	Actinomyces radicidentis
0.000329	20	20	89	1.01	3.059e-05	52774	species	Actinomyces slackii
0.0002796	17	17	126	1	0.0001174	1655	species	Actinomyces naeslundii
0.0002796	17	17	98	1	9.065e-05	544580	species	Actinomyces oris
0.0001974	12	12	24	1.08	6.938e-06	2057800	species	Actinomyces qiguomingii
8.224e-05	5	5	60	1.05	3.569e-05	1960083	species	Actinomyces gaoshouyii
6.58e-05	4	4	22	1	8.951e-06	1659	species	Actinomyces israelii
3.29e-05	2	2	4	1	2.155e-06	1852377	species	Actinomyces pacaensis
1.645e-05	1	1	5	1	2.321e-06	1912795	species	Actinomyces tangfeifanii
0.0005264	32	1	224	1.01	2.135e-05	2529408	genus	Schaalia
0.0001809	11	11	106	1.02	5.477e-05	52773	species	Schaalia meyeri
0.0001645	10	0	73	1	3.408e-05	181487	species	Schaalia cardiffensis
0.0001645	10	10	73	1	3.408e-05	888050	strain	Schaalia cardiffensis F0333
9.869e-05	6	6	31	1	7.675e-06	1660	species	Schaalia odontolytica
6.58e-05	4	0	9	1	3.843e-06	2691889	no rank	unclassified Schaalia
6.58e-05	4	4	9	1	3.843e-06	2758572	species	Schaalia sp. JY-X169
0.000477	29	1	90	1.1	1.21e-05	1522056	genus	Flaviflexus
0.0002467	15	0	54	1.04	1.079e-05	2623556	no rank	unclassified Flaviflexus
0.000148	9	9	34	1.06	1.517e-05	2758573	species	Flaviflexus sp. dk850
9.869e-05	6	6	20	1	7.249e-06	2496867	species	Flaviflexus sp. H23T48
0.0002138	13	13	32	1.22	1.325e-05	1282737	species	Flaviflexus salsibiostraticola
0.000148	9	0	34	1.24	4.963e-06	1069494	genus	Trueperella
9.869e-05	6	6	24	1.08	4.961e-06	1661	species	Trueperella pyogenes
4.935e-05	3	3	10	1.6	4.97e-06	312285	species	Trueperella bialowiezensis
9.869e-05	6	0	61	1.02	3.212e-05	2740557	genus	Pauljensenia
9.869e-05	6	6	61	1.02	3.212e-05	178339	species	Pauljensenia hongkongensis
8.224e-05	5	0	11	1	1.31e-06	28263	genus	Arcanobacterium
3.29e-05	2	2	5	1	2.687e-06	131112	species	Arcanobacterium phocae
3.29e-05	2	0	3	1	6.801e-07	2631020	no rank	unclassified Arcanobacterium
3.29e-05	2	2	3	1	1.166e-06	2758440	species	Arcanobacterium sp. JY-X040
1.645e-05	1	1	3	1	1.461e-06	28264	species	Arcanobacterium haemolyticum
6.58e-05	4	0	8	1	2.948e-06	76833	genus	Actinobaculum
6.58e-05	4	0	8	1	2.948e-06	2609299	no rank	unclassified Actinobaculum
6.58e-05	4	4	8	1	2.948e-06	2495645	species	Actinobaculum sp. 313
4.935e-05	3	0	12	1	5.731e-06	1653174	genus	Actinotignum
4.935e-05	3	3	12	1	5.731e-06	59505	species	Actinotignum schaalii
1.645e-05	1	0	10	1	4.774e-06	2050	genus	Mobiluncus
1.645e-05	1	0	10	1	4.774e-06	2051	species	Mobiluncus curtisii
1.645e-05	1	1	10	1	4.774e-06	548479	strain	Mobiluncus curtisii ATCC 43063
0.02041	1241	0	4437	1.09	1.602e-05	85010	order	Pseudonocardiales
0.02041	1241	64	4437	1.09	1.602e-05	2070	family	Pseudonocardiaceae
0.005247	319	61	1134	1.09	1.318e-05	1813	genus	Amycolatopsis
0.001694	103	1	375	1.06	1.103e-05	2618356	no rank	unclassified Amycolatopsis
0.0005593	34	34	122	1.08	1.442e-05	1896961	species	Amycolatopsis sp. AA4
0.0005099	31	31	77	1.14	8.404e-06	2742131	species	Amycolatopsis sp. Hca4
0.0004441	27	27	130	1	1.48e-05	2653857	species	Amycolatopsis sp. YIM 10
0.0001645	10	10	43	1.05	5.7e-06	1911175	species	Amycolatopsis sp. BJA-103
0.0005922	36	0	129	1.19	1.965e-05	1814	species	Amycolatopsis methanolica
0.0005922	36	36	129	1.19	1.965e-05	1068978	strain	Amycolatopsis methanolica 239
0.0005428	33	33	85	1.08	1.14e-05	1804986	species	Amycolatopsis albispora
0.0005099	31	31	124	1.08	1.618e-05	31958	species	Amycolatopsis orientalis
0.0004935	30	30	109	1.15	1.276e-05	33910	species	Amycolatopsis mediterranei
0.0003454	21	21	69	1.07	6.597e-06	129921	species	Amycolatopsis keratiniphila
6.58e-05	4	4	11	1	2.066e-06	208439	species	Amycolatopsis japonica
0.004096	249	9	741	1.11	1.771e-05	1847	genus	Pseudonocardia
0.002681	163	41	491	1.12	1.732e-05	2619320	no rank	unclassified Pseudonocardia
0.00102	62	62	188	1.15	2.93e-05	2736640	species	Pseudonocardia sp. Gen01
0.0004606	28	28	77	1.19	1.434e-05	1690815	species	Pseudonocardia sp. HH130630-07
0.000329	20	20	51	1.06	1.115e-05	445576	species	Pseudonocardia sp. AL041005-10
0.0001974	12	12	28	1.11	6.618e-06	1641402	species	Pseudonocardia sp. HH130629-09
0.0007402	45	0	130	1.08	1.986e-05	240495	species	Pseudonocardia dioxanivorans
0.0007402	45	45	130	1.08	1.986e-05	675635	strain	Pseudonocardia dioxanivorans CB1190
0.0005264	32	32	78	1.1	1.172e-05	2074	species	Pseudonocardia autotrophica
0.001859	113	0	534	1.06	4.749e-05	2029	genus	Kibdelosporangium
0.001859	113	113	534	1.06	4.749e-05	860235	species	Kibdelosporangium phytohabitans
0.001793	109	10	408	1.07	1.489e-05	1851	genus	Saccharomonospora
0.0003948	24	0	70	1.11	1.615e-05	2634184	no rank	unclassified Saccharomonospora
0.0003948	24	24	70	1.11	1.615e-05	2528243	species	Saccharomonospora sp. 31sw
0.0003619	22	0	76	1.11	1.361e-05	632569	species	Saccharomonospora marina
0.0003619	22	22	76	1.11	1.361e-05	882083	strain	Saccharomonospora marina XMU15
0.0002467	15	0	62	1	1.477e-05	40988	species	Saccharomonospora azurea
0.0002467	15	15	62	1	1.477e-05	882081	strain	Saccharomonospora azurea NA-128
0.0002467	15	0	50	1.08	1.238e-05	1852	species	Saccharomonospora viridis
0.0002467	15	15	50	1.08	1.238e-05	471857	strain	Saccharomonospora viridis DSM 43017
0.0002303	14	0	58	1.07	1.249e-05	40989	species	Saccharomonospora cyanea
0.0002303	14	14	58	1.07	1.249e-05	882082	strain	Saccharomonospora cyanea NA-134
0.000148	9	0	40	1.02	1.018e-05	40990	species	Saccharomonospora glauca
0.000148	9	9	40	1.02	1.018e-05	928724	strain	Saccharomonospora glauca K62
0.001694	103	3	335	1.14	1.724e-05	1835	genus	Saccharopolyspora
0.0006415	39	0	135	1.11	1.795e-05	1836	species	Saccharopolyspora erythraea
0.0006415	39	39	135	1.11	1.795e-05	405948	strain	Saccharopolyspora erythraea NRRL 2338
0.0005264	32	0	81	1.19	1.106e-05	2646250	no rank	unclassified Saccharopolyspora
0.0005264	32	32	81	1.19	1.106e-05	2719023	species	Saccharopolyspora sp. ASAGF58
0.000477	29	29	102	1.11	2.243e-05	2665642	species	Saccharopolyspora coralli
0.001102	67	2	228	1.09	1.257e-05	2071	genus	Saccharothrix
0.0006251	38	38	133	1.14	1.384e-05	103733	species	Saccharothrix syringae
0.0004441	27	0	88	1.02	1.04e-05	103731	species	Saccharothrix espanaensis
0.0004441	27	27	88	1.02	1.04e-05	1179773	strain	Saccharothrix espanaensis DSM 44229
0.000954	58	23	194	1.07	1.004e-05	65496	genus	Actinoalloteichus
0.0002961	18	18	59	1.15	9.816e-06	340345	species	Actinoalloteichus hymeniacidonis
0.0002467	15	15	55	1.02	9.295e-06	1470176	species	Actinoalloteichus hoggarensis
3.29e-05	2	0	2	1	3.448e-06	2644606	no rank	unclassified Actinoalloteichus
3.29e-05	2	2	2	1	3.448e-06	1612551	species	Actinoalloteichus sp. GBA129-24
0.0007073	43	0	122	1.15	1.321e-05	43356	genus	Kutzneria
0.0007073	43	0	122	1.15	1.321e-05	43357	species	Kutzneria albida
0.0007073	43	43	122	1.15	1.321e-05	1449976	strain	Kutzneria albida DSM 43870
0.0004935	30	0	102	1.02	1.476e-05	674734	genus	Alloactinosynnema
0.0004935	30	0	102	1.02	1.476e-05	2636053	no rank	unclassified Alloactinosynnema
0.0004935	30	30	102	1.02	1.476e-05	1653480	species	Alloactinosynnema sp. L-07
0.0004277	26	0	85	1.06	9.034e-06	165301	genus	Lentzea
0.0004277	26	26	85	1.06	9.034e-06	1586287	species	Lentzea guizhouensis
0.0004112	25	0	71	1.18	8.837e-06	1137960	genus	Allokutzneria
0.0004112	25	25	71	1.18	8.837e-06	211114	species	Allokutzneria albata
0.0002961	18	0	56	1.02	8.307e-06	142577	genus	Prauserella
0.0002961	18	18	56	1.02	8.307e-06	530584	species	Prauserella marina
0.0002796	17	15	56	1	4.645e-06	40566	genus	Actinosynnema
3.29e-05	2	1	7	1	1.419e-06	42197	species	Actinosynnema pretiosum
1.645e-05	1	1	5	1	5.419e-06	103721	subspecies	Actinosynnema pretiosum subsp. pretiosum
0.01844	1121	0	3727	1.15	1.503e-05	85008	order	Micromonosporales
0.01844	1121	83	3727	1.15	1.503e-05	28056	family	Micromonosporaceae
0.008948	544	113	1843	1.16	1.397e-05	1873	genus	Micromonospora
0.001086	66	3	265	1.05	1.072e-05	2617518	no rank	unclassified Micromonospora
0.0003454	21	21	106	1.03	2.134e-05	2675222	species	Micromonospora sp. WMMC415
0.0002796	17	17	50	1.1	1.106e-05	2749844	species	Micromonospora sp. 28ISP2-46
0.0001645	10	10	35	1.06	8.252e-06	2201999	species	Micromonospora sp. B006
0.0001151	7	7	36	1	8.437e-06	2039870	species	Micromonospora sp. WMMA2032
0.0001151	7	7	33	1.06	6.049e-06	2583243	species	Micromonospora sp. HM134
1.645e-05	1	1	1	1	1.112e-06	648999	species	Micromonospora sp. L5
0.0006415	39	39	104	1.38	1.858e-05	47853	species	Micromonospora carbonacea
0.0006251	38	38	79	1.65	1.493e-05	1881	species	Micromonospora viridifaciens
0.0005757	35	35	119	1.14	2.46e-05	1914461	species	Micromonospora terminaliae
0.0004277	26	26	106	1.13	2.141e-05	47865	species	Micromonospora inositola
0.0003619	22	22	83	1.16	1.263e-05	1877	species	Micromonospora echinospora
0.0003454	21	21	81	1.12	1.674e-05	47872	species	Micromonospora purpureochromogenes
0.000329	20	20	67	1.25	1.241e-05	285665	species	Micromonospora coriariae
0.000329	20	20	60	1.18	1.054e-05	307121	species	Micromonospora krabiensis
0.0002961	18	18	51	1.04	9.54e-06	47857	species	Micromonospora echinaurantiaca
0.0002796	17	17	67	1.18	1.233e-05	356851	species	Micromonospora chokoriensis
0.0002796	17	17	56	1.09	1.149e-05	356852	species	Micromonospora coxensis
0.0002796	17	17	30	1.27	5.41e-06	709883	species	Micromonospora zamorensis
0.0002632	16	16	49	1.1	9.19e-06	47858	species	Micromonospora echinofusca
0.0002303	14	14	39	1.21	8.289e-06	299152	species	Micromonospora siamensis
0.0001974	12	12	36	1.11	7.449e-06	299146	species	Micromonospora narathiwatensis
0.0001974	12	12	33	1	6.793e-06	261654	species	Micromonospora auratinigra
0.0001809	11	11	57	1.14	1.53e-05	479978	species	Micromonospora tulbaghiae
8.224e-05	5	5	24	1.04	4.763e-06	291594	species	Micromonospora rifamycinica
8.224e-05	5	4	14	1	5.521e-06	47850	species	Micromonospora aurantiaca
1.645e-05	1	1	6	1	5.581e-06	644283	strain	Micromonospora aurantiaca ATCC 27029
0.003931	239	31	747	1.16	1.261e-05	1865	genus	Actinoplanes
0.001612	98	33	254	1.22	1.015e-05	2626549	no rank	unclassified Actinoplanes
0.0006251	38	38	86	1.35	1.017e-05	649831	species	Actinoplanes sp. N902-109
0.0004441	27	27	71	1.13	8.541e-06	946334	species	Actinoplanes sp. OR16
0.0006251	38	0	132	1.14	1.711e-05	1866	species	Actinoplanes missouriensis
0.0006251	38	38	132	1.14	1.711e-05	512565	strain	Actinoplanes missouriensis 431
0.0004606	28	0	84	1.15	9.568e-06	196914	species	Actinoplanes friuliensis
0.0004606	28	28	84	1.15	9.568e-06	1246995	strain	Actinoplanes friuliensis DSM 7358
0.0003783	23	0	100	1.06	1.426e-05	1867	species	Actinoplanes teichomyceticus
0.0003783	23	23	100	1.06	1.426e-05	457423	strain	Actinoplanes teichomyceticus ATCC 31121
0.0003454	21	21	65	1	6.554e-06	113562	species	Actinoplanes derwentensis
0.001694	103	10	305	1.08	1.725e-05	907364	genus	Phytohabitans
0.000806	49	49	138	1.07	1.614e-05	1076124	species	Phytohabitans flavus
0.0007237	44	44	127	1.05	1.451e-05	624315	species	Phytohabitans suffuscus
0.001299	79	0	278	1.12	1.835e-05	673534	genus	Plantactinospora
0.001299	79	29	278	1.12	1.835e-05	2631981	no rank	unclassified Plantactinospora
0.0005593	34	34	115	1.14	2.026e-05	2024580	species	Plantactinospora sp. KBS50
0.0001974	12	12	30	1.03	1.43e-05	2071627	species	Plantactinospora sp. BB1
6.58e-05	4	4	13	1.08	6.297e-06	2108470	species	Plantactinospora sp. BC1
0.0007402	45	0	94	1.32	7.896e-06	84593	genus	Verrucosispora
0.0003948	24	0	48	1.12	7.899e-06	2630859	no rank	unclassified Verrucosispora
0.0003948	24	24	48	1.12	7.899e-06	2742132	species	Verrucosispora sp. NA02020
0.0003454	21	0	46	1.52	7.993e-06	1003110	species	Verrucosispora maris
0.0003454	21	21	46	1.52	7.993e-06	263358	strain	Verrucosispora maris AB-18-032
0.0004606	28	1	76	1.14	7.724e-06	168694	genus	Salinispora
0.000329	20	0	38	1.16	7.444e-06	168697	species	Salinispora arenicola
0.000329	20	20	38	1.16	7.444e-06	391037	strain	Salinispora arenicola CNS-205
0.0001151	7	0	28	1.04	6.13e-06	168695	species	Salinispora tropica
0.0001151	7	7	28	1.04	6.13e-06	369723	strain	Salinispora tropica CNB-440
0.01191	724	17	2763	1.11	2.402e-05	85012	order	Streptosporangiales
0.004918	299	8	1088	1.13	2.472e-05	2012	family	Thermomonosporaceae
0.004096	249	22	919	1.12	2.363e-05	1988	genus	Actinomadura
0.002369	144	12	523	1.12	2.176e-05	2626254	no rank	unclassified Actinomadura
0.0007566	46	46	171	1.13	2.183e-05	2742128	species	Actinomadura sp. NAK00032
0.0007237	44	44	179	1.07	2.299e-05	1219491	species	Actinomadura sp. WMMB 499
0.0006909	42	42	141	1.21	1.734e-05	2591108	species	Actinomadura sp. WMMA1423
0.0007237	44	44	171	1.06	2e-05	46165	species	Actinomadura verrucosospora
0.0006415	39	39	107	1.09	1.81e-05	1411117	species	Actinomadura amylolytica
0.0006909	42	0	129	1.17	2.576e-05	2019	genus	Thermomonospora
0.0006909	42	0	129	1.17	2.576e-05	2020	species	Thermomonospora curvata
0.0006909	42	42	129	1.17	2.576e-05	471852	strain	Thermomonospora curvata DSM 43183
0.00477	290	6	1223	1.08	2.898e-05	2004	family	Streptosporangiaceae
0.002648	161	0	653	1.09	2.953e-05	83681	genus	Nonomuraea
0.002648	161	5	653	1.09	2.953e-05	2593643	no rank	unclassified Nonomuraea
0.001349	82	82	377	1.07	3.691e-05	2656914	species	Nonomuraea sp. WYY166
0.001217	74	74	248	1.14	2.126e-05	1909395	species	Nonomuraea sp. ATCC 55076
0.002023	123	4	516	1.06	2.579e-05	2000	genus	Streptosporangium
0.001151	70	0	244	1.08	2.332e-05	2632669	no rank	unclassified Streptosporangium
0.001151	70	70	244	1.08	2.332e-05	2202249	species	Streptosporangium sp. 'caverna'
0.000806	49	0	229	1.06	2.459e-05	2001	species	Streptosporangium roseum
0.000806	49	49	229	1.06	2.459e-05	479432	strain	Streptosporangium roseum DSM 43021
0.001941	118	0	380	1.08	1.323e-05	83676	family	Nocardiopsaceae
0.00125	76	1	228	1.06	1.141e-05	2013	genus	Nocardiopsis
0.000477	29	29	85	1.11	9.8e-06	2014	species	Nocardiopsis dassonvillei
0.0004441	27	0	69	1.06	1.203e-05	280236	species	Nocardiopsis gilva
0.0004441	27	27	69	1.06	1.203e-05	1235441	strain	Nocardiopsis gilva YIM 90087
0.0003125	19	0	71	1	1.292e-05	53437	species	Nocardiopsis alba
0.0003125	19	19	71	1	1.292e-05	1205910	strain	Nocardiopsis alba ATCC BAA-2165
0.0004277	26	0	86	1.06	1.653e-05	104204	genus	Streptomonospora
0.0004277	26	0	86	1.06	1.653e-05	2635841	no rank	unclassified Streptomonospora
0.0004277	26	26	86	1.06	1.653e-05	2498135	species	Streptomonospora sp. M2
0.0002632	16	0	59	1.24	1.689e-05	83677	genus	Thermobifida
0.0002632	16	0	59	1.24	1.689e-05	2021	species	Thermobifida fusca
0.0002632	16	16	59	1.24	1.689e-05	269800	strain	Thermobifida fusca YX
0.004671	284	6	962	1.15	2.023e-05	85013	order	Frankiales
0.004227	257	0	863	1.16	1.985e-05	74712	family	Frankiaceae
0.003882	236	29	789	1.16	2.03e-05	1854	genus	Frankia
0.001299	79	1	256	1.07	1.801e-05	2632575	no rank	unclassified Frankia
0.0008224	50	50	164	1.1	2.013e-05	298653	species	Frankia sp. EAN1pec
0.0004606	28	28	88	1.02	1.453e-05	710111	species	Frankia sp. QA3
0.000806	49	49	159	1.19	1.954e-05	298654	species	Frankia inefficax
0.0005922	36	36	111	1.31	2.323e-05	2716812	species	Candidatus Frankia datiscae
0.0004112	25	0	88	1.16	1.477e-05	1859	species	Frankia alni
0.0004112	25	25	88	1.16	1.477e-05	326424	strain	Frankia alni ACN14a
0.0002961	18	18	54	1.06	1.098e-05	106370	species	Frankia casuarinae
0.0003454	21	0	74	1.2	1.606e-05	1434010	genus	Jatrophihabitans
0.0003454	21	0	74	1.2	1.606e-05	2629395	no rank	unclassified Jatrophihabitans
0.0003454	21	21	74	1.2	1.606e-05	1907575	species	Jatrophihabitans sp. GAS493
0.0003454	21	0	76	1.09	1.898e-05	1920255	no rank	unclassified Frankiales
0.0003454	21	21	76	1.09	1.898e-05	1882833	species	Frankineae bacterium MT45
0.002138	130	0	429	1.09	3.194e-05	1217098	order	Jiangellales
0.002138	130	0	429	1.09	3.194e-05	1217100	family	Jiangellaceae
0.002138	130	18	429	1.09	3.194e-05	281472	genus	Jiangella
0.0009869	60	0	223	1.05	3.488e-05	2624397	no rank	unclassified Jiangella
0.0009869	60	60	223	1.05	3.488e-05	1798224	species	Jiangella sp. DSM 45060
0.0008553	52	52	145	1.12	2.191e-05	419479	species	Jiangella alkaliphila
0.001645	100	0	301	1.17	4.427e-06	85004	order	Bifidobacteriales
0.001645	100	0	301	1.17	4.427e-06	31953	family	Bifidobacteriaceae
0.001579	96	21	291	1.17	4.899e-06	1678	genus	Bifidobacterium
0.0001809	11	8	36	1.28	1.052e-05	1694	species	Bifidobacterium pseudolongum
3.29e-05	2	0	2	1	2.303e-06	1690	subspecies	Bifidobacterium pseudolongum subsp. globosum
3.29e-05	2	2	2	1	2.303e-06	1410605	strain	Bifidobacterium pseudolongum subsp. globosum DSM 20092
1.645e-05	1	1	2	1	3.374e-06	1447715	strain	Bifidobacterium pseudolongum PV8-2
0.0001809	11	11	25	1.08	3.041e-06	216816	species	Bifidobacterium longum
0.0001645	10	7	17	1.18	4.628e-06	28025	species	Bifidobacterium animalis
4.935e-05	3	3	5	1	3.192e-06	302912	subspecies	Bifidobacterium animalis subsp. animalis
0.000148	9	0	21	1	7.254e-06	158787	species	Bifidobacterium scardovii
0.000148	9	9	21	1	7.254e-06	1150461	strain	Bifidobacterium scardovii JCM 12489 = DSM 13734
8.224e-05	5	5	17	1.29	7.84e-06	78344	species	Bifidobacterium gallinarum
8.224e-05	5	5	17	1	4.561e-06	1681	species	Bifidobacterium bifidum
8.224e-05	5	4	9	1	1.54e-06	1685	species	Bifidobacterium breve
1.645e-05	1	1	2	1	9.044e-06	1385940	strain	Bifidobacterium breve JCM 7019
6.58e-05	4	4	10	1	2.302e-06	1680	species	Bifidobacterium adolescentis
4.935e-05	3	3	9	1.11	4.299e-06	1684	species	Bifidobacterium asteroides
4.935e-05	3	3	8	1	3.941e-06	35760	species	Bifidobacterium choerinum
4.935e-05	3	2	6	1.33	2.475e-06	1683	species	Bifidobacterium angulatum
1.645e-05	1	1	1	1	1.734e-06	518635	strain	Bifidobacterium angulatum DSM 20098 = JCM 7096
3.29e-05	2	2	13	1	5.293e-06	1689	species	Bifidobacterium dentium
1.645e-05	1	0	7	1	3.934e-06	638619	species	Bifidobacterium actinocoloniiforme
1.645e-05	1	1	7	1	3.934e-06	1437605	strain	Bifidobacterium actinocoloniiforme DSM 22766
1.645e-05	1	0	5	1	1.242e-06	1686	species	Bifidobacterium catenulatum
1.645e-05	1	0	5	1	1.864e-06	630129	subspecies	Bifidobacterium catenulatum subsp. kashiwanohense
1.645e-05	1	1	3	1	8.413e-06	1150460	strain	Bifidobacterium catenulatum subsp. kashiwanohense JCM 15439 = DSM 21854
1.645e-05	1	1	2	2	1.098e-06	28026	species	Bifidobacterium pseudocatenulatum
1.645e-05	1	0	2	1	3.571e-06	1691	species	Bifidobacterium indicum
1.645e-05	1	1	2	1	3.571e-06	1341694	strain	Bifidobacterium indicum LMG 11587 = DSM 20214
4.935e-05	3	0	6	1	3.261e-06	196082	genus	Parascardovia
4.935e-05	3	0	6	1	3.261e-06	78258	species	Parascardovia denticolens
4.935e-05	3	3	6	1	3.261e-06	864564	strain	Parascardovia denticolens DSM 10105 = JCM 12538
1.645e-05	1	0	1	1	5.749e-07	196081	genus	Scardovia
1.645e-05	1	0	1	1	5.749e-07	78259	species	Scardovia inopinata
1.645e-05	1	1	1	1	5.749e-07	1150468	strain	Scardovia inopinata JCM 12537
0.001513	92	0	286	1.06	2.002e-05	1643682	order	Geodermatophilales
0.001513	92	7	286	1.06	2.002e-05	85030	family	Geodermatophilaceae
0.0005264	32	0	103	1.13	2.053e-05	88138	genus	Modestobacter
0.0005264	32	32	103	1.13	2.053e-05	477641	species	Modestobacter marinus
0.0004606	28	0	78	1.03	1.765e-05	38501	genus	Blastococcus
0.0004606	28	0	78	1.03	1.765e-05	138336	species	Blastococcus saxobsidens
0.0004606	28	28	78	1.03	1.765e-05	1146883	strain	Blastococcus saxobsidens DD2
0.0004112	25	0	77	1.04	1.618e-05	1860	genus	Geodermatophilus
0.0004112	25	0	77	1.04	1.618e-05	1861	species	Geodermatophilus obscurus
0.0004112	25	25	77	1.04	1.618e-05	526225	strain	Geodermatophilus obscurus DSM 43160
0.001464	89	0	477	1.1	7.238e-05	85014	order	Glycomycetales
0.001464	89	0	477	1.1	7.238e-05	85034	family	Glycomycetaceae
0.001464	89	0	477	1.1	7.238e-05	283810	genus	Stackebrandtia
0.001464	89	0	477	1.1	7.238e-05	283811	species	Stackebrandtia nassauensis
0.001464	89	89	477	1.1	7.238e-05	446470	strain	Stackebrandtia nassauensis DSM 44728
0.001184	72	0	220	1.13	2.979e-05	52018	no rank	unclassified Actinobacteria (class)
0.0007566	46	46	103	1.1	2.084e-05	2487353	species	Actinobacteria bacterium YIM 96077
0.0004277	26	26	117	1.15	4.787e-05	1650658	species	Actinobacteria bacterium IMCC26256
0.001053	64	0	207	1.07	2.107e-05	414714	order	Catenulisporales
0.001053	64	0	207	1.07	2.107e-05	414877	family	Catenulisporaceae
0.001053	64	0	207	1.07	2.107e-05	414878	genus	Catenulispora
0.001053	64	0	207	1.07	2.107e-05	304895	species	Catenulispora acidiphila
0.001053	64	64	207	1.07	2.107e-05	479433	strain	Catenulispora acidiphila DSM 44928
0.0007566	46	0	182	1.17	1.346e-05	1643684	order	Nakamurellales
0.0007566	46	0	182	1.17	1.346e-05	85031	family	Nakamurellaceae
0.0007566	46	1	182	1.17	1.346e-05	53460	genus	Nakamurella
0.0004112	25	0	100	1.25	1.838e-05	53461	species	Nakamurella multipartita
0.0004112	25	25	100	1.25	1.838e-05	479431	strain	Nakamurella multipartita DSM 44233
0.0002632	16	16	63	1.1	1.318e-05	1090615	species	Nakamurella panacisegetis
6.58e-05	4	0	17	1	5.155e-06	2618968	no rank	unclassified Nakamurella
6.58e-05	4	4	17	1	5.155e-06	1902245	species	Nakamurella sp. s14-144
0.0007073	43	0	158	1.06	4.221e-05	1643818	no rank	Actinobacteria incertae sedis
0.0007073	43	0	158	1.06	4.221e-05	147067	genus	Thermobispora
0.0007073	43	0	158	1.06	4.221e-05	2006	species	Thermobispora bispora
0.0007073	43	43	158	1.06	4.221e-05	469371	strain	Thermobispora bispora DSM 43833
0.0004277	26	0	82	1.33	2.117e-05	2495578	order	Sporichthyales
0.0004277	26	0	82	1.33	2.117e-05	85033	family	Sporichthyaceae
0.0004277	26	0	82	1.33	2.117e-05	2078948	genus	Epidermidibacterium
0.0004277	26	26	82	1.33	2.117e-05	1891644	species	Epidermidibacterium keratini
0.0004112	25	0	61	1.21	1.212e-05	622450	order	Actinopolysporales
0.0004112	25	0	61	1.21	1.212e-05	622451	family	Actinopolysporaceae
0.0004112	25	0	61	1.21	1.212e-05	1849	genus	Actinopolyspora
0.0004112	25	25	61	1.21	1.212e-05	414996	species	Actinopolyspora erythraea
0.0003619	22	0	77	1.16	3.234e-05	1643683	order	Acidothermales
0.0003619	22	0	77	1.16	3.234e-05	85032	family	Acidothermaceae
0.0003619	22	0	77	1.16	3.234e-05	28048	genus	Acidothermus
0.0003619	22	0	77	1.16	3.234e-05	28049	species	Acidothermus cellulolyticus
0.0003619	22	22	77	1.16	3.234e-05	351607	strain	Acidothermus cellulolyticus 11B
0.0002138	13	0	45	1.04	1.025e-05	622452	order	Kineosporiales
0.0002138	13	0	45	1.04	1.025e-05	83778	family	Kineosporiaceae
0.0002138	13	0	45	1.04	1.025e-05	33981	genus	Kineococcus
0.0002138	13	0	45	1.04	1.025e-05	131568	species	Kineococcus radiotolerans
0.0002138	13	13	45	1.04	1.025e-05	266940	strain	Kineococcus radiotolerans SRS30216 = ATCC BAA-149
8.224e-05	5	0	6	1.5	3.914e-07	2039638	order	Candidatus Nanopelagicales
8.224e-05	5	0	6	1.5	3.914e-07	2162846	family	Candidatus Nanopelagicaceae
4.935e-05	3	0	4	1.75	1.14e-06	2039639	genus	Candidatus Nanopelagicus
4.935e-05	3	3	4	1.75	3.417e-06	1884915	species	Candidatus Nanopelagicus hibericus
3.29e-05	2	0	2	1	1.693e-07	622681	genus	Candidatus Planktophila
1.645e-05	1	1	1	1	8.535e-07	1884907	species	Candidatus Planktophila vernalis
1.645e-05	1	1	1	1	3.601e-07	1884913	species	Candidatus Planktophila lacus
0.01199	729	0	2746	1.16	0.0001081	84995	class	Rubrobacteria
0.01199	729	5	2746	1.16	0.0001081	84996	order	Rubrobacterales
0.00607	369	0	1510	1.1	0.000322	2600303	family	Baekduiaceae
0.00607	369	0	1510	1.1	0.000322	2600304	genus	Baekduia
0.00607	369	369	1510	1.1	0.000322	496014	species	Baekduia soli
0.005839	355	0	1212	1.25	5.854e-05	84997	family	Rubrobacteraceae
0.005839	355	25	1212	1.25	5.854e-05	42255	genus	Rubrobacter
0.002747	167	3	576	1.3	6.574e-05	2637691	no rank	unclassified Rubrobacter
0.001513	92	92	369	1.31	8.244e-05	2653851	species	Rubrobacter sp. SCSIO 52909
0.001184	72	72	199	1.3	4.654e-05	2653852	species	Rubrobacter sp. SCSIO 52915
0.00176	107	63	339	1.22	5.93e-05	49319	species	Rubrobacter xylanophilus
0.0007237	44	44	129	1.13	4.611e-05	266117	strain	Rubrobacter xylanophilus DSM 9941
0.0006744	41	41	130	1.07	4.1e-05	42256	species	Rubrobacter radiotolerans
0.0002467	15	15	44	1.09	1.459e-05	2051957	species	Rubrobacter indicoceani
0.01082	658	12	6443	1.06	0.0001141	84998	class	Coriobacteriia
0.008701	529	2	6050	1.04	0.0002372	84999	order	Coriobacteriales
0.00806	490	33	5920	1.04	0.0003638	1643824	family	Atopobiaceae
0.007188	437	6	5714	1.03	0.0006181	133925	genus	Olsenella
0.00653	397	0	5541	1.01	0.001101	2638792	no rank	unclassified Olsenella
0.0063	383	383	5500	1.01	0.001793	712411	species	Olsenella sp. oral taxon 807
0.0002303	14	14	35	1.09	1.783e-05	2109685	species	Olsenella sp. GAM18
0.0002961	18	0	145	1.01	7.257e-05	133926	species	Olsenella uli
0.0002961	18	18	145	1.01	7.257e-05	633147	strain	Olsenella uli DSM 7084
0.0002632	16	16	32	1.38	1.455e-05	604330	species	Olsenella umbonata
0.0001809	11	0	28	1.14	1.812e-05	2082587	genus	Parolsenella
0.0001809	11	11	28	1.14	1.812e-05	2003188	species	Parolsenella catena
0.0001316	8	0	15	1.07	8.567e-06	1935188	genus	Libanicoccus
0.0001316	8	8	15	1.07	8.567e-06	1871022	species	Libanicoccus massiliensis
1.645e-05	1	0	5	1	3.28e-06	1380	genus	Atopobium
1.645e-05	1	0	5	1	3.28e-06	1382	species	Atopobium parvulum
1.645e-05	1	1	5	1	3.28e-06	521095	strain	Atopobium parvulum DSM 20469
0.0006086	37	1	119	1.17	1.293e-05	84107	family	Coriobacteriaceae
0.0002467	15	0	34	1.44	1.815e-05	84113	no rank	unclassified Coriobacteriaceae
0.0002467	15	15	34	1.44	1.815e-05	1531429	species	Coriobacteriaceae bacterium 68-1-3
0.0001809	11	0	41	1.12	1.975e-05	33870	genus	Coriobacterium
0.0001809	11	0	41	1.12	1.975e-05	33871	species	Coriobacterium glomerans
0.0001809	11	11	41	1.12	1.975e-05	700015	strain	Coriobacterium glomerans PW2
0.0001645	10	0	43	1	8.181e-06	102106	genus	Collinsella
0.0001645	10	10	43	1	8.181e-06	74426	species	Collinsella aerofaciens
0.001925	117	0	369	1.18	1.195e-05	1643822	order	Eggerthellales
0.001925	117	18	369	1.18	1.195e-05	1643826	family	Eggerthellaceae
0.0003783	23	0	80	1.16	1.117e-05	84111	genus	Eggerthella
0.0002961	18	16	61	1.08	1.464e-05	84112	species	Eggerthella lenta
3.29e-05	2	2	9	1	9.82e-06	479437	strain	Eggerthella lenta DSM 2243
8.224e-05	5	0	19	1.42	6.417e-06	2648737	no rank	unclassified Eggerthella
8.224e-05	5	5	19	1.42	6.417e-06	502558	species	Eggerthella sp. YY7918
0.0002796	17	3	52	1.06	9.792e-06	644652	genus	Gordonibacter
0.0001645	10	0	28	1.11	1.205e-05	471189	species	Gordonibacter pamelaeae
0.0001645	10	10	28	1.11	1.205e-05	657308	strain	Gordonibacter pamelaeae 7-10-1-b
6.58e-05	4	4	13	1	5.583e-06	1335613	species	Gordonibacter urolithinfaciens
0.0002632	16	0	32	1	1.049e-05	2005386	genus	Arabia
0.0002632	16	16	32	1	1.049e-05	1870985	species	Arabia massiliensis
0.0002303	14	4	49	1	1.028e-05	447020	genus	Adlercreutzia
0.0001151	7	0	30	1	1.464e-05	2636013	no rank	unclassified Adlercreutzia
0.0001151	7	7	30	1	1.464e-05	2707299	species	Adlercreutzia sp. 8CFCBH1
4.935e-05	3	0	8	1	3.901e-06	446660	species	Adlercreutzia equolifaciens
4.935e-05	3	3	8	1	3.901e-06	1384484	strain	Adlercreutzia equolifaciens DSM 19450
0.0001645	10	0	37	1.22	1.194e-05	84108	genus	Slackia
0.0001645	10	10	37	1.22	1.194e-05	84110	species	Slackia heliotrinireducens
0.000148	9	0	15	2.53	6.353e-06	79603	genus	Denitrobacterium
0.000148	9	9	15	2.53	6.353e-06	79604	species	Denitrobacterium detoxificans
9.869e-05	6	0	26	1.04	1.502e-05	1720314	no rank	unclassified Eggerthellaceae
9.869e-05	6	6	26	1.04	1.502e-05	2734634	species	Eggerthellaceae bacterium zg-1050
4.935e-05	3	0	18	1.28	1.132e-05	84162	genus	Cryptobacterium
4.935e-05	3	0	18	1.28	1.132e-05	84163	species	Cryptobacterium curtum
4.935e-05	3	3	18	1.28	1.132e-05	469378	strain	Cryptobacterium curtum DSM 15641
1.645e-05	1	0	6	1.33	4.365e-06	1981050	genus	Phoenicibacter
1.645e-05	1	1	6	1.33	4.365e-06	1944646	species	Phoenicibacter congonensis
0.00806	490	0	2087	1.1	0.0003742	1497346	class	Thermoleophilia
0.00806	490	0	2087	1.1	0.0003742	588673	order	Solirubrobacterales
0.00806	490	0	2087	1.1	0.0003742	320583	family	Conexibacteraceae
0.00806	490	0	2087	1.1	0.0003742	191494	genus	Conexibacter
0.00806	490	0	2087	1.1	0.0003742	191495	species	Conexibacter woesei
0.00806	490	490	2087	1.1	0.0003742	469383	strain	Conexibacter woesei DSM 14684
0.003882	236	7	768	1.27	5.333e-05	908620	class	Nitriliruptoria
0.001415	86	0	290	1.26	6.531e-05	1747768	order	Egibacterales
0.001415	86	0	290	1.26	6.531e-05	1747769	family	Egibacteraceae
0.001415	86	0	290	1.26	6.531e-05	1747770	genus	Egibacter
0.001415	86	86	290	1.26	6.531e-05	1670831	species	Egibacter rhizosphaerae
0.001299	79	0	253	1.4	4.097e-05	908621	order	Euzebyales
0.001299	79	0	253	1.4	4.097e-05	908622	family	Euzebyaceae
0.001299	79	0	253	1.4	4.097e-05	908623	genus	Euzebya
0.001299	79	0	253	1.4	4.097e-05	2649358	no rank	unclassified Euzebya
0.001299	79	79	253	1.4	4.097e-05	1608957	species	Euzebya sp. DY32-46
0.001053	64	0	199	1.1	5.26e-05	1755823	order	Egicoccales
0.001053	64	0	199	1.1	5.26e-05	1755824	family	Egicoccaceae
0.001053	64	0	199	1.1	5.26e-05	1755825	genus	Egicoccus
0.001053	64	64	199	1.1	5.26e-05	1670830	species	Egicoccus halophilus
0.003175	193	0	809	1.08	7.797e-05	84992	class	Acidimicrobiia
0.003175	193	2	809	1.08	7.797e-05	84993	order	Acidimicrobiales
0.001776	108	0	481	1.06	0.0001352	633392	family	Iamiaceae
0.001776	108	0	481	1.06	0.0001352	2562118	no rank	unclassified Iamiaceae
0.001776	108	108	481	1.06	0.0001352	2664374	species	Iamiaceae bacterium SCSIO 58843
0.0008882	54	0	167	1.07	3.531e-05	2448023	family	Ilumatobacteraceae
0.0008882	54	0	167	1.07	3.531e-05	682522	genus	Ilumatobacter
0.0008882	54	0	167	1.07	3.531e-05	467094	species	Ilumatobacter coccineus
0.0008882	54	54	167	1.07	3.531e-05	1313172	strain	Ilumatobacter coccineus YM16-304
0.000477	29	0	148	1.18	7.09e-05	84994	family	Acidimicrobiaceae
0.000477	29	0	148	1.18	7.09e-05	53634	genus	Acidimicrobium
0.000477	29	0	148	1.18	7.09e-05	53635	species	Acidimicrobium ferrooxidans
0.000477	29	29	148	1.18	7.09e-05	525909	strain	Acidimicrobium ferrooxidans DSM 10331
3.29e-05	2	0	5	1.4	9.061e-07	1752188	no rank	unclassified Actinobacteria
1.645e-05	1	1	4	1.5	2.601e-06	1848755	species	Actinobacteria bacterium IMCC26077
1.645e-05	1	1	1	1	7.095e-07	1848756	species	Actinobacteria bacterium IMCC26103
0.07613	4628	100	32649	1.07	9.777e-06	1239	phylum	Firmicutes
0.05438	3306	39	25279	1.05	1.043e-05	91061	class	Bacilli
0.05012	3047	116	22450	1.06	1.329e-05	1385	order	Bacillales
0.02581	1569	187	12403	1.02	1.589e-05	186817	family	Bacillaceae
0.01525	927	90	6931	1	1.42e-05	1386	genus	Bacillus
0.005231	318	10	2468	1.01	3.106e-05	185979	no rank	unclassified Bacillus
0.003619	220	220	1825	1.02	0.0003563	2567941	species	Bacillus sp. DSL-17
0.0005099	31	31	227	1	5.207e-05	666686	species	Bacillus sp. 1NLA3E
0.0001645	10	10	67	1	1.273e-05	486398	species	Bacillus sp. S3
0.0001151	7	7	37	1.05	7.848e-06	352858	species	Bacillus sp. Y1
9.869e-05	6	6	38	1	9.85e-06	1581038	species	Bacillus sp. FJAT-22090
9.869e-05	6	6	38	1	7.585e-06	1705566	species	Bacillus sp. FJAT-18017
8.224e-05	5	5	19	1	4.537e-06	2011012	species	Bacillus sp. FJAT-45348
6.58e-05	4	4	12	1	3.003e-06	1071078	species	Bacillus sp. NSP9.1
6.58e-05	4	4	12	1	4.001e-06	1565991	species	Bacillus sp. X1(2014)
4.935e-05	3	3	12	1	3.004e-06	2709784	species	Bacillus sp. KH172YL63
3.29e-05	2	2	12	1	4.035e-06	2728853	species	Bacillus sp. L13 (2020)
3.29e-05	2	2	10	1	2.932e-06	98228	species	Bacillus sp. OxB-1
3.29e-05	2	2	8	1	2.002e-06	2014076	species	Bacillus sp. FJAT-42376
3.29e-05	2	2	8	1	2.124e-06	2592382	species	Bacillus sp. M4U3P1
3.29e-05	2	2	2	1	5.527e-07	1071080	species	Bacillus sp. SB49
1.645e-05	1	1	6	1	1.582e-06	2587848	species	Bacillus sp. THAF10
1.645e-05	1	1	1	1	2.369e-06	1127744	species	Bacillus sp. JS
0.003388	206	201	1582	1	7.334e-05	1404	species	Bacillus megaterium
3.29e-05	2	2	10	1	1.243e-05	1348623	strain	Bacillus megaterium NBRC 15308 = ATCC 14581
1.645e-05	1	1	7	1	2.208e-05	545693	strain	Bacillus megaterium QM B1551
1.645e-05	1	1	5	1	3.223e-06	1006007	strain	Bacillus megaterium WSH-002
1.645e-05	1	1	1	1	1.091e-06	1138452	strain	Bacillus megaterium NCT-2
0.001234	75	14	394	1.03	3.321e-06	86661	species group	Bacillus cereus group
0.0002796	17	10	99	1.07	4.192e-06	1428	species	Bacillus thuringiensis
3.29e-05	2	2	8	1	1.631e-05	529122	strain	Bacillus thuringiensis YBT-1518
3.29e-05	2	0	3	1	1.029e-05	29339	no rank	Bacillus thuringiensis serovar kurstaki
3.29e-05	2	2	3	1	0.0003791	1279365	strain	Bacillus thuringiensis serovar kurstaki str. HD73
1.645e-05	1	1	9	1	1.86e-05	1423143	strain	Bacillus thuringiensis Bt18247
1.645e-05	1	1	1	1	9.081e-07	1195464	strain	Bacillus thuringiensis MC28
1.645e-05	1	1	1	1	2.177e-06	1218175	strain	Bacillus thuringiensis HD-771
0.0002467	15	5	71	1	2.404e-06	1396	species	Bacillus cereus
6.58e-05	4	4	17	1	4.353e-06	526986	strain	Bacillus cereus Rock3-44
3.29e-05	2	2	11	1	1.466e-05	526983	strain	Bacillus cereus Rock3-28
3.29e-05	2	2	2	1	1.156e-05	405532	strain	Bacillus cereus B4264
1.645e-05	1	1	4	1	0.002313	1454382	strain	Bacillus cereus D17
1.645e-05	1	1	2	1	5.15e-06	526992	strain	Bacillus cereus AH1271
0.0001974	12	11	59	1.05	7.908e-06	64104	species	Bacillus pseudomycoides
1.645e-05	1	1	3	1	3.766e-06	527000	strain	Bacillus pseudomycoides DSM 12442
0.0001316	8	8	31	1	7.084e-06	580165	species	Bacillus cytotoxicus
8.224e-05	5	5	32	1	2.571e-05	1392	species	Bacillus anthracis
4.935e-05	3	3	8	1	1.085e-06	1405	species	Bacillus mycoides
1.645e-05	1	1	3	1	8.662e-06	2026190	species	Bacillus mobilis
0.0008553	52	52	405	1	0.0001045	450367	species	[Brevibacterium] frigoritolerans
0.0007073	43	2	215	1.01	3.083e-06	653685	species group	Bacillus subtilis group
0.0002303	14	12	61	1.03	3.307e-06	1423	species	Bacillus subtilis
3.29e-05	2	0	9	1	7.699e-06	135461	subspecies	Bacillus subtilis subsp. subtilis
1.645e-05	1	1	7	1	1.322e-05	1052588	strain	Bacillus subtilis subsp. subtilis str. RO-NN-1
1.645e-05	1	1	2	1	0.0001164	224308	strain	Bacillus subtilis subsp. subtilis str. 168
0.0002138	13	2	32	1	1.853e-06	1938374	species subgroup	Bacillus amyloliquefaciens group
0.000148	9	8	18	1	2.203e-06	492670	species	Bacillus velezensis
1.645e-05	1	1	1	1	3.73e-05	1458206	strain	Bacillus velezensis NJN-6
3.29e-05	2	2	4	1	7.253e-07	1390	species	Bacillus amyloliquefaciens
6.58e-05	4	4	15	1	2.631e-06	1648923	species	Bacillus paralicheniformis
4.935e-05	3	3	42	1	1.891e-05	1402	species	Bacillus licheniformis
4.935e-05	3	2	31	1.03	4.496e-06	1452	species	Bacillus atrophaeus
1.645e-05	1	1	2	1	3.589e-06	1239783	strain	Bacillus atrophaeus UCMB-5137
3.29e-05	2	2	3	1	7.566e-07	119858	species	Bacillus sonorensis
3.29e-05	2	2	3	1	9.016e-07	72361	species	Bacillus vallismortis
0.0003619	22	22	111	1	2.771e-05	1547283	species	Bacillus weihaiensis
0.0002632	16	16	100	1	2.087e-05	1670641	species	Bacillus ciccensis
0.0001974	12	12	126	1	2.943e-05	1441095	species	Bacillus gobiensis
0.000148	9	9	37	1.19	4.282e-06	189381	species	Bacillus marisflavi
0.000148	9	0	39	1	1.262e-05	1471	species	Bacillus methanolicus
0.000148	9	9	39	1	1.262e-05	796606	strain	Bacillus methanolicus MGA3
0.0001316	8	8	48	1	1.1e-05	86664	species	Bacillus flexus
0.0001316	8	8	46	1	1.027e-05	1742359	species	Bacillus dafuensis
0.0001316	8	8	37	1	9.223e-06	79883	species	Bacillus horikoshii
0.0001151	7	7	8	2.25	2.362e-06	632773	species	Bacillus beveridgei
9.869e-05	6	6	31	1.16	6.305e-06	1402861	species	Bacillus filamentosus
8.224e-05	5	5	12	1	1.261e-06	1397	species	Bacillus circulans
6.58e-05	4	4	56	1	4.464e-06	1408	species	Bacillus pumilus
6.58e-05	4	0	6	1	1.288e-06	324767	species	Bacillus infantis
6.58e-05	4	4	6	1	1.288e-06	1367477	strain	Bacillus infantis NRRL B-14911
4.935e-05	3	3	33	1.03	7.681e-06	218284	species	Bacillus vietnamensis
4.935e-05	3	0	27	1	6.102e-06	1792192	species group	Bacillus altitudinis complex
4.935e-05	3	3	27	1	6.767e-06	293387	species	Bacillus altitudinis
4.935e-05	3	3	19	1	4.59e-06	1467	species	Bacillus lentus
4.935e-05	3	0	13	1	3.016e-06	1413	species	Bacillus cellulosilyticus
4.935e-05	3	3	13	1	3.016e-06	649639	strain	Bacillus cellulosilyticus DSM 2522
4.935e-05	3	3	8	1.25	2.731e-06	1479	species	Bacillus smithii
3.29e-05	2	2	14	1	3.43e-06	1783501	species	Bacillus freudenreichii
3.29e-05	2	2	9	1	1.126e-06	1398	species	Bacillus coagulans
3.29e-05	2	2	7	1	3.696e-06	1925021	species	Bacillus haynesii
3.29e-05	2	2	6	1	1.738e-06	35841	species	Bacillus thermoamylovorans
1.645e-05	1	1	12	1	1.86e-06	561879	species	Bacillus safensis
1.645e-05	1	1	2	1	4.462e-07	33932	species	Bacillus cohnii
0.00426	259	13	2071	1	9.275e-05	2675229	genus	Peribacillus
0.003027	184	51	1435	1.01	0.0001729	1478	species	Peribacillus simplex
0.002188	133	133	993	1	0.0002538	1349754	strain	Peribacillus simplex NBRC 15720 = DSM 1321
0.0004935	30	30	252	1	5.254e-05	421767	species	Peribacillus butanolivorans
0.0004277	26	26	169	1	3.804e-05	228899	species	Peribacillus asahii
9.869e-05	6	6	39	1	8.585e-06	264697	species	Peribacillus muralis
0.0006251	38	0	211	1	4.384e-05	2675233	genus	Metabacillus
0.0006251	38	38	211	1	4.384e-05	152268	species	Metabacillus litoralis
0.0004277	26	0	170	1.01	1.73e-05	2675230	genus	Cytobacillus
0.0003783	23	0	159	1.01	2.914e-05	665099	species	Cytobacillus oceanisediminis
0.0003783	23	23	159	1.01	2.914e-05	1196031	strain	Bacillus oceanisediminis 2691
4.935e-05	3	3	11	1	2.516e-06	859143	species	Cytobacillus kochii
0.0004112	25	7	68	1.18	2.39e-06	129337	genus	Geobacillus
0.0001316	8	8	16	1.12	2.807e-06	129338	species	Geobacillus subterraneus
6.58e-05	4	4	8	1.62	2.012e-06	33940	species	Geobacillus thermodenitrificans
6.58e-05	4	4	10	1.1	3.724e-06	1921421	species	Geobacillus genomosp. 3
1.645e-05	1	1	5	1	2.229e-06	1422	species	Geobacillus stearothermophilus
1.645e-05	1	0	5	1	1.367e-06	1505648	species group	Geobacillus thermoleovorans group
1.645e-05	1	0	2	1	3.896e-06	1462	species	Geobacillus kaustophilus
1.645e-05	1	1	2	1	6.92e-06	1220595	strain	Geobacillus kaustophilus NBRC 102445
0.0002632	16	1	67	1.03	1.933e-06	84406	genus	Virgibacillus
0.0001151	7	0	23	1.09	1.313e-06	2620237	no rank	unclassified Virgibacillus
8.224e-05	5	5	10	1.2	2.378e-06	2419842	species	Virgibacillus sp. Bac332
1.645e-05	1	1	9	1	2.052e-06	1911587	species	Virgibacillus sp. 6R
1.645e-05	1	1	2	1	7.186e-07	2419841	species	Virgibacillus sp. Bac330
6.58e-05	4	4	15	1	3.695e-06	163877	species	Virgibacillus necropolis
3.29e-05	2	2	16	1	6.051e-06	302167	species	Virgibacillus dokdonensis
3.29e-05	2	2	8	1	2.096e-06	2017483	species	Virgibacillus phasianinus
0.0002303	14	0	66	1.02	1.003e-05	2675232	genus	Neobacillus
0.0001974	12	12	64	1	1.175e-05	1193713	species	Neobacillus mesonae
3.29e-05	2	2	2	1.5	1.759e-06	1215031	species	Neobacillus thermocopriae
0.0001645	10	3	51	1	3.796e-06	150247	genus	Anoxybacillus
3.29e-05	2	1	14	1	4.819e-06	33934	species	Anoxybacillus flavithermus
1.645e-05	1	1	9	1	5.85e-06	491915	strain	Anoxybacillus flavithermus WK1
3.29e-05	2	2	3	1	1.09e-06	294699	species	Anoxybacillus amylolyticus
3.29e-05	2	2	3	1	6.447e-07	2639704	no rank	unclassified Anoxybacillus
1.645e-05	1	1	19	1	3.696e-05	198467	species	Anoxybacillus gonensis
0.000148	9	0	85	1	8.409e-06	2675231	genus	Mesobacillus
9.869e-05	6	6	35	1	6.197e-06	279826	species	Mesobacillus foraminis
4.935e-05	3	3	50	1	1.121e-05	129985	species	Mesobacillus jeotgali
0.000148	9	0	31	1.03	1.283e-06	2675234	genus	Alkalihalobacillus
6.58e-05	4	3	6	1.17	7.833e-07	79880	species	Alkalihalobacillus clausii
1.645e-05	1	1	2	1	3.328e-06	66692	strain	Bacillus clausii KSM-K16
4.935e-05	3	3	16	1	3.718e-06	199441	species	Alkalihalobacillus krulwichiae
3.29e-05	2	0	9	1	2.24e-06	79885	species	Alkalihalobacillus pseudofirmus
3.29e-05	2	2	9	1	2.24e-06	398511	strain	Bacillus pseudofirmus OF4
0.0001316	8	0	74	1	1.544e-05	74385	genus	Gracilibacillus
0.0001316	8	0	74	1	1.544e-05	2625209	no rank	unclassified Gracilibacillus
0.0001316	8	8	74	1	1.544e-05	2663022	species	Gracilibacillus sp. SCU50
0.0001316	8	1	46	1	1.483e-06	400634	genus	Lysinibacillus
4.935e-05	3	0	29	1	2.56e-06	2636778	no rank	unclassified Lysinibacillus
1.645e-05	1	1	24	1	6.285e-06	2070463	species	Lysinibacillus sp. SGAir0095
1.645e-05	1	1	4	1	1.182e-06	2169540	species	Lysinibacillus sp. 2017
1.645e-05	1	1	1	1	2.425e-07	2072025	species	Lysinibacillus sp. YS11
3.29e-05	2	2	8	1	2.082e-06	2086577	species	Lysinibacillus timonensis
3.29e-05	2	2	3	1	4.315e-07	1421	species	Lysinibacillus sphaericus
0.0001151	7	0	51	1	1.015e-05	1221880	genus	Psychrobacillus
0.0001151	7	7	51	1	1.304e-05	2283160	species	Psychrobacillus glaciei
6.58e-05	4	0	42	1	1.27e-05	1055323	genus	Aeribacillus
6.58e-05	4	4	42	1	1.27e-05	33936	species	Aeribacillus pallidus
6.58e-05	4	0	6	1.17	5.035e-07	45667	genus	Halobacillus
4.935e-05	3	3	2	1.5	4.924e-07	45668	species	Halobacillus litoralis
1.645e-05	1	1	2	1	5.147e-07	1570	species	Halobacillus halophilus
4.935e-05	3	0	15	1	1.931e-06	1329200	genus	Fictibacillus
4.935e-05	3	3	11	1	2.928e-06	255247	species	Fictibacillus arsenicus
4.935e-05	3	0	4	1	2.786e-07	182709	genus	Oceanobacillus
4.935e-05	3	0	4	1	1.032e-06	2630292	no rank	unclassified Oceanobacillus
4.935e-05	3	3	4	1	1.032e-06	2052660	species	Oceanobacillus sp. 160
3.29e-05	2	0	30	1	1.269e-05	29331	genus	Amphibacillus
3.29e-05	2	0	30	1	1.269e-05	1449	species	Amphibacillus xylanus
3.29e-05	2	2	30	1	1.269e-05	698758	strain	Amphibacillus xylanus NBRC 15112
3.29e-05	2	0	8	1	9.345e-07	1906945	genus	Parageobacillus
3.29e-05	2	2	5	1	1.584e-06	1295642	species	Parageobacillus genomosp. 1
3.29e-05	2	0	7	1	2.027e-06	459532	genus	Terribacillus
3.29e-05	2	2	7	1	2.027e-06	386490	species	Terribacillus goriensis
3.29e-05	2	0	5	1	6.733e-07	175304	genus	Lentibacillus
3.29e-05	2	0	3	1	7.898e-07	2614679	no rank	unclassified Lentibacillus
3.29e-05	2	2	3	1	7.898e-07	2518176	species	Lentibacillus sp. CBA3610
1.645e-05	1	0	10	1	2.67e-06	289201	genus	Pontibacillus
1.645e-05	1	0	10	1	2.67e-06	2628296	no rank	unclassified Pontibacillus
1.645e-05	1	1	10	1	2.67e-06	2692425	species	Pontibacillus sp. HMF3514
1.645e-05	1	0	9	1	3.434e-06	351195	genus	Salimicrobium
1.645e-05	1	1	9	1	3.434e-06	1230341	species	Salimicrobium jeotgali
1.645e-05	1	0	6	1	8.831e-07	2685905	genus	Salicibibacter
1.645e-05	1	1	5	1	1.5e-06	2502791	species	Salicibibacter halophilus
1.645e-05	1	0	1	1	2.698e-07	2651279	genus	Pradoshia
1.645e-05	1	0	1	1	2.698e-07	2651280	no rank	unclassified Pradoshia
1.645e-05	1	1	1	1	2.698e-07	2651284	species	Pradoshia sp. D12
0.01831	1113	67	7197	1.12	1.356e-05	186822	family	Paenibacillaceae
0.01535	933	145	5803	1.11	1.359e-05	44249	genus	Paenibacillus
0.00551	335	29	1756	1.1	1.246e-05	185978	no rank	unclassified Paenibacillus
0.000806	49	49	256	1.08	3.662e-05	1870819	species	Paenibacillus sp. BIHB4019
0.0006744	41	41	239	1.02	3.433e-05	324057	species	Paenibacillus sp. JDR-2
0.0004606	28	28	75	1.29	1.45e-05	1695218	species	Paenibacillus sp. 32O-W
0.0003948	24	24	54	1.15	1.102e-05	2660554	species	Paenibacillus sp. B01
0.0003454	21	21	69	1.09	1.078e-05	2704462	species	Paenibacillus sp. 12200R-189
0.0003125	19	19	46	1.35	1.06e-05	2726185	species	Paenibacillus sp. UniB2
0.0002467	15	15	74	1.07	1.389e-05	2023772	species	Paenibacillus sp. RUD330
0.0002138	13	13	60	1	8.391e-06	2704463	species	Paenibacillus sp. 14171R-81
0.0001809	11	11	44	1	9.14e-06	2741301	species	Paenibacillus sp. URB8-2
0.000148	9	9	56	1.02	8.118e-06	2748863	species	Paenibacillus sp. E222
0.0001316	8	8	62	1	1.494e-05	867076	species	Paenibacillus sp. IHB B 3084
0.0001316	8	8	21	1.1	3.504e-06	1536773	species	Paenibacillus sp. FSL R7-0331
0.0001151	7	7	79	1.03	1.465e-05	2607911	species	Paenibacillus sp. 37
0.0001151	7	7	74	1	1.369e-05	1566358	species	Paenibacillus sp. IHBB 10380
0.0001151	7	7	70	1	9.827e-06	1536774	species	Paenibacillus sp. FSL H7-0357
0.0001151	7	7	23	1.04	3.631e-06	1536772	species	Paenibacillus sp. FSL R7-0273
8.224e-05	5	5	74	1	1.375e-05	1536769	species	Paenibacillus sp. FSL P4-0081
8.224e-05	5	5	20	1	3.97e-06	1536771	species	Paenibacillus sp. FSL R5-0912
8.224e-05	5	5	18	1	2.861e-06	2211212	species	Paenibacillus sp. DCT19
6.58e-05	4	4	25	1.08	5.861e-06	2565926	species	Paenibacillus sp. HB172198
6.58e-05	4	4	12	1	2.265e-06	1536770	species	Paenibacillus sp. FSL R5-0345
4.935e-05	3	3	8	1	1.716e-06	1532905	species	Paenibacillus sp. CAA11
4.935e-05	3	3	4	1	7.655e-07	1536775	species	Paenibacillus sp. FSL H7-0737
3.29e-05	2	2	7	1	1.539e-06	481743	species	Paenibacillus sp. Y412MC10
1.645e-05	1	1	1	1	1.451e-06	2487928	species	Paenibacillus sp. M-152
0.00102	62	53	474	1.05	4.008e-05	61624	species	Paenibacillus mucilaginosus
8.224e-05	5	5	24	1	1.492e-05	997761	strain	Paenibacillus mucilaginosus K02
3.29e-05	2	2	34	1	2.505e-05	1036673	strain	Paenibacillus mucilaginosus KNP414
3.29e-05	2	2	4	1	4.311e-06	1116391	strain	Paenibacillus mucilaginosus 3016
0.0007237	44	44	316	1.04	4.556e-05	1712516	species	Paenibacillus baekrokdamisoli
0.000477	29	29	129	1.03	1.799e-05	562959	species	Paenibacillus cellulositrophicus
0.0004277	26	26	147	1.01	2.676e-05	1126833	species	Paenibacillus beijingensis
0.0003948	24	15	93	1.28	9.438e-06	44251	species	Paenibacillus durus
0.000148	9	9	31	1.13	7.017e-06	1333534	strain	Paenibacillus durus ATCC 35681
0.0003454	21	21	121	1	2.989e-05	2509456	species	Paenibacillus protaetiae
0.000329	20	20	89	1.02	1.305e-05	375489	species	Paenibacillus cellulosilyticus
0.0002632	16	16	77	1.03	9.682e-06	414771	species	Paenibacillus donghaensis
0.0002632	16	16	71	1	1.101e-05	2495582	species	Paenibacillus albus
0.0002467	15	0	64	1.2	1.402e-05	365617	species	Paenibacillus sabinae
0.0002467	15	15	64	1.2	1.402e-05	1268072	strain	Paenibacillus sabinae T27
0.0002303	14	14	43	1.05	9.576e-06	1763538	species	Paenibacillus crassostreae
0.0002138	13	13	73	1	1.173e-05	79263	species	Paenibacillus chitinolyticus
0.0001809	11	11	91	1.08	1.779e-05	189425	species	Paenibacillus graminis
0.0001809	11	11	68	1.01	1.012e-05	1473112	species	Paenibacillus guangzhouensis
0.0001645	10	10	68	1.09	1.088e-05	2707005	species	Paenibacillus lutimineralis
0.0001645	10	10	40	1.15	8.215e-06	1178515	species	Paenibacillus swuensis
0.0001645	10	10	31	1.29	4.908e-06	49283	species	Paenibacillus thiaminolyticus
0.000148	9	9	54	1.09	9.322e-06	172713	species	Paenibacillus kribbensis
0.0001316	8	8	20	1.45	3.179e-06	1870820	species	Paenibacillus ihbetae
0.0001151	7	7	35	1	7.624e-06	1401	species	Paenibacillus lautus
0.0001151	7	7	19	1	3.561e-06	169760	species	Paenibacillus stellifer
9.869e-05	6	6	32	1	4.991e-06	44250	species	Paenibacillus alvei
9.869e-05	6	6	21	1	5.128e-06	1619311	species	Paenibacillus physcomitrellae
8.224e-05	5	0	25	1.08	5.711e-06	159743	species	Paenibacillus terrae
8.224e-05	5	5	25	1.08	5.711e-06	985665	strain	Paenibacillus terrae HPL-003
8.224e-05	5	5	24	1	5.778e-06	1462996	species	Paenibacillus yonginensis
8.224e-05	5	5	22	1	2.822e-06	1778678	species	Paenibacillus psychroresistens
8.224e-05	5	5	22	1	4.408e-06	162209	species	Paenibacillus naphthalenovorans
8.224e-05	5	3	7	1	1.144e-06	1464	species	Paenibacillus larvae
3.29e-05	2	2	3	1	2.966e-06	147375	subspecies	Paenibacillus larvae subsp. larvae
6.58e-05	4	4	41	1	1.916e-06	1406	species	Paenibacillus polymyxa
6.58e-05	4	4	25	1	4.141e-06	248903	species	Paenibacillus xylanilyticus
6.58e-05	4	4	19	1	1.2e-05	59843	species	Paenibacillus glucanolyticus
4.935e-05	3	3	42	1	8.75e-06	682956	species	Paenibacillus jilunlii
4.935e-05	3	3	9	1	1.743e-06	253703	species	Paenibacillus antarcticus
4.935e-05	3	3	6	1	9.447e-07	160799	species	Paenibacillus borealis
4.935e-05	3	3	6	1	1.005e-06	198119	species	Paenibacillus barcinonensis
3.29e-05	2	2	19	1	4.49e-06	128574	species	Paenibacillus brasilensis
3.29e-05	2	2	10	1	2.058e-06	528191	species	Paenibacillus xylanexedens
3.29e-05	2	2	6	1	1.126e-06	1616788	species	Paenibacillus bovis
3.29e-05	2	2	4	1	8.072e-07	1338368	species	Paenibacillus lentus
1.645e-05	1	1	6	1	6.449e-07	189426	species	Paenibacillus odorifer
0.0007895	48	0	252	1.05	9.565e-06	329857	genus	Cohnella
0.0004606	28	28	96	1.09	1.865e-05	2674991	species	Cohnella candidum
0.0002303	14	1	131	1.02	9.119e-06	2636738	no rank	unclassified Cohnella
0.0001316	8	8	108	1	1.324e-05	2728023	species	Cohnella sp. MFER-1
8.224e-05	5	5	22	1.14	3.571e-06	2598458	species	Cohnella sp. KS 22
9.869e-05	6	6	25	1	3.673e-06	2507935	species	Cohnella abietis
0.0004606	28	4	92	1.14	1.67e-06	55080	genus	Brevibacillus
0.0001974	12	0	33	1.21	6.894e-06	2684853	no rank	unclassified Brevibacillus
0.0001974	12	12	33	1.21	8.506e-06	2496837	species	Brevibacillus sp. SCSIO 07484
9.869e-05	6	6	27	1.07	5.452e-06	51101	species	Brevibacillus agri
4.935e-05	3	2	5	1	3.571e-07	1465	species	Brevibacillus laterosporus
1.645e-05	1	1	3	1	3.84e-06	1042163	strain	Brevibacillus laterosporus LMG 15441
3.29e-05	2	2	7	1	3.328e-07	1393	species	Brevibacillus brevis
1.645e-05	1	1	5	1	1.41e-06	54913	species	Brevibacillus formosus
0.0002796	17	0	64	1.09	1.59e-05	76632	genus	Thermobacillus
0.0002796	17	0	64	1.09	1.59e-05	377615	species	Thermobacillus composti
0.0002796	17	17	64	1.09	1.59e-05	717605	strain	Thermobacillus composti KWC4
0.0002138	13	0	58	1.21	1.098e-05	234447	no rank	unclassified Paenibacillaceae
0.0002138	13	13	58	1.21	1.098e-05	1882832	species	Paenibacillaceae bacterium GAS479
9.869e-05	6	0	18	1.33	3.348e-06	456492	genus	Saccharibacillus
9.869e-05	6	6	18	1.33	3.348e-06	2583377	species	Saccharibacillus brassicae
1.645e-05	1	0	7	1	9.624e-07	85151	no rank	Aneurinibacillus group
1.645e-05	1	0	7	1	9.624e-07	55079	genus	Aneurinibacillus
1.645e-05	1	1	6	1	1.553e-06	1500254	species	Aneurinibacillus soli
0.001365	83	0	225	1.24	1.038e-05	186823	family	Alicyclobacillaceae
0.0006251	38	0	94	1.16	1.66e-05	29330	genus	Alicyclobacillus
0.0006251	38	0	94	1.16	1.66e-05	405212	species	Alicyclobacillus acidocaldarius
0.0006251	38	10	94	1.16	1.66e-05	1388	subspecies	Alicyclobacillus acidocaldarius subsp. acidocaldarius
0.0002467	15	15	43	1.21	1.587e-05	521098	strain	Alicyclobacillus acidocaldarius subsp. acidocaldarius DSM 446
0.0002138	13	13	32	1	1.237e-05	1048834	strain	Alicyclobacillus acidocaldarius subsp. acidocaldarius Tc-4-1
0.0004441	27	8	61	1.52	8.87e-06	1129704	genus	Kyrpidia
0.0001809	11	0	20	2.35	8.976e-06	33943	species	Kyrpidia tusciae
0.0001809	11	11	20	2.35	8.976e-06	562970	strain	Kyrpidia tusciae DSM 2912
0.0001316	8	8	29	1.07	7.92e-06	2055160	species	Kyrpidia spormannii
0.0002961	18	1	70	1.11	7.669e-06	432330	genus	Tumebacillus
0.0002138	13	13	36	1.22	7.421e-06	1903704	species	Tumebacillus avium
6.58e-05	4	4	31	1	7.342e-06	1214604	species	Tumebacillus algifaecis
0.0009376	57	0	241	1.12	2.371e-06	186818	family	Planococcaceae
0.0003125	19	3	72	1.06	2.425e-06	1569	genus	Sporosarcina
0.0001151	7	7	28	1	2.324e-06	1571	species	Sporosarcina ureae
6.58e-05	4	0	13	1.31	1.846e-06	2647733	no rank	unclassified Sporosarcina
6.58e-05	4	4	12	1	3.739e-06	2283194	species	Sporosarcina sp. PTS2304
3.29e-05	2	2	10	1	2.257e-06	1476	species	Sporosarcina psychrophila
3.29e-05	2	2	6	1	2.121e-06	1474	species	Sporosarcina pasteurii
1.645e-05	1	1	4	1	1.342e-06	298596	species	Sporosarcina ureilytica
0.0002138	13	0	26	1	6.871e-07	1372	genus	Planococcus
9.869e-05	6	0	9	1	9.646e-07	2662419	no rank	unclassified Planococcus
4.935e-05	3	3	3	1	1.128e-06	2058136	species	Planococcus sp. MB-3u-03
3.29e-05	2	2	4	1	1.018e-06	2213202	species	Planococcus sp. Y42
1.645e-05	1	1	2	1	7.292e-07	1526927	species	Planococcus sp. PAMC 21323
3.29e-05	2	2	4	1	1.674e-06	192421	species	Planococcus maritimus
1.645e-05	1	1	5	1	1.807e-06	414778	species	Planococcus donghaensis
1.645e-05	1	1	3	1	1.097e-06	1038856	species	Planococcus plakortidis
1.645e-05	1	1	3	1	1.041e-06	1302659	species	Planococcus versutus
1.645e-05	1	1	1	1	8.66e-07	1374	species	Planococcus kocurii
1.645e-05	1	1	1	1	3.812e-07	200991	species	Planococcus rifietoensis
0.0001645	10	0	50	1	8.241e-06	651660	genus	Paenisporosarcina
0.000148	9	9	46	1	1.235e-05	417367	species	Paenisporosarcina antarctica
1.645e-05	1	0	4	1	1.707e-06	2642018	no rank	unclassified Paenisporosarcina
1.645e-05	1	1	4	1	1.707e-06	2320858	species	Paenisporosarcina sp. K2R23-3
8.224e-05	5	0	33	1.73	8.393e-06	157226	genus	Jeotgalibacillus
8.224e-05	5	5	33	1.73	8.393e-06	1508404	species	Jeotgalibacillus malaysiensis
4.935e-05	3	0	26	1	6.835e-06	162291	genus	Planomicrobium
4.935e-05	3	3	26	1	6.835e-06	459472	species	Planomicrobium glaciei
4.935e-05	3	0	22	1	2.456e-06	648800	genus	Solibacillus
3.29e-05	2	0	12	1	3.084e-06	2637870	no rank	unclassified Solibacillus
3.29e-05	2	2	12	1	3.084e-06	2048654	species	Solibacillus sp. R5-41
1.645e-05	1	1	10	1	1.977e-06	76853	species	Solibacillus silvestris
3.29e-05	2	0	4	1	1.392e-06	160795	genus	Ureibacillus
3.29e-05	2	2	4	1	1.392e-06	51173	species	Ureibacillus thermosphaericus
1.645e-05	1	0	3	1	5.718e-07	1649	genus	Kurthia
1.645e-05	1	0	3	1	1.103e-06	2644826	no rank	unclassified Kurthia
1.645e-05	1	1	3	1	1.103e-06	1750719	species	Kurthia sp. 11kri321
1.645e-05	1	0	2	1	6.307e-07	648802	genus	Rummeliibacillus
1.645e-05	1	1	2	1	6.307e-07	241244	species	Rummeliibacillus stabekisii
0.0006251	38	2	248	1	1.575e-06	90964	family	Staphylococcaceae
0.000477	29	8	204	1	1.439e-06	1279	genus	Staphylococcus
0.0001645	10	8	59	1	4.325e-06	1280	species	Staphylococcus aureus
1.645e-05	1	0	2	1	2.782e-06	46170	subspecies	Staphylococcus aureus subsp. aureus
1.645e-05	1	1	2	1	7.126e-06	869816	strain	Staphylococcus aureus subsp. aureus JKD6159
1.645e-05	1	1	1	1	6.505e-05	273036	strain	Staphylococcus aureus RF122
3.29e-05	2	2	5	1	2.07e-06	42858	species	Staphylococcus lentus
1.645e-05	1	1	4	1	1.967e-06	1284	species	Staphylococcus hyicus
1.645e-05	1	1	3	1	7.794e-07	29385	species	Staphylococcus saprophyticus
1.645e-05	1	1	3	1	1.276e-06	308354	species	Staphylococcus simiae
1.645e-05	1	1	2	1	4.406e-07	1288	species	Staphylococcus xylosus
1.645e-05	1	1	2	1	7.287e-07	45972	species	Staphylococcus pasteuri
1.645e-05	1	1	1	1	2.537e-07	283734	species	Staphylococcus pseudintermedius
1.645e-05	1	1	1	1	4.313e-07	29378	species	Staphylococcus arlettae
1.645e-05	1	1	1	1	5.453e-07	53344	species	Staphylococcus delphini
1.645e-05	1	1	1	1	5.178e-07	1294	species	Staphylococcus muscae
6.58e-05	4	1	15	1	1.636e-06	69965	genus	Macrococcus
3.29e-05	2	2	9	1	2.065e-06	1855823	species	Macrococcus canis
1.645e-05	1	0	4	1	1.893e-06	2619255	no rank	unclassified Macrococcus
1.645e-05	1	1	4	1	1.893e-06	1898474	species	Macrococcus sp. IME1552
3.29e-05	2	0	11	1	4.132e-06	45669	genus	Salinicoccus
3.29e-05	2	2	11	1	4.132e-06	407035	species	Salinicoccus halodurans
1.645e-05	1	0	3	1	1.884e-06	2005363	genus	Auricoccus
1.645e-05	1	1	3	1	1.884e-06	1849491	species	Auricoccus indicus
0.0005593	34	1	118	1.31	6.326e-06	186824	family	Thermoactinomycetaceae
0.0002303	14	1	32	1.59	4.827e-06	1274351	genus	Kroppenstedtia
0.0001316	8	8	18	1.61	5.279e-06	714067	species	Kroppenstedtia eburnea
8.224e-05	5	5	10	1.6	3.109e-06	1380685	species	Kroppenstedtia pulmonis
0.0001316	8	0	25	1.16	9.386e-06	2689589	genus	Staphylospora
0.0001316	8	8	25	1.16	9.386e-06	2490858	species	Staphylospora marina
6.58e-05	4	0	27	1.33	8.386e-06	292635	genus	Laceyella
6.58e-05	4	4	27	1.33	8.386e-06	37482	species	Laceyella sacchari
6.58e-05	4	0	12	1.25	4.36e-06	2023	genus	Thermoactinomyces
6.58e-05	4	4	12	1.25	4.36e-06	2026	species	Thermoactinomyces vulgaris
4.935e-05	3	0	13	1	3.842e-06	1677050	genus	Novibacillus
4.935e-05	3	3	13	1	3.842e-06	1471761	species	Novibacillus thermophilus
0.000477	29	0	293	1.02	1.006e-05	539002	no rank	Bacillales incertae sedis
0.0002961	18	0	263	1	3.229e-05	539738	no rank	Bacillales Family XI. Incertae Sedis
0.0002961	18	1	263	1	3.229e-05	1378	genus	Gemella
0.0002303	14	14	211	1	0.0001105	29391	species	Gemella morbillorum
3.29e-05	2	1	26	1	1.799e-05	2624949	no rank	unclassified Gemella
1.645e-05	1	1	25	1	0.0003154	1785995	species	Gemella sp. oral taxon 928
1.645e-05	1	1	2	1	6.162e-07	1379	species	Gemella haemolysans
0.0001809	11	0	30	1.17	1.43e-06	539742	no rank	Bacillales Family XII. Incertae Sedis
0.0001809	11	0	30	1.17	1.43e-06	33986	genus	Exiguobacterium
8.224e-05	5	0	10	1.5	4.019e-06	132920	species	Exiguobacterium antarcticum
8.224e-05	5	5	10	1.5	4.019e-06	1087448	strain	Exiguobacterium antarcticum B7
4.935e-05	3	0	10	1	9.991e-07	2644629	no rank	unclassified Exiguobacterium
3.29e-05	2	2	6	1	2.086e-06	360911	species	Exiguobacterium sp. AT1b
1.645e-05	1	1	4	1	1.432e-06	2051906	species	Exiguobacterium sp. N4-1P
3.29e-05	2	2	8	1	3.152e-06	340146	species	Exiguobacterium mexicanum
1.645e-05	1	0	1	1	3.715e-07	332410	species	Exiguobacterium sibiricum
1.645e-05	1	1	1	1	3.715e-07	262543	strain	Exiguobacterium sibiricum 255-15
0.0001151	7	0	34	1.06	8.298e-07	186820	family	Listeriaceae
9.869e-05	6	1	26	1.08	6.948e-07	1637	genus	Listeria
1.645e-05	1	1	6	1	4.339e-07	1639	species	Listeria monocytogenes
1.645e-05	1	1	5	1	2.231e-06	1643	species	Listeria welshimeri
1.645e-05	1	1	3	1	8.795e-07	1640	species	Listeria seeligeri
1.645e-05	1	0	2	1	1.046e-06	2642072	no rank	unclassified Listeria
1.645e-05	1	1	2	1	1.046e-06	1844999	species	Listeria sp. PSOL-1
1.645e-05	1	1	1	1	2.15e-07	1638	species	Listeria ivanovii
1.645e-05	1	0	8	1	2.253e-06	2755	genus	Brochothrix
1.645e-05	1	1	8	1	2.253e-06	2756	species	Brochothrix thermosphacta
1.645e-05	1	0	3	1	4.167e-07	186821	family	Sporolactobacillaceae
1.645e-05	1	0	3	1	8.747e-07	663587	no rank	Sporolactobacillaceae incertae sedis
1.645e-05	1	0	3	1	8.747e-07	85683	species	[Bacillus] selenitireducens
1.645e-05	1	1	3	1	8.747e-07	439292	strain	[Bacillus] selenitireducens MLS10
0.003619	220	3	2291	1.05	3.121e-06	186826	order	Lactobacillales
0.002286	139	1	2002	1.01	8.732e-06	1300	family	Streptococcaceae
0.002204	134	48	1989	1.01	1.006e-05	1301	genus	Streptococcus
0.0004935	30	1	341	1	5.636e-05	671232	species group	Streptococcus anginosus group
0.0003619	22	20	231	1	9.176e-05	1328	species	Streptococcus anginosus
3.29e-05	2	2	14	1	0.0001016	862971	strain	Streptococcus anginosus C238
9.869e-05	6	3	42	1	1.575e-05	1338	species	Streptococcus intermedius
3.29e-05	2	2	5	1	2.536e-05	862966	strain	Streptococcus intermedius C270
1.645e-05	1	1	7	1	3.447e-05	862967	strain	Streptococcus intermedius B196
1.645e-05	1	0	23	1	4.859e-05	76860	species	Streptococcus constellatus
1.645e-05	1	1	23	1	4.859e-05	184250	subspecies	Streptococcus constellatus subsp. pharyngis
0.000329	20	19	253	1	3.013e-05	1305	species	Streptococcus sanguinis
1.645e-05	1	1	9	1	1.256e-05	388919	strain	Streptococcus sanguinis SK36
0.000148	9	4	74	1	1.815e-05	45634	species	Streptococcus cristatus
8.224e-05	5	5	53	1	2.268e-05	889201	strain	Streptococcus cristatus ATCC 51100
4.935e-05	3	1	34	1	6.173e-06	1303	species	Streptococcus oralis
1.645e-05	1	1	1	1	1.314e-06	1077464	subspecies	Streptococcus oralis subsp. tigurinus
1.645e-05	1	1	1	1	1.01e-06	1891914	subspecies	Streptococcus oralis subsp. oralis
4.935e-05	3	3	4	2.75	2.097e-06	113107	species	Streptococcus australis
3.29e-05	2	1	26	1	1.948e-06	1307	species	Streptococcus suis
1.645e-05	1	1	22	1	8.144e-05	1340847	strain	Streptococcus suis T15
3.29e-05	2	2	20	1	3.324e-06	1302	species	Streptococcus gordonii
3.29e-05	2	0	7	1	4.115e-07	2608887	no rank	unclassified Streptococcus
1.645e-05	1	1	4	1	9.323e-06	1940319	species	Streptococcus sp. DAT741
1.645e-05	1	1	3	1	1.902e-06	712633	species	Streptococcus sp. oral taxon 431
3.29e-05	2	2	5	1	7.456e-07	1313	species	Streptococcus pneumoniae
3.29e-05	2	2	2	1	7.086e-07	361101	species	Streptococcus pseudoporcinus
1.645e-05	1	1	45	1	8.685e-06	28037	species	Streptococcus mitis
1.645e-05	1	1	17	1	4.238e-05	2490633	species	Streptococcus periodonticum
1.645e-05	1	0	7	1	6.928e-07	119603	species group	Streptococcus dysgalactiae group
1.645e-05	1	0	7	1	1.301e-06	1336	species	Streptococcus equi
1.645e-05	1	1	7	1	2.012e-06	40041	subspecies	Streptococcus equi subsp. zooepidemicus
1.645e-05	1	1	6	1	7.021e-06	78535	species	Streptococcus viridans
1.645e-05	1	1	3	1	1.628e-06	1888195	species	Streptococcus himalayensis
1.645e-05	1	1	3	1	3.562e-06	33040	species	Streptococcus milleri
1.645e-05	1	1	2	1	1.15e-06	1345	species	Streptococcus ferus
1.645e-05	1	1	2	1	8.109e-07	1311	species	Streptococcus agalactiae
1.645e-05	1	1	1	1	3.957e-07	1335	species	Streptococcus equinus
1.645e-05	1	1	1	1	1.606e-07	1314	species	Streptococcus pyogenes
1.645e-05	1	1	1	1	1.872e-07	1304	species	Streptococcus salivarius
6.58e-05	4	1	14	1	4.475e-07	1357	genus	Lactococcus
1.645e-05	1	1	5	1	1.114e-06	2643510	no rank	unclassified Lactococcus
1.645e-05	1	0	4	1	3.08e-07	1358	species	Lactococcus lactis
1.645e-05	1	1	4	1	9.167e-07	1359	subspecies	Lactococcus lactis subsp. cremoris
1.645e-05	1	1	1	1	2.021e-07	1364	species	Lactococcus piscium
0.0007073	43	0	142	1.11	4.784e-07	33958	family	Lactobacillaceae
0.0006909	42	5	138	1.12	4.914e-07	1578	genus	Lactobacillus
0.0001151	7	4	13	1.31	1.913e-06	1584	species	Lactobacillus delbrueckii
4.935e-05	3	3	1	3	2.029e-06	249265	subspecies	Lactobacillus delbrueckii subsp. indicus
0.0001151	7	7	5	2.4	3.12e-06	35787	species	Lactobacillus pontis
8.224e-05	5	5	26	1.04	3.947e-06	1613	species	Lactobacillus fermentum
3.29e-05	2	2	11	1.36	2.133e-06	304207	species	Lactobacillus harbinensis
3.29e-05	2	2	4	1	1.359e-06	88233	species	Lactobacillus manihotivorans
1.645e-05	1	0	8	1	4.245e-06	1623	species	Lactobacillus ruminis
1.645e-05	1	1	8	1	4.245e-06	1069534	strain	Lactobacillus ruminis ATCC 27782
1.645e-05	1	1	8	1	1.166e-06	47715	species	Lactobacillus rhamnosus
1.645e-05	1	1	7	1	2.467e-06	109790	species	Lactobacillus jensenii
1.645e-05	1	1	5	1	1.699e-06	375175	species	Lactobacillus backii
1.645e-05	1	1	4	1	2.003e-06	1601	species	Lactobacillus agilis
1.645e-05	1	0	4	1	2.795e-06	1603	species	Lactobacillus amylophilus
1.645e-05	1	1	4	1	2.795e-06	1423721	strain	Lactobacillus amylophilus DSM 20533 = JCM 1125
1.645e-05	1	0	2	1	6.273e-07	97478	species	Lactobacillus mucosae
1.645e-05	1	1	2	1	1.603e-06	1130798	strain	Lactobacillus mucosae LM1
1.645e-05	1	0	2	1	9.126e-07	1579	species	Lactobacillus acidophilus
1.645e-05	1	1	2	1	0.0003453	272621	strain	Lactobacillus acidophilus NCFM
1.645e-05	1	0	1	1	6.776e-08	655183	species group	Lactobacillus casei group
1.645e-05	1	1	1	1	1.734e-07	1597	species	Lactobacillus paracasei
1.645e-05	1	1	1	1	3.567e-07	637971	species	Lactobacillus koreensis
1.645e-05	1	1	1	1	4.813e-07	89059	species	Lactobacillus acidipiscis
1.645e-05	1	1	1	1	7.229e-07	1625	species	Lactobacillus sanfranciscensis
1.645e-05	1	1	1	1	1.159e-07	1589	species	Lactobacillus pentosus
1.645e-05	1	1	1	1	4.117e-07	147802	species	Lactobacillus iners
1.645e-05	1	0	4	1	2.621e-07	1253	genus	Pediococcus
1.645e-05	1	1	3	1	1.636e-06	114090	species	Pediococcus inopinatus
0.0003454	21	0	82	1.5	8.214e-07	81852	family	Enterococcaceae
0.0002138	13	2	56	1.73	7.289e-07	1350	genus	Enterococcus
9.869e-05	6	5	21	2.86	2.271e-06	1352	species	Enterococcus faecium
1.645e-05	1	1	6	1	0.0004457	1305849	strain	Enterococcus faecium Aus0085
3.29e-05	2	2	2	2	2.351e-07	33945	species	Enterococcus avium
1.645e-05	1	1	8	1	1.183e-06	53346	species	Enterococcus mundtii
1.645e-05	1	1	5	1	2.098e-06	1805431	species	Enterococcus saigonensis
1.645e-05	1	1	2	1	4.248e-07	53345	species	Enterococcus durans
6.58e-05	4	0	16	1	1.336e-06	2737	genus	Vagococcus
4.935e-05	3	0	13	1	1.641e-06	2648499	no rank	unclassified Vagococcus
3.29e-05	2	2	7	1	2.57e-06	2714947	species	Vagococcus sp. HDW17B
1.645e-05	1	1	4	1	2.849e-06	2714946	species	Vagococcus sp. HDW17A
1.645e-05	1	1	1	1	5.136e-07	519472	species	Vagococcus teuberi
3.29e-05	2	0	6	1	2.821e-06	33969	genus	Melissococcus
3.29e-05	2	1	6	1	2.821e-06	33970	species	Melissococcus plutonius
[truncated: 5,587 more rows]

## Sheet: PAL001B
# KrakenUniq v0.7.3 DATE:2024-05-23T12:22:44Z DB:/gpfs/space/GI/ebc_data/seqdata/aDNA/Metagenomics/kraken_all_databases/Databases_Toni/5-Kraken_Uniq_Pathogens/ DB_SIZE:412029195232 WD:/gpfs/space/GI/ebc_data/seqdata/aDNA/Unpublished/Ancestors_Metagenomics/4-Concretions/1-Project_folder/1-Data/2-Inputfiles
# CL:perl /gpfs/space/GI/ebc_data/seqdata/aDNA/Scripts/2-ADMMA/ADMMA/env/KrakenUniq/bin/krakenuniq --db /gpfs/space/GI/ebc_data/seqdata/aDNA/Metagenomics/kraken_all_databases/Databases_Toni/5-Kraken_Uniq_Pathogens/ --threads 4 --preload-size 80G --classified-out /gpfs/space/GI/ebc_data/seqdata/aDNA/Unpublished/Ancestors_Metagenomics/4-Concretions/1-Project_folder/1-Data/3-Runs/Data_Concretions/PA…
%	reads	taxReads	kmers	dup	cov	taxID	rank	taxName
76.87	9164324	9164324	154944909	1.22	623	0	no rank	unclassified
23.13	2757499	33	15528523	2.07	0.0004523	1	no rank	root
23.13	2757434	233	15528523	2.07	0.0004557	131567	no rank	cellular organisms
23.06	2749041	9596	15494849	2.07	0.0006335	2	superkingdom	Bacteria
18.52	2207752	1175	11841836	2.22	0.001309	1783272	clade	Terrabacteria group
12.52	1493140	873	7228957	2.34	0.001544	201174	phylum	Actinobacteria
7.391	881148	16930	5324988	1.85	0.001167	1760	class	Actinobacteria
3.806	453711	0	2417092	1.8	0.02499	2037	order	Actinomycetales
3.806	453711	1488	2417092	1.8	0.02499	2049	family	Actinomycetaceae
3.362	400864	47986	1891475	2.01	0.03459	1654	genus	Actinomyces
2.578	307358	7206	1326177	2.14	0.04945	2609248	no rank	unclassified Actinomyces
2.292	273201	273201	1191082	2.16	0.3792	712122	species	Actinomyces sp. oral taxon 414
0.1265	15082	0	72846	1.41	0.03068	706438	species	Actinomyces sp. oral taxon 171
0.1265	15082	15082	72846	1.41	0.03068	706439	strain	Actinomyces sp. oral taxon 171 str. F0337
0.03379	4028	4028	14009	1.91	0.004828	2081702	species	Actinomyces sp. oral taxon 897
0.01231	1468	1468	4319	1.76	0.001501	2560010	species	Actinomyces sp. dk561
0.01191	1420	1420	4098	1.76	0.001367	2079536	species	Actinomyces sp. Z16
0.01118	1333	1333	4178	1.7	0.00198	1851395	species	Actinomyces sp. Chiba101
0.009135	1089	1089	3024	1.79	0.001133	2057798	species	Actinomyces sp. 432
0.007935	946	946	2955	1.61	0.001755	2737173	species	Actinomyces sp. zg-325
0.007432	886	886	2642	1.69	0.001051	2057743	species	Actinomyces sp. 299
0.005863	699	699	2089	1.59	0.0008448	2321394	species	Actinomyces sp. 2129
0.2082	24818	24818	106163	1.75	0.03734	1656	species	Actinomyces viscosus
0.04492	5355	5355	26509	1.33	0.02452	544580	species	Actinomyces oris
0.04137	4932	4932	24078	1.33	0.02243	1655	species	Actinomyces naeslundii
0.02256	2690	2690	8066	1.79	0.003076	111015	species	Actinomyces radicidentis
0.02211	2636	2636	8058	1.75	0.002769	52774	species	Actinomyces slackii
0.0213	2539	2539	7620	1.82	0.002706	52771	species	Actinomyces howellii
0.009302	1109	1109	3423	1.55	0.0009896	2057800	species	Actinomyces qiguomingii
0.006627	790	790	2556	1.56	0.001521	1960083	species	Actinomyces gaoshouyii
0.004739	565	565	1967	1.41	0.0008003	1659	species	Actinomyces israelii
0.0005033	60	60	259	1.14	0.0001395	1852377	species	Actinomyces pacaensis
0.0002181	26	26	77	1.21	3.574e-05	1912795	species	Actinomyces tangfeifanii
0.2525	30107	379	306217	1.08	0.02919	2529408	genus	Schaalia
0.1856	22131	22131	229451	1.09	0.1186	52773	species	Schaalia meyeri
0.0425	5067	0	51556	1.06	0.02407	181487	species	Schaalia cardiffensis
0.0425	5067	5067	51556	1.06	0.02407	888050	strain	Schaalia cardiffensis F0333
0.02098	2501	2501	16982	1.08	0.004204	1660	species	Schaalia odontolytica
0.0002433	29	0	97	1.32	4.141e-05	2691889	no rank	unclassified Schaalia
0.0002433	29	29	97	1.32	4.141e-05	2758572	species	Schaalia sp. JY-X169
0.1734	20669	0	186085	1.1	0.09798	2740557	genus	Pauljensenia
0.1734	20669	20669	186085	1.1	0.09798	178339	species	Pauljensenia hongkongensis
0.001812	216	9	816	1.57	0.0001097	1522056	genus	Flaviflexus
0.001065	127	127	510	1.64	0.0002112	1282737	species	Flaviflexus salsibiostraticola
0.000671	80	3	283	1.32	5.654e-05	2623556	no rank	unclassified Flaviflexus
0.0003439	41	41	125	1.45	5.577e-05	2758573	species	Flaviflexus sp. dk850
0.000302	36	36	150	1.19	5.437e-05	2496867	species	Flaviflexus sp. H23T48
0.00125	149	1	476	1.53	6.948e-05	1069494	genus	Trueperella
0.0009478	113	111	353	1.6	7.297e-05	1661	species	Trueperella pyogenes
1.678e-05	2	2	5	1	3.08e-05	1435056	strain	Trueperella pyogenes TP8
0.0002936	35	35	122	1.34	6.063e-05	312285	species	Trueperella bialowiezensis
0.0006207	74	0	198	1.59	7.297e-05	76833	genus	Actinobaculum
0.0006207	74	0	198	1.59	7.297e-05	2609299	no rank	unclassified Actinobaculum
0.0006207	74	74	198	1.59	7.297e-05	2495645	species	Actinobaculum sp. 313
0.0005536	66	0	282	1.36	3.359e-05	28263	genus	Arcanobacterium
0.0003271	39	0	170	1.32	3.854e-05	2631020	no rank	unclassified Arcanobacterium
0.0003104	37	37	162	1.34	6.299e-05	2758440	species	Arcanobacterium sp. JY-X040
1.678e-05	2	2	8	1	4.35e-06	2722751	species	Arcanobacterium sp. 2701
0.0001678	20	20	76	1.55	3.702e-05	28264	species	Arcanobacterium haemolyticum
5.872e-05	7	7	31	1.13	1.666e-05	131112	species	Arcanobacterium phocae
0.0003858	46	0	160	1.99	7.638e-05	2050	genus	Mobiluncus
0.0003858	46	0	160	1.99	7.638e-05	2051	species	Mobiluncus curtisii
0.0003858	46	46	160	1.99	7.638e-05	548479	strain	Mobiluncus curtisii ATCC 43063
0.0002684	32	0	117	1.21	5.587e-05	1653174	genus	Actinotignum
0.0002684	32	32	117	1.21	5.587e-05	59505	species	Actinotignum schaalii
3.132	373419	486	2564496	1.91	0.01048	85009	order	Propionibacteriales
3.113	371068	1332	2560200	1.91	0.02844	31957	family	Propionibacteriaceae
3.059	364719	0	2535483	1.91	0.4689	1912217	genus	Pseudopropionibacterium
3.059	364719	364709	2535483	1.91	0.4689	1750	species	Pseudopropionibacterium propionicum
8.388e-05	10	10	42	2.88	0.1063	767029	strain	Pseudopropionibacterium propionicum F0230a
0.01324	1579	128	3836	2.17	0.0003783	1743	genus	Propionibacterium
0.00463	552	552	1591	2.02	0.0005836	556499	species	Propionibacterium acidifaciens
0.003783	451	451	1022	2.17	0.0003661	119981	species	Propionibacterium australiense
0.003758	448	420	961	2.18	0.0002112	1744	species	Propionibacterium freudenreichii
0.0002265	27	19	83	2.76	0.0007702	1752	subspecies	Propionibacterium freudenreichii subsp. shermanii
6.71e-05	8	8	12	3.58	0.000432	754252	strain	Propionibacterium freudenreichii subsp. shermanii CIRM-BIA1
8.388e-06	1	1	3	1	3.115e-05	66712	subspecies	Propionibacterium freudenreichii subsp. freudenreichii
0.008908	1062	93	3689	1.55	0.0002359	72763	genus	Tessaracoccus
0.002105	251	251	771	1.68	0.0002359	399497	species	Tessaracoccus flavescens
0.002022	241	0	787	1.66	0.0002657	2635419	no rank	unclassified Tessaracoccus
0.002022	241	241	787	1.66	0.0002657	1909732	species	Tessaracoccus sp. T2.5-30
0.001409	168	168	652	1.51	0.0002157	1610493	species	Tessaracoccus flavus
0.001376	164	164	516	1.4	0.0001416	1332264	species	Tessaracoccus aquimaris
0.001216	145	145	488	1.5	0.0001846	2161816	species	Tessaracoccus timonensis
0.005964	711	67	1876	1.72	0.0001402	1912215	genus	Acidipropionibacterium
0.002047	244	244	629	1.62	0.0001287	1749	species	Acidipropionibacterium jensenii
0.001938	231	230	594	1.74	0.000117	1748	species	Acidipropionibacterium acidipropionici
8.388e-06	1	1	13	1.23	3.629e-05	1171373	strain	Acidipropionibacterium acidipropionici ATCC 4875
0.001418	169	169	435	1.93	0.0001421	2057246	species	Acidipropionibacterium virtanenii
0.004588	547	17	2024	1.46	0.0001901	1912216	genus	Cutibacterium
0.001963	234	169	567	1.63	0.0001409	33010	species	Cutibacterium avidum
0.0005452	65	65	152	1.65	0.0001001	1170318	strain	Cutibacterium avidum 44067
0.001443	172	172	949	1.31	0.0002132	1747	species	Cutibacterium acnes
0.00104	124	124	435	1.53	0.0002131	33011	species	Cutibacterium granulosum
0.003867	461	28	966	1.95	4.466e-05	29404	genus	Microlunatus
0.001401	167	0	276	2.21	5.059e-05	29405	species	Microlunatus phosphovorus
0.001401	167	167	276	2.21	5.059e-05	1032480	strain	Microlunatus phosphovorus NM-1
0.001384	165	4	440	1.79	4.571e-05	2619695	no rank	unclassified Microlunatus
0.0006794	81	81	239	1.71	5.033e-05	2672569	species	Microlunatus sp. Gsoil 973
0.000671	80	80	193	1.84	3.966e-05	2596828	species	Microlunatus sp. KUDC0627
0.0008472	101	101	181	1.69	2.781e-05	630515	species	Microlunatus soli
0.002231	266	0	537	2.35	0.0001608	1085622	genus	Propioniciclava
0.002231	266	0	537	2.35	0.0001608	2642922	no rank	unclassified Propioniciclava
0.002231	266	266	537	2.35	0.0001608	2714937	species	Propioniciclava sp. HDW11
0.001501	179	0	289	1.94	8.325e-05	1911549	genus	Raineyella
0.001501	179	0	289	1.94	8.325e-05	2662260	no rank	unclassified Raineyella
0.001501	179	179	289	1.94	8.325e-05	2662261	species	Raineyella sp. CBA3103
0.001132	135	0	364	1.83	8.769e-05	1278221	genus	Auraticoccus
0.001132	135	135	364	1.83	8.769e-05	675864	species	Auraticoccus monumenti
0.0006459	77	0	149	2.21	7.634e-05	203133	genus	Propionimicrobium
0.0006459	77	0	149	2.21	7.634e-05	2633994	no rank	unclassified Propionimicrobium
0.0006459	77	77	149	2.21	7.634e-05	1871034	species	Propionimicrobium sp. Marseille-P3275
0.01564	1865	67	4950	1.64	3.201e-05	85015	family	Nocardioidaceae
0.008531	1017	84	2664	1.64	2.751e-05	1839	genus	Nocardioides
0.00541	645	42	1719	1.63	2.618e-05	2615069	no rank	unclassified Nocardioides
0.000411	49	49	109	1.74	2.934e-05	2558918	species	Nocardioides sp. SB3-45
0.000411	49	49	87	2.08	2.159e-05	2589074	species	Nocardioides sp. KUDC 5002
0.0003607	43	43	84	2.32	2.241e-05	2663857	species	Nocardioides sp. zg-579
0.0003439	41	41	101	1.59	2.878e-05	2483798	species	Nocardioides sp. 603
0.0003355	40	40	109	1.64	3.097e-05	2045452	species	Nocardioides sp. 78
0.0003271	39	39	139	1.38	3.661e-05	2592334	species	Nocardioides sp. JQ2195
0.0003271	39	39	113	1.49	2.917e-05	2582905	species	Nocardioides sp. S-1144
0.0002936	35	35	94	1.76	2.477e-05	110319	species	Nocardioides sp. CF8
0.0002852	34	34	143	1.34	4.632e-05	2500546	species	Nocardioides sp. HY056
0.0002852	34	34	113	1.46	3.031e-05	2662361	species	Nocardioides sp. dk884
0.0002768	33	33	99	1.43	2.064e-05	196162	species	Nocardioides sp. JS614
0.0002768	33	33	74	1.68	2.039e-05	2760089	species	Nocardioides sp. S-713
0.0002684	32	32	52	2.21	1.134e-05	2712223	species	Nocardioides sp. R-3366
0.00026	31	31	68	1.9	1.784e-05	2714939	species	Nocardioides sp. HDW12B
0.0002516	30	30	90	1.56	1.847e-05	2486272	species	Nocardioides sp. WS12
0.0001929	23	23	69	1.19	2.007e-05	2714938	species	Nocardioides sp. HDW12A
0.000151	18	18	58	1.36	1.832e-05	2575373	species	Nocardioides sp. dk3136
0.0004026	48	48	112	1.8	2.032e-05	449461	species	Nocardioides humi
0.0003775	45	45	102	1.6	2.789e-05	2518371	species	Nocardioides seonyuensis
0.0003104	37	37	91	1.81	3.194e-05	1804624	species	Nocardioides baekrokdamisoli
0.000302	36	36	57	2.11	1.361e-05	1643322	species	Nocardioides ungokensis
0.0002852	34	34	94	1.5	2.67e-05	419476	species	Nocardioides marinisabuli
0.0002768	33	0	95	1.68	2.516e-05	450734	species	Nocardioides dokdonensis
0.0002768	33	33	95	1.68	2.516e-05	1300347	strain	Nocardioides dokdonensis FR1436
0.0002433	29	29	78	1.6	2.488e-05	402297	species	Nocardioides daphniae
0.0002181	26	26	79	1.48	2.148e-05	2518370	species	Nocardioides euryhalodurans
0.001946	232	12	520	1.7	2.668e-05	2040	genus	Aeromicrobium
0.00109	130	4	272	1.85	2.708e-05	2633570	no rank	unclassified Aeromicrobium
0.0005117	61	61	114	2.24	3.522e-05	2107713	species	Aeromicrobium sp. A1-2
0.0002768	33	33	77	1.6	2.328e-05	2662028	species	Aeromicrobium sp. MF47
0.0002684	32	32	72	1.51	2.164e-05	2079793	species	Aeromicrobium sp. 592
0.0003355	40	0	69	1.96	2.403e-05	219314	species	Aeromicrobium marinum
0.0003355	40	40	69	1.96	2.403e-05	585531	strain	Aeromicrobium marinum DSM 15272
0.0002516	30	30	67	1.36	2.096e-05	1736691	species	Aeromicrobium choanae
0.0001678	20	20	68	1.32	2.043e-05	2041	species	Aeromicrobium erythreum
0.001803	215	0	485	1.9	0.0001337	116071	genus	Micropruina
0.001803	215	215	485	1.9	0.0001337	75385	species	Micropruina glycogenica
0.001107	132	6	383	1.56	4.572e-05	53387	genus	Friedmanniella
0.000562	67	67	151	1.68	3.716e-05	546874	species	Friedmanniella sagamiharensis
0.0004949	59	59	213	1.44	4.95e-05	546871	species	Friedmanniella luteola
0.0005117	61	0	278	1.38	3.879e-05	182639	genus	Kribbella
0.0005117	61	0	278	1.38	3.879e-05	182640	species	Kribbella flavida
0.0005117	61	61	278	1.38	3.879e-05	479435	strain	Kribbella flavida DSM 17836
0.0003439	41	0	93	1.63	1.533e-05	117156	genus	Actinopolymorpha
0.0003439	41	41	93	1.63	1.533e-05	117157	species	Actinopolymorpha singaporensis
0.0003439	41	0	77	1.91	2.135e-05	86795	genus	Marmoricola
0.0003439	41	41	77	1.91	2.135e-05	642780	species	Marmoricola scoriae
0.0002516	30	0	67	1.18	1.346e-05	2044	genus	Pimelobacter
0.0002516	30	30	67	1.18	1.346e-05	2045	species	Pimelobacter simplex
0.0002433	29	0	70	1.69	1.763e-05	1546255	genus	Mumia
0.0002433	29	0	70	1.69	1.763e-05	2621872	no rank	unclassified Mumia
0.0002433	29	29	70	1.69	1.763e-05	2708082	species	Mumia sp. ZJ1417
0.1535	18299	334	113519	1.13	9.565e-05	85007	order	Corynebacteriales
0.1145	13648	12	98341	1.08	0.0004496	1653	family	Corynebacteriaceae
0.1144	13636	204	98210	1.08	0.000454	1716	genus	Corynebacterium
0.09975	11892	11892	92377	1.06	0.02334	43768	species	Corynebacterium matruchotii
0.001543	184	1	556	1.32	2.404e-05	2624378	no rank	unclassified Corynebacterium
0.000302	36	36	90	1.39	2.938e-05	2675219	species	Corynebacterium sp. 2039
0.0002265	27	27	49	1.51	2.162e-05	2487892	species	Corynebacterium sp. LMM-1652
0.0002097	25	25	106	1.16	4.408e-05	2675216	species	Corynebacterium sp. 1959
0.0001929	23	23	81	1.37	3.534e-05	2080740	species	Corynebacterium sp. 2183
0.0001845	22	22	72	1.24	3.306e-05	2079535	species	Corynebacterium sp. 2184
0.000151	18	18	79	1.27	3.077e-05	2675218	species	Corynebacterium sp. 2019
0.000151	18	18	37	1.76	1.439e-05	699041	species	Corynebacterium sp. NML93-0612
0.0001007	12	12	35	1.17	1.574e-05	702967	species	Corynebacterium sp. NML98-0116
1.678e-05	2	2	5	1	3.6e-06	1487956	species	Corynebacterium sp. ATCC 6931
0.000453	54	32	146	1.34	3.306e-05	38289	species	Corynebacterium jeikeium
0.0001845	22	22	40	1.82	3.945e-05	306537	strain	Corynebacterium jeikeium K411
0.0004278	51	0	161	1.4	5.426e-05	152794	species	Corynebacterium efficiens
0.0004278	51	51	161	1.4	5.426e-05	196164	strain	Corynebacterium efficiens YS-314
0.0004026	48	0	142	1.88	6.273e-05	1230998	species	Corynebacterium frankenforstense
0.0004026	48	48	142	1.88	6.273e-05	1437875	strain	Corynebacterium frankenforstense DSM 45800
0.0003607	43	43	132	1.61	5.609e-05	441500	species	Corynebacterium timonense
0.0003439	41	0	104	1.87	3.529e-05	225326	species	Corynebacterium halotolerans
0.0003439	41	41	104	1.87	3.529e-05	1121362	strain	Corynebacterium halotolerans YIM 70093 = DSM 44683
0.0003439	41	0	84	1.74	2.433e-05	1404244	species	Corynebacterium glyciniphilum
0.0003439	41	41	84	1.74	2.433e-05	1404245	strain	Corynebacterium glyciniphilum AJ 3170
0.0003355	40	40	110	1.59	4.831e-05	1072256	species	Corynebacterium uterequi
0.0003271	39	0	93	1.3	3.51e-05	38305	species	Corynebacterium vitaeruminis
0.0003271	39	39	93	1.3	3.51e-05	1224164	strain	Corynebacterium vitaeruminis DSM 20294
0.000302	36	0	127	1.69	6.178e-05	191493	species	Corynebacterium sphenisci
0.000302	36	36	127	1.69	6.178e-05	1437874	strain	Corynebacterium sphenisci DSM 44792
0.000302	36	0	83	1.63	3.117e-05	575200	species	Corynebacterium maris
0.000302	36	36	83	1.63	3.117e-05	1224163	strain	Corynebacterium maris DSM 45190
0.0002936	35	35	102	1.53	2.548e-05	1725	species	Corynebacterium xerosis
0.0002684	32	0	90	1.51	3.116e-05	1032851	species	Corynebacterium nuruki
0.0002684	32	32	90	1.51	3.116e-05	863239	strain	Corynebacterium nuruki S6-4
0.0002349	28	11	125	1.18	2.139e-05	1717	species	Corynebacterium diphtheriae
5.872e-05	7	7	59	1	0.001001	698971	strain	Corynebacterium diphtheriae VA01
3.355e-05	4	4	9	2.22	7.665e-05	698962	strain	Corynebacterium diphtheriae 31A
2.516e-05	3	0	3	3.33	0.000179	1806053	no rank	Corynebacterium diphtheriae bv. mitis
2.516e-05	3	3	3	3.33	0.000179	1450520	strain	Corynebacterium diphtheriae bv. mitis str. ISS 3319
1.678e-05	2	2	3	2	7.583e-05	698970	strain	Corynebacterium diphtheriae HC04
8.388e-06	1	1	2	1	0.01093	257309	strain	Corynebacterium diphtheriae NCTC 13129
0.0002349	28	28	42	1.81	1.578e-05	161895	species	Corynebacterium phocae
0.0002265	27	27	90	2.18	2.02e-05	1718	species	Corynebacterium glutamicum
0.0002265	27	0	90	1.29	3.847e-05	349751	species	Corynebacterium marinum
0.0002265	27	27	90	1.29	3.847e-05	1224162	strain	Corynebacterium marinum DSM 44953
0.0002181	26	0	76	1.54	3.006e-05	89154	species	Corynebacterium terpenotabidum
0.0002181	26	26	76	1.54	3.006e-05	1200352	strain	Corynebacterium terpenotabidum Y-11
0.0002181	26	0	87	1.18	3.522e-05	1121358	species	Corynebacterium doosanense
0.0002181	26	26	87	1.18	3.522e-05	558173	strain	Corynebacterium doosanense CAU 212 = DSM 45436
0.0002097	25	0	63	1.81	2.369e-05	1231000	species	Corynebacterium lactis
0.0002097	25	25	63	1.81	2.369e-05	1408189	strain	Corynebacterium lactis RW2-5
0.0002097	25	24	50	1.64	6.086e-06	65058	species	Corynebacterium ulcerans
8.388e-06	1	1	7	1	1.521e-05	1006579	strain	Corynebacterium ulcerans FRC11
0.0002097	25	0	51	1.51	2.037e-05	169292	species	Corynebacterium aurimucosum
0.0002097	25	25	51	1.51	2.037e-05	548476	strain	Corynebacterium aurimucosum ATCC 700975
0.0002097	25	25	51	1.25	2.638e-05	38302	species	Corynebacterium mycetoides
0.0002013	24	24	71	1.61	2.989e-05	156978	species	Corynebacterium imitans
0.0002013	24	0	72	1.47	3.05e-05	1223514	species	Corynebacterium humireducens
0.0002013	24	24	72	1.47	3.05e-05	1223515	strain	Corynebacterium humireducens NBRC 106098 = DSM 45392
0.0002013	24	24	64	1.64	2.764e-05	161896	species	Corynebacterium camporealensis
0.0001845	22	22	59	2.17	2.308e-05	28028	species	Corynebacterium flavescens
0.0001845	22	22	80	1.32	3.12e-05	136857	species	Corynebacterium testudinoris
0.0001845	22	22	54	1.54	2.614e-05	2594913	species	Corynebacterium sanguinis
0.0001678	20	20	75	1.19	1.713e-05	43770	species	Corynebacterium striatum
0.0001678	20	20	41	1.49	1.3e-05	146827	species	Corynebacterium simulans
0.0001678	20	20	52	1.12	2.02e-05	1050174	species	Corynebacterium epidermidicanis
0.0001678	20	20	44	1.18	1.875e-05	2488819	species	Corynebacterium endometrii
0.0001678	20	20	40	1.23	1.691e-05	187491	species	Corynebacterium glaucum
0.0001594	19	19	88	1.28	4.044e-05	191610	species	Corynebacterium atypicum
0.0001426	17	0	64	1.38	2.328e-05	203263	species	Corynebacterium aquilae
0.0001426	17	17	64	1.38	2.328e-05	1431546	strain	Corynebacterium aquilae DSM 44791
0.0001426	17	17	68	1.12	3.204e-05	2079234	species	Corynebacterium geronticis
0.0001426	17	0	51	1.29	1.678e-05	1727	species	Corynebacterium variabile
0.0001426	17	17	51	1.29	1.678e-05	858619	strain	Corynebacterium variabile DSM 44702
0.0001426	17	0	46	1.33	2.08e-05	38288	species	Corynebacterium genitalium
0.0001426	17	17	46	1.33	2.08e-05	585529	strain	Corynebacterium genitalium ATCC 33030
0.0001342	16	14	73	1.27	2.771e-05	43771	species	Corynebacterium urealyticum
1.678e-05	2	2	9	1.44	1.824e-05	1267754	strain	Corynebacterium urealyticum DSM 7111
0.0001342	16	16	43	1.84	1.382e-05	1724	species	Corynebacterium renale
0.0001342	16	16	60	1.03	2.041e-05	1737425	species	Corynebacterium provencense
0.0001258	15	0	40	1.75	1.477e-05	1408191	species	Corynebacterium deserti
0.0001258	15	15	40	1.75	1.477e-05	931089	strain	Corynebacterium deserti GIMN1.010
0.0001258	15	15	54	1.26	2.162e-05	161899	species	Corynebacterium singulare
0.0001258	15	15	54	1.17	2.4e-05	43990	species	Corynebacterium segmentosum
0.0001258	15	15	8	3.62	4.592e-06	2719119	species	Corynebacterium rouxii
0.0001174	14	14	45	2.6	1.887e-05	156976	species	Corynebacterium riegelii
0.0001174	14	0	21	2.67	7.757e-06	1721	species	Corynebacterium callunae
0.0001174	14	14	21	2.67	7.757e-06	1121353	strain	Corynebacterium callunae DSM 20147
0.0001174	14	14	27	1.67	9.248e-06	1862358	species	Corynebacterium choanis
0.0001007	12	0	32	1.34	1.636e-05	42817	species	Corynebacterium argentoratense
0.0001007	12	12	32	1.34	1.636e-05	1348662	strain	Corynebacterium argentoratense DSM 44202
9.227e-05	11	11	58	1.22	1.481e-05	1719	species	Corynebacterium pseudotuberculosis
9.227e-05	11	11	37	1.32	1.794e-05	401472	species	Corynebacterium ureicelerivorans
9.227e-05	11	11	31	1.32	1.542e-05	1471400	species	Corynebacterium pelargi
9.227e-05	11	11	27	1.48	1.367e-05	2080757	species	Corynebacterium pseudopelargi
8.388e-05	10	0	53	1.19	2.208e-05	258224	species	Corynebacterium resistens
8.388e-05	10	10	53	1.19	2.208e-05	662755	strain	Corynebacterium resistens DSM 45100
7.549e-05	9	9	31	1.16	1.292e-05	38301	species	Corynebacterium minutissimum
7.549e-05	9	9	23	1.22	7.917e-06	35757	species	Corynebacterium cystitidis
6.71e-05	8	0	23	1.78	9.585e-06	161879	species	Corynebacterium kroppenstedtii
6.71e-05	8	8	23	1.78	9.585e-06	645127	strain	Corynebacterium kroppenstedtii DSM 44385
5.033e-05	6	0	35	1.51	1.273e-05	160386	species	Corynebacterium casei
5.033e-05	6	6	35	1.51	1.273e-05	1285583	strain	Corynebacterium casei LMG S-19264
5.033e-05	6	6	17	1.88	5.914e-06	1652495	species	Corynebacterium crudilactis
5.033e-05	6	6	18	1	5.371e-06	571915	species	Corynebacterium mustelae
4.194e-05	5	5	15	1.53	4.276e-06	1705	species	Corynebacterium stationis
3.355e-05	4	4	23	1	7.363e-06	2506452	species	Corynebacterium suranareeae
3.355e-05	4	4	4	1.25	1.548e-06	35755	species	Corynebacterium kutscheri
0.02189	2610	361	8550	1.37	1.554e-05	1762	family	Mycobacteriaceae
0.00848	1011	94	3107	1.36	1.405e-05	1866885	genus	Mycolicibacterium
0.0005452	65	65	171	1.54	1.591e-05	1791	species	Mycolicibacterium aurum
0.0003104	37	32	97	1.34	1.06e-05	1772	species	Mycolicibacterium smegmatis
4.194e-05	5	5	7	1.43	3.766e-06	1214915	strain	Mycolicibacterium smegmatis MKD8
0.0003104	37	37	81	1.37	1.949e-05	1534348	species	Mycolicibacterium sarraceniae
0.000302	36	36	104	1.35	2.12e-05	36813	species	Mycolicibacterium pulveris
0.0002852	34	34	63	1.56	1.098e-05	39695	species	Mycolicibacterium tokaiense
0.0002684	32	32	71	1.94	1.408e-05	216929	species	Mycolicibacterium psychrotolerans
0.00026	31	31	60	1.48	1.746e-05	1793	species	Mycolicibacterium fallax
0.0002516	30	30	61	1.82	1.276e-05	1792	species	Mycolicibacterium chitae
0.0002433	29	29	130	1.03	2.313e-05	39691	species	Mycolicibacterium moriokaense
0.0002349	28	28	67	1.48	1.343e-05	39688	species	Mycolicibacterium duvalii
0.0002181	26	26	78	1.33	1.461e-05	1766	species	Mycolicibacterium fortuitum
0.0002181	26	26	71	1.38	1.289e-05	319707	species	Mycolicibacterium aubagnense
0.0002181	26	26	67	1.25	1.529e-05	1249101	species	Mycolicibacterium celeriflavum
0.0002097	25	25	59	1.56	1.357e-05	1797	species	Mycolicibacterium thermoresistibile
0.0002097	25	0	74	1.19	1.664e-05	46351	species	Mycolicibacterium hassiacum
0.0002097	25	25	74	1.19	1.664e-05	1122247	strain	Mycolicibacterium hassiacum DSM 44199
0.0001929	23	0	99	1.15	1.754e-05	36814	species	Mycolicibacterium rhodesiae
0.0001929	23	23	99	1.15	1.754e-05	710685	strain	Mycolicibacterium rhodesiae NBB3
0.0001929	23	15	54	1.59	8.901e-06	1804	species	Mycolicibacterium gilvum
5.033e-05	6	6	15	2.33	1.229e-05	278137	strain	Mycolicibacterium gilvum Spyr1
1.678e-05	2	2	3	1	2.212e-06	350054	strain	Mycolicibacterium gilvum PYR-GCK
0.0001845	22	22	74	1.34	1.323e-05	1286180	species	Mycolicibacterium sediminis
0.0001845	22	22	76	1.24	1.441e-05	39692	species	Mycolicibacterium parafortuitum
0.0001761	21	0	75	1.35	1.377e-05	110539	species	Mycolicibacterium vanbaalenii
0.0001761	21	21	75	1.35	1.377e-05	350058	strain	Mycolicibacterium vanbaalenii PYR-1
0.0001761	21	21	68	1.18	1.528e-05	1771	species	Mycolicibacterium phlei
0.0001761	21	21	66	1.15	1.311e-05	370526	species	Mycolicibacterium rutilum
0.0001678	20	20	42	1.55	1.049e-05	444597	species	Mycolicibacterium insubricum
0.0001594	19	0	63	1.1	1.143e-05	1800	species	Mycolicibacterium chubuense
0.0001594	19	19	63	1.1	1.143e-05	710421	strain	Mycolicibacterium chubuense NBB4
0.000151	18	18	34	1.74	6.742e-06	319706	species	Mycolicibacterium phocaicum
0.0001426	17	17	69	1.16	1.288e-05	28047	species	Mycolicibacterium confluentis
0.0001426	17	17	62	1.21	1.026e-05	134601	species	Mycolicibacterium goodii
0.0001426	17	17	53	1.3	9.102e-06	1286181	species	Mycolicibacterium arabiense
0.0001426	17	17	48	1.33	9.724e-06	67081	species	Mycolicibacterium alvei
0.0001342	16	16	61	1.15	1.142e-05	212765	species	Mycolicibacterium madagascariense
0.0001342	16	16	49	1.37	8.768e-06	117567	species	Mycolicibacterium frederiksbergense
0.0001342	16	16	45	1.24	9.594e-06	758802	species	Mycolicibacterium litorale
0.0001258	15	15	63	1.13	1.166e-05	146017	species	Mycolicibacterium boenickei
0.0001174	14	14	55	1.31	1.073e-05	1431246	species	Mycolicibacterium anyangense
0.0001174	14	14	38	1.11	5.262e-06	53462	species	Mycolicibacterium mageritense
0.000109	13	13	44	1.27	7.704e-06	1534349	species	Mycolicibacterium helvum
0.000109	13	13	33	1.03	7.378e-06	1799	species	Mycolicibacterium aichiense
0.0001007	12	12	35	1.26	1.032e-05	126673	species	Mycolicibacterium doricum
8.388e-05	10	0	38	1.16	6.957e-06	1810	species	Mycolicibacterium vaccae
8.388e-05	10	10	38	1.16	6.957e-06	1354275	strain	Mycolicibacterium vaccae 95051
6.71e-05	8	8	6	2.83	2.944e-06	39694	species	Mycolicibacterium poriferae
3.355e-05	4	4	19	1	4.254e-06	1794	species	Mycolicibacterium gadium
8.388e-06	1	1	4	1	2.88e-06	85693	species	Mycolicibacterium monacense
0.008271	986	115	2967	1.4	1.224e-05	1763	genus	Mycobacterium
0.001728	206	16	655	1.36	1.169e-05	2642494	no rank	unclassified Mycobacterium
0.0003104	37	37	79	1.97	1.531e-05	1682113	species	Mycobacterium sp. YC-RL4
0.0002768	33	33	171	1.14	2.523e-05	212767	species	Mycobacterium sp. JS623
0.0002516	30	30	73	1.75	1.282e-05	2487344	species	Mycobacterium sp. DL90
0.0002097	25	25	67	1.51	1.471e-05	2675524	species	Mycobacterium sp. DL592
0.0001258	15	15	52	1.02	8.331e-06	1936029	species	Mycobacterium sp. MS1601
0.000109	13	13	37	1.41	6.905e-06	2675523	species	Mycobacterium sp. DL440
0.000109	13	13	44	1.16	9.026e-06	1547487	species	Mycobacterium sp. ELW1
8.388e-05	10	10	20	1.4	8.994e-06	2587868	species	Mycobacterium sp. THAF192
3.355e-05	4	4	17	1.12	1.229e-05	189918	species	Mycobacterium sp. KMS
3.355e-05	4	4	17	1	3.213e-06	1545728	species	Mycobacterium sp. EPa45
2.516e-05	3	3	5	2	3.337e-06	2051552	species	Mycobacterium sp. PYR15
8.388e-06	1	1	5	1	4.242e-06	1561223	species	Mycobacterium sp. QIA-37
8.388e-06	1	1	2	1.5	7.796e-06	1168287	species	Mycobacterium sp. MOTT36Y
8.388e-06	1	1	1	1	6.75e-07	1920667	species	Mycobacterium sp. WY10
0.001065	127	11	392	1.31	1.107e-05	2249310	species group	Mycobacterium simiae complex
0.0002097	25	25	66	1.27	1.25e-05	220927	species	Mycobacterium saskatchewanense
0.0001929	23	23	62	1.73	1.267e-05	185642	species	Mycobacterium parmense
0.0001761	21	21	57	1.26	1.087e-05	292462	species	Mycobacterium florentinum
0.0001342	16	16	48	1.21	1.164e-05	53376	species	Mycobacterium heidelbergense
0.0001174	14	14	66	1.15	1.251e-05	1784	species	Mycobacterium simiae
9.227e-05	11	11	47	1.19	9.826e-06	722731	species	Mycobacterium shigaense
5.033e-05	6	6	25	1	4.775e-06	470076	species	Mycobacterium stomatepiae
0.0007381	88	11	298	1.29	8.619e-06	120793	species group	Mycobacterium avium complex (MAC)
0.0002097	25	16	61	1.31	8.473e-06	1764	species	Mycobacterium avium
5.872e-05	7	6	19	1	6.839e-06	439334	subspecies	Mycobacterium avium subsp. hominissuis
8.388e-06	1	1	1	1	9.808e-06	1229671	strain	Mycobacterium avium subsp. hominissuis TH135
8.388e-06	1	1	3	1.67	4.168e-06	1770	subspecies	Mycobacterium avium subsp. paratuberculosis
8.388e-06	1	1	2	1	4.023e-06	243243	strain	Mycobacterium avium 104
0.0001342	16	16	30	2.03	6.796e-06	701042	species	Mycobacterium marseillense
0.0001258	15	0	46	1.52	1.028e-05	339268	species	Mycobacterium colombiense
0.0001258	15	15	46	1.52	1.028e-05	1041522	strain	Mycobacterium colombiense CECT 3035
0.0001007	12	12	47	1.09	9.294e-06	560555	species	Mycobacterium mantenii
5.872e-05	7	7	47	1.02	1.374e-05	222805	species	Mycobacterium chimaera
8.388e-06	1	1	13	1	4.433e-06	1767	species	Mycobacterium intracellulare
8.388e-06	1	1	3	1	1.883e-06	64667	species	Mycobacterium lepraemurium
0.0004278	51	31	157	1.59	1.877e-05	77643	species group	Mycobacterium tuberculosis complex
0.0001174	14	4	50	1.58	3.426e-05	1773	species	Mycobacterium tuberculosis
6.71e-05	8	8	12	3.42	0.003816	1010835	strain	Mycobacterium tuberculosis BT2
8.388e-06	1	1	5	1	0.000227	115862	biotype	Mycobacterium tuberculosis variant caprae
8.388e-06	1	1	3	1	6.545e-05	1306414	strain	Mycobacterium tuberculosis EAI5
5.033e-05	6	2	25	1	7.976e-06	78331	species	Mycobacterium canettii
2.516e-05	3	3	3	1	3.171e-06	1205674	strain	Mycobacterium canettii CIPT 140070010
8.388e-06	1	1	6	1	2.433e-05	1205675	strain	Mycobacterium canettii CIPT 140070008
0.0003187	38	38	82	1.63	1.521e-05	44010	species	Mycobacterium conspicuum
0.0003104	37	37	106	1.6	1.633e-05	1768	species	Mycobacterium kansasii
0.0003104	37	37	82	2.06	1.134e-05	482462	species	Mycobacterium dioxanotrophicus
0.0002852	34	34	50	1.9	1.621e-05	1769	species	Mycobacterium leprae
0.0002349	28	28	64	1.53	1.683e-05	398694	species	Mycobacterium shinjukuense
0.0001845	22	22	56	1.3	1.045e-05	43348	species	Mycobacterium branderi
0.0001761	21	21	104	1.17	2.387e-05	1789	species	Mycobacterium xenopi
0.0001761	21	21	68	1.41	1.566e-05	169765	species	Mycobacterium lacus
0.0001678	20	20	46	1.76	7.877e-06	1778	species	Mycobacterium gordonae
0.0001678	20	20	48	1.33	9.781e-06	1775	species	Mycobacterium cookii
0.0001426	17	17	51	1.43	1.046e-05	1552759	species	Mycobacterium grossiae
0.0001426	17	17	45	1.31	1.254e-05	386911	species	Mycobacterium seoulense
0.0001342	16	16	18	2.44	4.366e-06	590652	species	Mycobacterium paraseoulense
0.0001258	15	15	31	1.13	6.512e-06	39689	species	Mycobacterium gallinarum
0.000109	13	10	23	1.43	6.642e-06	1781	species	Mycobacterium marinum
2.516e-05	3	3	2	2.5	2.41e-06	216594	strain	Mycobacterium marinum M
9.227e-05	11	11	34	1.12	6.697e-06	2094119	species	Mycobacterium basiliense
9.227e-05	11	0	19	1.42	4.897e-06	29311	species	Mycobacterium haemophilum
9.227e-05	11	11	19	1.42	4.897e-06	1202450	strain	Mycobacterium haemophilum DSM 44634
7.549e-05	9	9	44	1.09	6.856e-06	1389713	species	Mycobacterium paragordonae
6.71e-05	8	8	34	1.21	7.8e-06	459858	species	Mycobacterium noviomagense
2.516e-05	3	2	13	1.23	1.175e-05	1809	species	Mycobacterium ulcerans
8.388e-06	1	1	3	2	6.281e-06	1124626	subspecies	Mycobacterium ulcerans subsp. shinshuense
8.388e-06	1	0	6	1	1.904e-05	261524	species	Mycobacterium liflandii
8.388e-06	1	1	6	1	1.904e-05	459424	strain	Mycobacterium liflandii 128FXT
0.00104	124	12	323	1.39	8.587e-06	670516	genus	Mycobacteroides
0.0002433	29	29	84	1.24	5.297e-06	36809	species	Mycobacteroides abscessus
0.0002433	29	29	58	1.41	1.196e-05	83262	species	Mycobacteroides immunogenum
0.0001678	20	20	30	1.9	7.416e-06	1578165	species	Mycobacteroides saopaulense
0.0001426	17	17	49	1.61	1.167e-05	404941	species	Mycobacteroides salmoniphilum
0.0001007	12	9	57	1.26	1.365e-05	1774	species	Mycobacteroides chelonae
2.516e-05	3	3	14	1.07	1.156e-05	2480908	subspecies	[Mycobacterium] chelonae subsp. gwanakae
4.194e-05	5	5	14	1.29	4.2e-06	1520670	species	[Mycobacterium] stephanolepidis
0.0006962	83	6	257	1.4	1.622e-05	1073531	genus	Mycolicibacter
0.0002516	30	30	69	1.61	1.709e-05	875328	species	Mycolicibacter sinensis
0.0001761	21	21	88	1.42	2.266e-05	29314	species	Mycolicibacter hiberniae
0.0001174	14	14	45	1.11	1.166e-05	1788	species	Mycolicibacter terrae
0.0001007	12	12	47	1.28	1.233e-05	1118379	species	Mycolicibacter minnesotensis
0.0002936	35	0	82	1.52	2.255e-05	2126281	genus	Mycolicibacillus
0.0002936	35	35	82	1.52	2.255e-05	1069220	species	Mycolicibacillus koreensis
8.388e-05	10	0	31	1.39	6.481e-06	697025	genus	Hoyosella
8.388e-05	10	0	31	1.39	6.481e-06	639313	species	Hoyosella subflava
8.388e-05	10	10	31	1.39	6.481e-06	443218	strain	Hoyosella subflava DQS3-9A1
0.008874	1058	19	3122	1.47	1.014e-05	85025	family	Nocardiaceae
0.004831	576	151	1790	1.49	9.865e-06	1827	genus	Rhodococcus
0.002063	246	32	743	1.34	1.02e-05	192944	no rank	unclassified Rhodococcus
0.0002265	27	27	65	1.88	1.375e-05	1564114	species	Rhodococcus sp. B7740
0.0002181	26	26	79	1.41	2.317e-05	2499145	species	Rhodococcus sp. X156
0.0002181	26	26	84	1.29	2.143e-05	1653478	species	Rhodococcus sp. PBTS 1
0.000151	18	18	67	1.15	1.426e-05	2507582	species	Rhodococcus sp. ABRD24
0.0001426	17	17	45	1.8	1.031e-05	2567884	species	Rhodococcus sp. SGAir0479
0.0001342	16	16	42	1.29	8.041e-06	1805827	species	Rhodococcus sp. MTM3W5.2
0.0001258	15	15	51	1.22	1.209e-05	679318	species	Rhodococcus sp. WMMA185
0.0001258	15	15	44	1.3	7.803e-06	1302308	species	Rhodococcus sp. P1Y
0.0001007	12	12	37	1.24	7.908e-06	1990687	species	Rhodococcus sp. S2-17
8.388e-05	10	10	46	1.04	9.261e-06	2663121	species	Rhodococcus sp. WAY2
8.388e-05	10	10	32	1.28	6.266e-06	2742603	species	Rhodococcus sp. W8901
5.033e-05	6	6	13	1.08	6.008e-06	2594007	species	Rhodococcus sp. WB9
3.355e-05	4	4	12	1.33	9.419e-06	2722825	species	Rhodococcus sp. DMU1
2.516e-05	3	3	15	1	6.734e-06	1653479	species	Rhodococcus sp. PBTS 2
2.516e-05	3	3	6	1.17	1.093e-05	1033922	species	Rhodococcus sp. WB1
8.388e-06	1	1	6	1	5.485e-06	1045808	species	Rhodococcus sp. YL-1
8.388e-06	1	1	4	1	5.593e-06	935199	species	Rhodococcus sp. p52
8.388e-06	1	1	4	1	4.111e-06	1570939	species	Rhodococcus sp. 2G
8.388e-06	1	1	4	1	4.337e-06	2490853	species	Rhodococcus sp. NJ-530
8.388e-06	1	1	4	1	4.201e-06	2054902	species	Rhodococcus sp. AQ5-07
8.388e-06	1	1	3	1	3.281e-06	1807790	species	Rhodococcus sp. BH4
0.0002684	32	26	65	2.89	2.381e-05	103816	species	Rhodococcus pyridinivorans
5.033e-05	6	6	4	6.75	5.783e-06	1435356	strain	Rhodococcus pyridinivorans SB3094
0.0002349	28	11	62	1.76	3.787e-06	37919	species	Rhodococcus opacus
0.0001426	17	17	25	2.48	3.609e-06	632772	strain	Rhodococcus opacus B4
0.0002013	24	24	78	1.81	9.948e-06	1829	species	Rhodococcus rhodochrous
0.0001929	23	16	54	1.39	7.535e-06	43767	species	Rhodococcus hoagii
5.872e-05	7	7	13	1.46	1.847e-05	525370	strain	Rhodococcus hoagii ATCC 33707
0.0001678	20	4	45	1.56	4.004e-06	1828	species	Rhodococcus fascians
0.0001007	12	12	32	1.62	9.232e-06	1443893	strain	Rhodococcus fascians A21d2
2.516e-05	3	3	3	1.67	1.249e-06	1051973	strain	Rhodococcus fascians D188
8.388e-06	1	1	1	1	2.962e-07	1443894	strain	Rhodococcus fascians A25f
0.0001426	17	17	65	1.42	1.508e-05	38310	species	Rhodococcus coprophilus
0.0001342	16	16	71	1.49	1.008e-05	1830	species	Rhodococcus ruber
5.872e-05	7	6	19	1.68	3.439e-06	1833	species	Rhodococcus erythropolis
8.388e-06	1	1	4	1	8.1e-06	1136179	strain	Rhodococcus erythropolis CCM2595
3.355e-05	4	0	26	1.15	4.574e-06	132919	species	Rhodococcus jostii
3.355e-05	4	4	26	1.15	4.574e-06	101510	strain	Rhodococcus jostii RHA1
3.355e-05	4	4	19	1.32	4.669e-05	1500843	species	Rhodococcus biphenylivorans
2.516e-05	3	3	11	1	3.728e-06	262776	species	Rhodococcus imtechensis
8.388e-06	1	1	5	1	3.932e-06	191292	species	Rhodococcus aetherivorans
0.003884	463	41	1269	1.43	1.006e-05	1817	genus	Nocardia
0.0006039	72	0	216	1.39	9.438e-06	2637762	no rank	unclassified Nocardia
0.0002181	26	26	53	1.68	6.512e-06	1047172	species	Nocardia sp. CS682
0.0001929	23	23	75	1.43	1.07e-05	2382165	species	Nocardia sp. CFHS0054
0.0001929	23	23	83	1.2	1.078e-05	2755382	species	Nocardia sp. WCH-YHL-001
0.0005704	68	55	164	1.47	1.133e-05	135487	species	Nocardia cyriacigeorgica
0.000109	13	13	46	1.22	9.615e-06	1127134	strain	Nocardia cyriacigeorgica GUH-2
0.0005117	61	47	146	1.45	6.893e-06	37326	species	Nocardia brasiliensis
0.0001174	14	14	27	1.7	4.279e-06	1133849	strain	Nocardia brasiliensis ATCC 700358
0.000453	54	54	134	1.38	9.442e-06	455432	species	Nocardia terpenica
0.0002768	33	33	94	1.49	1.001e-05	228602	species	Nocardia arthritidis
0.0002684	32	0	69	1.35	8.761e-06	37330	species	Nocardia nova
0.0002684	32	32	69	1.35	8.761e-06	1415166	strain	Nocardia nova SH22a
0.0002516	30	30	95	1.53	1.435e-05	2213200	species	Nocardia mangyaensis
0.0002097	25	25	82	1.11	1.167e-05	1823	species	Nocardia otitidiscaviarum
0.0001594	19	18	47	1.72	6.383e-06	37329	species	Nocardia farcinica
8.388e-06	1	1	1	1	5.753e-07	247156	strain	Nocardia farcinica IFM 10152
0.0001174	14	14	54	1.22	7.478e-06	37332	species	Nocardia seriolae
0.0001174	14	14	29	1.72	4.727e-06	1824	species	Nocardia asteroides
0.003062	365	0	923	1.69	1.442e-05	85026	family	Gordoniaceae
0.003062	365	64	923	1.69	1.442e-05	2053	genus	Gordonia
0.0008136	97	0	241	1.56	1.228e-05	2657482	no rank	unclassified Gordonia
0.0002684	32	32	96	1.36	2.57e-05	2059875	species	Gordonia sp. YC-JH1
0.0001678	20	20	33	1.7	6.618e-06	337191	species	Gordonia sp. KTR9
0.0001426	17	17	35	1.31	8.164e-06	1737359	species	Gordonia sp. 1D
0.0001342	16	16	23	1.43	7.478e-06	2597659	species	Gordonia sp. HY186
9.227e-05	11	11	50	2.12	2.597e-05	2698900	species	Gordonia sp. JH63
8.388e-06	1	1	4	1	2.638e-06	2676309	species	Gordonia sp. 135
0.0003691	44	44	87	1.92	2.14e-05	1136941	species	Gordonia phthalatica
0.000302	36	36	58	1.78	1.204e-05	2054	species	Gordonia bronchialis
0.0002684	32	0	90	1.8	1.634e-05	84595	species	Gordonia polyisoprenivorans
0.0002684	32	32	90	1.8	1.634e-05	1112204	strain	Gordonia polyisoprenivorans VH2
0.0002684	32	32	81	1.77	2.2e-05	1004901	species	Gordonia iterans
0.0001929	23	23	73	1.44	1.337e-05	36822	species	Gordonia rubripertincta
0.0001929	23	23	65	1.6	9.786e-06	2055	species	Gordonia terrae
9.227e-05	11	11	58	1.47	1.046e-05	2420509	species	Gordonia insulae
2.516e-05	3	3	4	2.5	2.924e-06	84096	species	Gordonia alkanivorans
0.0008975	107	0	290	1.62	1.739e-05	85029	family	Dietziaceae
0.0008975	107	12	290	1.62	1.739e-05	37914	genus	Dietzia
0.0003271	39	31	87	2.09	1.412e-05	2617939	no rank	unclassified Dietzia
6.71e-05	8	8	29	1.34	1.063e-05	712270	species	Dietzia sp. oral taxon 368
0.0002349	28	28	61	1.75	1.74e-05	139021	species	Dietzia psychralcaliphila
0.0001426	17	17	50	1.54	1.737e-05	546160	species	Dietzia lutea
9.227e-05	11	11	49	1.12	1.461e-05	499555	species	Dietzia timorensis
0.0006207	74	0	192	1.56	1.999e-05	697024	no rank	Corynebacteriales incertae sedis
0.0004949	59	0	130	1.76	1.742e-05	741759	genus	Tomitella
0.0004949	59	11	130	1.76	1.742e-05	2645312	no rank	unclassified Tomitella
0.0002265	27	27	42	1.69	1.203e-05	2597660	species	Tomitella sp. HY188
0.0001761	21	21	54	1.59	1.427e-05	2760083	species	Tomitella sp. HY172
0.0001258	15	0	62	1.15	2.897e-05	1847725	genus	Lawsonella
0.0001258	15	15	62	1.15	2.897e-05	1528099	species	Lawsonella clevelandensis
0.0005788	69	0	198	1.49	1.417e-05	85028	family	Tsukamurellaceae
0.0005788	69	5	198	1.49	1.417e-05	2060	genus	Tsukamurella
0.0003775	45	14	123	1.64	1.546e-05	2061	species	Tsukamurella paurometabola
0.00026	31	31	81	1.89	1.971e-05	521096	strain	Tsukamurella paurometabola DSM 20162
0.0001594	19	19	52	1.25	9.419e-06	57704	species	Tsukamurella tyrosinosolvens
0.0002852	34	0	79	2.52	2.597e-05	316606	family	Segniliparaceae
0.0002852	34	0	79	2.52	2.597e-05	286801	genus	Segniliparus
0.0002852	34	0	79	2.52	2.597e-05	286802	species	Segniliparus rotundus
0.0002852	34	34	79	2.52	2.597e-05	640132	strain	Segniliparus rotundus DSM 44985
0.09104	10854	863	32796	1.65	3.861e-05	85006	order	Micrococcales
0.02424	2890	251	8278	1.54	2.3e-05	85023	family	Microbacteriaceae
0.008648	1031	138	2918	1.55	2.306e-05	33882	genus	Microbacterium
0.003749	447	31	1192	1.63	2.197e-05	2609290	no rank	unclassified Microbacterium
0.0003858	46	46	105	2.02	3.721e-05	2014534	species	Microbacterium sp. PM5
0.0003439	41	41	86	1.6	2.837e-05	2614639	species	Microbacterium sp. L-031
0.0002684	32	32	78	1.45	2.589e-05	2268461	species	Microbacterium sp. ABRD_28
0.0002433	29	29	93	1.56	2.771e-05	2603598	species	Microbacterium sp. CBA3102
0.0002433	29	29	81	1.67	2.582e-05	367477	species	Microbacterium sp. XT11
0.0002349	28	28	90	1.89	3.18e-05	2483401	species	Microbacterium sp. 10M-3C3
0.0002349	28	28	83	1.55	2.79e-05	2489212	species	Microbacterium sp. RG1
0.0002349	28	28	68	1.82	2.191e-05	1906742	species	Microbacterium sp. BH-3-3-3
0.0002349	28	28	73	1.27	1.786e-05	1714373	species	Microbacterium sp. No. 7
0.0001678	20	20	50	2.18	1.393e-05	2567934	species	Microbacterium sp. 4R-513
0.0001678	20	20	69	1.41	2.295e-05	2614638	species	Microbacterium sp. ST-M6
0.0001426	17	17	55	1.62	2.12e-05	912630	species	Microbacterium sp. LKL04
0.0001426	17	17	60	1.33	2.331e-05	2606451	species	Microbacterium sp. 1S1
0.0001258	15	15	48	1.5	1.513e-05	2048898	species	Microbacterium sp. Y-01
0.0001007	12	12	33	1.12	1.032e-05	1938334	species	Microbacterium sp. TPU 3598
7.549e-05	9	9	11	4	1.077e-05	1916917	species	Microbacterium sp. 1.5R
6.71e-05	8	8	18	1.17	9.855e-06	1795053	species	Microbacterium sp. PAMC 28756
3.355e-05	4	4	6	1	9.843e-06	2103230	species	Microbacterium sp. str. 'China'
2.516e-05	3	3	7	1	9.648e-06	2070348	species	Microbacterium sp. SGAir0570
1.678e-05	2	2	4	1	4.065e-06	1696072	species	Microbacterium sp. CGR1
0.0006123	73	73	200	1.81	3.038e-05	162426	species	Microbacterium hominis
0.0003775	45	45	93	1.47	1.642e-05	273677	species	Microbacterium oleivorans
0.0003523	42	42	139	1.33	1.508e-05	104336	species	Microbacterium foliorum
0.000302	36	36	91	1.7	1.425e-05	82380	species	Microbacterium oxydans
0.0002516	30	30	78	1.44	2.814e-05	84292	species	Microbacterium chocolatum
0.0002349	28	28	95	1.15	2.704e-05	2509458	species	Microbacterium protaetiae
0.0002349	28	28	76	1.24	2.48e-05	57043	species	Microbacterium esteraromaticum
0.0002181	26	26	40	2.12	1.611e-05	904291	species	Microbacterium sediminis
0.0001929	23	23	71	1.66	2.243e-05	1072463	species	Microbacterium lemovicicum
0.0001761	21	0	57	1.33	1.596e-05	2033	species	Microbacterium testaceum
0.0001761	21	21	57	1.33	1.596e-05	979556	strain	Microbacterium testaceum StLB037
0.0001678	20	20	78	1.37	3.148e-05	936337	species	Microbacterium amylolyticum
0.0001426	17	17	72	1.26	2.129e-05	370764	species	Microbacterium pygmaeum
0.0001426	17	17	38	1.29	1.407e-05	743009	species	Microbacterium oryzae
0.0001258	15	15	27	1.7	9.488e-06	1526412	species	Microbacterium endophyticum
9.227e-05	11	11	42	1.24	1.448e-05	36805	species	Microbacterium aurum
6.71e-05	8	8	30	1.17	9.383e-06	2541726	species	Microbacterium wangchenii
4.194e-05	5	5	14	1.57	2.086e-05	300019	species	Microbacterium paludicola
8.388e-06	1	1	3	1	4.3e-06	199592	species	Microbacterium paraoxydans
0.001887	225	27	571	1.59	1.675e-05	33886	genus	Rathayibacter
0.0007801	93	12	197	1.73	1.317e-05	2609250	no rank	unclassified Rathayibacter
0.000302	36	36	64	2.05	1.857e-05	2609252	species	Rathayibacter sp. VKM Ac-2759
0.0001594	19	19	41	2.05	1.267e-05	2609253	species	Rathayibacter sp. VKM Ac-2760
9.227e-05	11	11	33	1.45	1.353e-05	2609257	species	Rathayibacter sp. VKM Ac-2804
5.033e-05	6	6	10	1.5	5.499e-06	2609255	species	Rathayibacter sp. VKM Ac-2801
4.194e-05	5	5	15	1.2	1.736e-05	2609254	species	Rathayibacter sp. VKM Ac-2762
3.355e-05	4	4	11	1.09	1.23e-05	2609258	species	Rathayibacter sp. VKM Ac-2805
0.0002684	32	32	95	1.61	3.08e-05	59737	species	Rathayibacter iranicus
0.0001929	23	23	51	1.33	1.881e-05	1671680	species	Rathayibacter tanaceti
0.000151	18	18	59	1.8	2.489e-05	33887	species	Rathayibacter rathayi
0.0001174	14	14	39	1.64	1.567e-05	33888	species	Rathayibacter tritici
0.000109	13	11	27	1.15	6.774e-06	110937	species	Rathayibacter festucae
1.678e-05	2	2	5	1	3.728e-06	1328866	strain	Rathayibacter festucae DSM 15932
4.194e-05	5	5	24	1.21	1.064e-05	145458	species	Rathayibacter toxicus
0.001174	140	7	458	1.45	1.944e-05	33877	genus	Agromyces
0.0006375	76	3	237	1.34	1.836e-05	2639701	no rank	unclassified Agromyces
0.0001845	22	22	56	1.34	1.533e-05	2498704	species	Agromyces sp. LHK192
0.0001761	21	21	60	1.33	1.783e-05	2592652	species	Agromyces sp. KACC 19306
0.0001678	20	20	71	1.37	2.28e-05	2585717	species	Agromyces sp. HY052
8.388e-05	10	10	42	1.24	1.557e-05	2080742	species	Agromyces sp. MF30-A
0.0002097	25	25	87	1.48	2.66e-05	2509455	species	Agromyces protaetiae
0.0001845	22	22	55	2.49	1.398e-05	453304	species	Agromyces aureus
8.388e-05	10	10	48	1	1.462e-05	589382	species	Agromyces flavus
0.001107	132	16	393	1.62	2.123e-05	110932	genus	Leifsonia
0.0005452	65	23	180	1.59	1.662e-05	2663824	no rank	unclassified Leifsonia
0.0001845	22	22	75	1.61	1.993e-05	2724914	species	Leifsonia sp. PS1209
0.0001678	20	20	40	1.93	1.225e-05	1798223	species	Leifsonia sp. 21MFCrub1.1
0.0004278	51	20	187	1.53	2.481e-05	1575	species	Leifsonia xyli
0.0001678	20	0	90	1.56	4.465e-05	59736	subspecies	Leifsonia xyli subsp. xyli
0.0001678	20	20	90	1.56	4.465e-05	281090	strain	Leifsonia xyli subsp. xyli str. CTCB07
9.227e-05	11	0	31	1.1	1.54e-05	31966	subspecies	Leifsonia xyli subsp. cynodontis
9.227e-05	11	11	31	1.1	1.54e-05	1389489	strain	Leifsonia xyli subsp. cynodontis DSM 46306
0.00109	130	2	329	1.57	2.133e-05	55968	genus	Leucobacter
0.0007549	90	4	233	1.55	1.902e-05	2621730	no rank	unclassified Leucobacter
0.0004278	51	51	126	1.88	4.489e-05	1935379	species	Leucobacter sp. DSM 101948
0.0001258	15	15	39	1.1	1.118e-05	2714935	species	Leucobacter sp. HDW9C
0.000109	13	13	44	1.16	1.575e-05	2714934	species	Leucobacter sp. HDW9B
5.872e-05	7	7	10	1.3	3.256e-06	2714933	species	Leucobacter sp. HDW9A
0.0003187	38	38	91	1.68	2.896e-05	1784719	species	Leucobacter triazinivorans
0.0009982	119	20	318	1.51	1.378e-05	2034	genus	Curtobacterium
0.0004865	58	14	123	1.55	9.296e-06	257496	no rank	unclassified Curtobacterium
0.0001678	20	20	23	1.74	7.501e-06	1905847	species	Curtobacterium sp. BH-2-1-1
0.0001258	15	15	34	1.74	1.28e-05	1561023	species	Curtobacterium sp. MR_MD2014
4.194e-05	5	5	11	1.09	4.056e-06	2070337	species	Curtobacterium sp. SGAir0471
1.678e-05	2	2	10	1.2	6.413e-06	2495430	species	Curtobacterium sp. Csp2
1.678e-05	2	2	5	1.8	3.715e-06	2588937	species	Curtobacterium sp. csp3
0.0002013	24	0	83	1.28	1.532e-05	2035	species	Curtobacterium flaccumfaciens
0.0002013	24	24	83	1.28	1.532e-05	138532	no rank	Curtobacterium flaccumfaciens pv. flaccumfaciens
0.0001426	17	17	73	1.19	1.924e-05	69373	species	Curtobacterium pusillum
0.0007885	94	14	224	1.38	2.045e-05	69578	genus	Cryobacterium
0.0002349	28	28	64	1.45	1.933e-05	2220095	species	Cryobacterium soli
0.0002265	27	27	70	1.27	2.149e-05	670052	species	Cryobacterium arcticum
0.0002097	25	0	55	1.62	1.556e-05	2649013	no rank	unclassified Cryobacterium
0.0002097	25	25	55	1.62	1.556e-05	1978566	species	Cryobacterium sp. LW097
0.000713	85	0	197	2.03	2.938e-05	518733	genus	Microterricola
0.000713	85	85	197	2.03	2.938e-05	412690	species	Microterricola viridarii
0.0006627	79	2	218	1.52	2.753e-05	46352	genus	Agrococcus
0.0003271	39	0	77	1.99	3.003e-05	2615065	no rank	unclassified Agrococcus
0.0003271	39	39	77	1.99	3.003e-05	2070347	species	Agrococcus sp. SGAir0287
0.0001761	21	21	65	1.22	2.78e-05	684552	species	Agrococcus carbonis
0.0001426	17	17	63	1.37	2.208e-05	399736	species	Agrococcus jejuensis
0.0006123	73	0	187	1.56	2.241e-05	235888	genus	Salinibacterium
0.0006123	73	2	187	1.56	2.241e-05	2632331	no rank	unclassified Salinibacterium
0.0003355	40	40	90	1.81	3.363e-05	2603292	species	Salinibacterium sp. dk2585
0.0001342	16	16	53	1.38	1.953e-05	2079791	species	Salinibacterium sp. CGMCC 1.16371
0.0001258	15	15	43	1.26	1.462e-05	2508880	species	Salinibacterium sp. UTAS2018
0.0005788	69	0	171	1.65	1.308e-05	1573	genus	Clavibacter
0.0005788	69	10	171	1.65	1.308e-05	28447	species	Clavibacter michiganensis
0.0001845	22	22	44	1.39	1.442e-05	33013	subspecies	Clavibacter michiganensis subsp. michiganensis
0.0001174	14	14	30	2.5	1.683e-05	33014	subspecies	Clavibacter michiganensis subsp. insidiosus
0.000109	13	13	31	1.42	1.145e-05	1874630	subspecies	Clavibacter michiganensis subsp. capsici
6.71e-05	8	8	25	1.52	1.608e-05	31963	subspecies	Clavibacter michiganensis subsp. nebraskensis
1.678e-05	2	2	10	1	4.788e-06	31964	subspecies	Clavibacter michiganensis subsp. sepedonicus
0.0004362	52	0	162	1.46	2.122e-05	447237	genus	Frondihabitans
0.0004362	52	2	162	1.46	2.122e-05	2626248	no rank	unclassified Frondihabitans
0.0002349	28	28	86	1.34	1.922e-05	1795630	species	Frondihabitans sp. PAMC 28766
0.0001845	22	22	73	1.62	2.322e-05	1446794	species	Frondihabitans sp. 762G35
0.0003775	45	11	139	1.34	1.56e-05	190323	genus	Plantibacter
0.0002349	28	6	81	1.43	1.639e-05	2624265	no rank	unclassified Plantibacter
0.000151	18	18	28	2.21	1.27e-05	2583822	species	Plantibacter sp. M259
3.355e-05	4	4	28	1	1.352e-05	2480625	species	Plantibacter sp. PA-3-X8
5.033e-05	6	6	18	1.28	7.425e-06	150123	species	Plantibacter flavus
0.0003523	42	0	118	1.7	3.441e-05	1195526	genus	Gryllotalpicola
0.0003523	42	42	118	1.7	3.441e-05	2419771	species	Gryllotalpicola protaetiae
0.0003271	39	0	88	1.44	1.561e-05	427753	genus	Humibacter
0.0003271	39	0	88	1.44	1.561e-05	2635918	no rank	unclassified Humibacter
0.00026	31	31	70	1.4	1.766e-05	2599293	species	Humibacter sp. WJ7-1
6.71e-05	8	8	18	1.61	1.075e-05	2282656	species	Humibacter sp. BT305
0.000302	36	0	61	1.85	1.995e-05	1433997	genus	Diaminobutyricimonas
0.000302	36	0	61	1.85	1.995e-05	2643261	no rank	unclassified Diaminobutyricimonas
0.000302	36	36	61	1.85	1.995e-05	2683590	species	Diaminobutyricimonas sp. LJ205
0.0002516	30	0	73	1.64	2.337e-05	1230698	genus	Marisediminicola
0.0002516	30	30	73	1.64	2.337e-05	674079	species	Marisediminicola antarctica
0.0002181	26	0	73	1.59	3.217e-05	1434018	genus	Lysinimonas
0.0002181	26	0	73	1.59	3.217e-05	2621488	no rank	unclassified Lysinimonas
0.0002181	26	26	73	1.59	3.217e-05	2592654	species	Lysinimonas sp. KACC 19322
0.0002181	26	0	79	1.3	9.868e-06	1655488	no rank	Luna cluster
0.0002181	26	2	79	1.3	9.868e-06	1655489	clade	Luna-1 subcluster
0.000151	18	0	50	1.42	1.673e-05	529881	genus	Candidatus Aquiluna
0.000151	18	2	50	1.42	1.673e-05	2617988	no rank	unclassified Candidatus Aquiluna
0.000109	13	13	36	1.58	2.673e-05	2499157	species	Candidatus Aquiluna sp. 15G-AUS-rot
2.516e-05	3	3	10	1	6.095e-06	1855377	species	Candidatus Aquiluna sp. UB-MaderosW2red
5.033e-05	6	0	26	1.08	5.184e-06	529883	genus	Rhodoluna
2.516e-05	3	3	17	1	1.212e-05	535712	species	Candidatus Rhodoluna planktonica
1.678e-05	2	2	5	1.4	3.564e-06	529884	species	Rhodoluna lacicola
8.388e-06	1	1	4	1	1.821e-06	232537	species	Rhodoluna limnophila
0.0002097	25	0	79	1.76	3.383e-05	1331730	genus	Chryseoglobus
0.0002097	25	0	79	1.76	3.383e-05	2642974	no rank	unclassified Chryseoglobus
0.0002097	25	25	79	1.76	3.383e-05	2750620	species	Chryseoglobus sp. CTD02-10-2
0.0002013	24	0	69	1.45	2.53e-05	2680004	genus	Protaetiibacter
0.0002013	24	24	69	1.45	2.53e-05	2419774	species	Protaetiibacter intestinalis
0.0002013	24	2	58	1.4	1.236e-05	1705353	genus	Aurantimicrobium
0.0001258	15	0	44	1.23	1.425e-05	2623385	no rank	unclassified Aurantimicrobium
6.71e-05	8	8	20	1.3	1.191e-05	1987356	species	Aurantimicrobium sp. MWH-Mo1
5.872e-05	7	7	21	1.14	1.498e-05	2079575	species	Aurantimicrobium sp. MWH-Uga1
5.872e-05	7	7	4	3	2.834e-06	708131	species	Aurantimicrobium minutum
0.0001761	21	0	67	1.61	3.064e-05	90316	no rank	unclassified Microbacteriaceae
0.0001761	21	21	67	1.61	3.064e-05	1804990	species	Microbacteriaceae bacterium WY83
0.0001426	17	0	75	1.31	3.033e-05	337004	genus	Microcella
0.0001426	17	17	75	1.31	3.033e-05	279828	species	Microcella alkaliphila
0.0001426	17	0	41	1.07	9.922e-06	881616	genus	Herbiconiux
0.0001426	17	0	41	1.07	9.922e-06	2618217	no rank	unclassified Herbiconiux
0.0001426	17	17	41	1.07	9.922e-06	2735133	species	Herbiconiux sp. SALV-R1
0.0001342	16	0	24	2.92	1.382e-05	1434032	genus	Pontimonas
0.0001342	16	16	24	2.92	1.382e-05	1159327	species	Pontimonas salivibrio
0.0001258	15	0	58	1.53	1.887e-05	76634	genus	Mycetocola
0.0001258	15	0	58	1.53	1.887e-05	2685235	no rank	unclassified Mycetocola
0.0001258	15	15	58	1.53	1.887e-05	2079792	species	Mycetocola sp. 449
5.872e-05	7	0	17	1.18	7.885e-06	1759331	genus	Cnuibacter
5.872e-05	7	7	17	1.18	7.885e-06	1619308	species	Cnuibacter physcomitrellae
0.01958	2334	162	7585	1.51	3.511e-05	1268	family	Micrococcaceae
0.005117	610	53	1862	1.34	2.234e-05	1663	genus	Arthrobacter
0.003707	442	23	1377	1.32	2.413e-05	235627	no rank	unclassified Arthrobacter
0.0003439	41	41	104	1.38	3.448e-05	2578107	species	Arthrobacter sp. KBS0702
0.0003271	39	39	131	1.39	3.534e-05	1652545	species	Arthrobacter sp. YC-RL1
0.0003271	39	39	111	1.25	3.123e-05	904039	species	Arthrobacter sp. NEB 688
0.0003104	37	37	110	1.36	2.348e-05	2020486	species	Arthrobacter sp. YN
0.0003104	37	37	110	1.22	2.943e-05	2565366	species	Arthrobacter sp. PAMC25564
0.00026	31	31	100	1.45	2.375e-05	1849032	species	Arthrobacter sp. U41
0.00026	31	31	78	1.56	1.798e-05	1494608	species	Arthrobacter sp. PAMC 25486
0.0002349	28	28	110	1.11	2.39e-05	1357915	species	Arthrobacter sp. QXT-31
0.0002349	28	28	71	1.34	2.498e-05	2600159	species	Arthrobacter sp. UKPF54-2
0.0002265	27	27	79	1.05	1.717e-05	1704044	species	Arthrobacter sp. ERGS1:01
0.0002097	25	25	95	1.33	1.914e-05	2575374	species	Arthrobacter sp. 24S4-2
0.0002013	24	24	60	1.47	1.343e-05	290399	species	Arthrobacter sp. FB24
0.0001845	22	22	86	1.35	2.216e-05	2079227	species	Arthrobacter sp. PGP41
7.549e-05	9	9	20	1.25	1.087e-05	1806905	species	Arthrobacter sp. ZXY-2
8.388e-06	1	1	9	1.22	6.364e-06	1118963	species	Arthrobacter sp. Rue61a
0.0003523	42	42	136	1.39	3.277e-05	2211210	species	Arthrobacter dokdonellae
0.0003271	39	39	122	1.24	1.373e-05	656366	species	Arthrobacter alpinus
0.0002684	32	32	67	1.51	1.411e-05	37928	species	Arthrobacter crystallopoietes
1.678e-05	2	2	5	1	1.006e-06	1670	species	Arthrobacter citreus
0.004999	596	87	1586	1.96	5.597e-05	57493	genus	Kocuria
0.001485	177	177	459	2.57	0.0001581	446860	species	Kocuria flava
0.0008891	106	2	323	1.6	4.422e-05	2649579	no rank	unclassified Kocuria
0.00026	31	31	112	1.25	4.023e-05	2711329	species	Kocuria sp. TGY1120_3
0.0002349	28	28	75	1.76	2.598e-05	2711328	species	Kocuria sp. TGY1127_2
0.0001929	23	23	59	2.03	5.768e-05	2719588	species	Kocuria sp. KD4
0.0001845	22	22	68	1.6	0.0001216	1702043	species	Kocuria sp. BT304
0.0005788	69	69	166	1.75	6.286e-05	71999	species	Kocuria palustris
0.0005452	65	65	136	1.62	4.036e-05	388357	species	Kocuria turfanensis
0.0003775	45	45	148	1.61	3.455e-05	1275	species	Kocuria rosea
0.0002768	33	33	70	2.13	3.048e-05	1272	species	Kocuria varians
6.71e-05	8	8	18	2.06	1.782e-05	1049583	species	Kocuria indica
5.033e-05	6	6	16	2.06	3.087e-05	72000	species	Kocuria rhizophila
0.001787	213	27	660	1.51	2.2e-05	1742993	genus	Pseudarthrobacter
0.0005788	69	24	248	1.56	1.9e-05	2647000	no rank	unclassified Pseudarthrobacter
0.0001258	15	15	81	1.33	1.964e-05	2697569	species	Pseudarthrobacter sp. YJ56
0.0001258	15	15	46	1.57	1.452e-05	2590775	species	Pseudarthrobacter sp. NIBRBAC000502772
7.549e-05	9	9	20	1.15	1.33e-05	2590774	species	Pseudarthrobacter sp. NIBRBAC000502771
5.033e-05	6	6	18	1.11	1.183e-05	2590785	species	Pseudarthrobacter sp. NIBRBAC000502770
0.0003523	42	0	101	1.6	2.537e-05	361575	species	Pseudarthrobacter phenanthrenivorans
0.0003523	42	42	101	1.6	2.537e-05	930171	strain	Pseudarthrobacter phenanthrenivorans Sphe3
0.00026	31	0	71	1.92	1.733e-05	85085	species	Pseudarthrobacter chlorophenolicus
0.00026	31	31	71	1.92	1.733e-05	452863	strain	Pseudarthrobacter chlorophenolicus A6
0.00026	31	31	91	1.48	2.56e-05	728066	species	Pseudarthrobacter equi
0.000109	13	13	61	1.1	1.801e-05	121292	species	Pseudarthrobacter sulfonivorans
0.001745	208	5	1431	1.17	0.00012	32207	genus	Rothia
0.0007465	89	89	812	1.12	0.0003464	172042	species	Rothia aeria
0.0005788	69	56	352	1.17	7.199e-05	43675	species	Rothia mucilaginosa
0.000109	13	13	44	1.75	4.422e-05	680646	strain	Rothia mucilaginosa DY-18
0.0003775	45	40	236	1.34	5.258e-05	2047	species	Rothia dentocariosa
4.194e-05	5	5	55	1	5.049e-05	762948	strain	Rothia dentocariosa ATCC 17931
0.00146	174	59	460	1.71	5.496e-05	1269	genus	Micrococcus
0.0009562	114	114	304	1.64	4.928e-05	1270	species	Micrococcus luteus
8.388e-06	1	0	3	1	1.095e-05	2620948	no rank	unclassified Micrococcus
8.388e-06	1	1	3	1	1.095e-05	1179670	species	Micrococcus sp. KBS0714
0.001107	132	21	343	1.58	1.764e-05	1742989	genus	Glutamicibacter
0.0004278	51	51	123	1.76	3.964e-05	162496	species	Glutamicibacter creatinolyticus
0.0001761	21	0	35	1.63	1.023e-05	256701	species	Glutamicibacter arilaitensis
0.0001761	21	21	35	1.63	1.023e-05	861360	strain	Glutamicibacter arilaitensis Re117
0.000151	18	18	53	1.38	1.112e-05	1933880	species	Glutamicibacter halophytocola
7.549e-05	9	0	20	1.6	1.725e-05	2627139	no rank	unclassified Glutamicibacter
7.549e-05	9	9	20	1.6	1.725e-05	1155384	species	Glutamicibacter sp. ZJUTW
6.71e-05	8	8	22	1.05	6.928e-06	1775880	species	Glutamicibacter mishrai
3.355e-05	4	4	19	1	1.513e-05	37929	species	Glutamicibacter nicotianae
0.0004613	55	0	143	1.83	4.619e-05	169133	genus	Citricoccus
0.0004613	55	55	143	1.83	4.619e-05	2632435	no rank	unclassified Citricoccus
0.000453	54	0	129	1.57	3.121e-05	596707	genus	Sinomonas
0.000453	54	54	129	1.57	3.121e-05	37927	species	Sinomonas atrocyanea
0.0003187	38	0	97	1.46	3.694e-05	57494	genus	Nesterenkonia
0.0003187	38	0	97	1.46	3.694e-05	2629769	no rank	unclassified Nesterenkonia
0.0003187	38	38	97	1.46	3.694e-05	2600320	species	Nesterenkonia sp. NBAIMH1
0.0002013	24	0	68	1.76	1.93e-05	2078575	genus	Psychromicrobium
0.0002013	24	24	68	1.76	1.93e-05	1618207	species	Psychromicrobium lacuslunae
0.0001761	21	0	54	1.52	2.113e-05	1160973	genus	Auritidibacter
0.0001761	21	0	54	1.52	2.113e-05	2634694	no rank	unclassified Auritidibacter
0.0001761	21	21	54	1.52	2.113e-05	2170745	species	Auritidibacter sp. NML130574
0.0001594	19	0	49	1.39	1.886e-05	1868332	genus	Neomicrococcus
0.0001594	19	19	49	1.39	1.886e-05	556325	species	Neomicrococcus aestuarii
0.0001258	15	0	34	1.71	1.386e-05	370735	genus	Zhihengliuella
0.0001258	15	0	34	1.71	1.386e-05	2626589	no rank	unclassified Zhihengliuella
0.0001258	15	15	34	1.71	1.386e-05	2058657	species	Zhihengliuella sp. ISTPL4
7.549e-05	9	0	26	1.27	8.782e-06	1742992	genus	Paenarthrobacter
4.194e-05	5	5	17	1.29	1.141e-05	37931	species	Paenarthrobacter ureafaciens
3.355e-05	4	0	9	1.22	6.124e-06	43663	species	Paenarthrobacter aurescens
3.355e-05	4	4	9	1.22	6.124e-06	290340	strain	Paenarthrobacter aurescens TC1
3.355e-05	4	0	11	1.55	3.638e-06	1645	genus	Renibacterium
3.355e-05	4	4	11	1.55	3.638e-06	1646	species	Renibacterium salmoninarum
0.008002	954	60	2626	1.71	4.523e-05	85021	family	Intrasporangiaceae
0.002189	261	3	680	1.72	4.682e-05	125287	genus	Ornithinimicrobium
0.001652	197	3	523	1.75	4.681e-05	2615080	no rank	unclassified Ornithinimicrobium
0.0006627	79	79	221	1.46	5.663e-05	2594265	species	Ornithinimicrobium sp. H23M54
0.0005201	62	62	150	2	4.078e-05	2508882	species	Ornithinimicrobium sp. HY006
0.0004446	53	53	146	1.86	4.086e-05	2283195	species	Ornithinimicrobium sp. AMA3305
0.0005117	61	61	153	1.59	4.617e-05	1288636	species	Ornithinimicrobium flavum
0.001963	234	13	674	1.67	4.366e-05	265976	genus	Serinicoccus
0.0005368	64	0	150	2.07	4.763e-05	2643101	no rank	unclassified Serinicoccus
0.0005368	64	64	150	2.07	4.763e-05	2593973	species	Serinicoccus sp. W204
0.0003607	43	43	131	1.85	4.278e-05	1078471	species	Serinicoccus profundi
0.0003271	39	39	145	1.48	4.813e-05	767452	species	Serinicoccus chungangensis
0.0003271	39	0	102	1.4	3.678e-05	247333	species	Serinicoccus marinus
0.0003271	39	39	102	1.4	3.678e-05	1123251	strain	Serinicoccus marinus DSM 15273
0.000302	36	36	88	1.73	2.986e-05	1758689	species	Serinicoccus hydrothermalis
0.001258	150	10	436	1.67	4.583e-05	53457	genus	Janibacter
0.000411	49	49	136	1.79	4.308e-05	262209	species	Janibacter melonis
0.0004026	48	48	124	1.5	4.072e-05	857417	species	Janibacter indicus
0.0003607	43	43	123	1.76	3.813e-05	53458	species	Janibacter limosus
0.0007298	87	1	237	1.45	3.279e-05	367298	genus	Phycicoccus
0.0003858	46	0	114	1.3	3.178e-05	2637926	no rank	unclassified Phycicoccus
0.0003858	46	46	114	1.3	3.178e-05	2714941	species	Phycicoccus sp. HDW14
0.0003355	40	40	120	1.6	3.3e-05	443156	species	Phycicoccus dokdonensis
0.0005955	71	0	217	1.61	6.784e-05	267408	genus	Arsenicicoccus
0.0005955	71	0	217	1.61	6.784e-05	2663846	no rank	unclassified Arsenicicoccus
0.0005955	71	71	217	1.61	6.784e-05	1658671	species	Arsenicicoccus sp. oral taxon 190
0.0005033	60	0	149	1.77	3.319e-05	53357	genus	Intrasporangium
0.0005033	60	59	149	1.77	3.319e-05	53358	species	Intrasporangium calvum
8.388e-06	1	1	15	1	1.988e-05	710696	strain	Intrasporangium calvum DSM 43043
0.00026	31	0	91	1.91	2.8e-05	99479	genus	Tetrasphaera
0.00026	31	0	91	1.91	2.8e-05	2643346	no rank	unclassified Tetrasphaera
0.00026	31	31	91	1.91	2.8e-05	1813880	species	Tetrasphaera sp. HKS02
0.006769	807	3	2340	1.77	7.064e-05	85020	family	Dermabacteraceae
0.003976	474	53	1326	1.61	5.601e-05	43668	genus	Brachybacterium
0.001099	131	0	392	1.57	5.551e-05	2623841	no rank	unclassified Brachybacterium
0.0006039	72	72	228	1.46	7.537e-05	2571029	species	Brachybacterium sp. SGAir0954
0.0004949	59	59	162	1.72	4.022e-05	1903186	species	Brachybacterium sp. P6-10-X1
0.0006039	72	0	185	1.88	5.976e-05	43669	species	Brachybacterium faecium
0.0006039	72	72	185	1.88	5.976e-05	446465	strain	Brachybacterium faecium DSM 4810
0.0005033	60	60	133	1.97	4.448e-05	2017485	species	Brachybacterium avium
0.0004865	58	58	177	1.4	5.596e-05	556288	species	Brachybacterium saurashtrense
0.0004865	58	58	177	1.36	5.079e-05	1331682	species	Brachybacterium ginsengisoli
0.0003523	42	42	113	1.41	3.578e-05	2017484	species	Brachybacterium vulturis
0.00255	304	21	901	2.08	0.0001381	36739	genus	Dermabacter
0.002114	252	252	724	2.27	0.0002325	1667168	species	Dermabacter jinjuensis
0.00026	31	31	126	1.26	4.099e-05	1630135	species	Dermabacter vaginalis
0.0002181	26	0	94	1.16	3.221e-05	472568	genus	Devriesea
0.0002181	26	26	94	1.16	3.221e-05	472569	species	Devriesea agamarum
0.005486	654	10	1779	1.68	4.05e-05	85016	family	Cellulomonadaceae
0.00364	434	32	1204	1.69	3.92e-05	1707	genus	Cellulomonas
0.001971	235	9	675	1.58	3.963e-05	2620175	no rank	unclassified Cellulomonas
0.0006123	73	73	199	1.62	6.31e-05	2729175	species	Cellulomonas sp. 40-2
0.0004026	48	48	152	1.68	4.123e-05	2591145	species	Cellulomonas sp. Y8
0.0003691	44	44	123	1.66	3.746e-05	2654191	species	Cellulomonas sp. JZ18
0.000302	36	36	84	1.54	2.704e-05	2003551	species	Cellulomonas sp. PSBB021
0.0002097	25	25	96	1.3	2.564e-05	2704467	species	Cellulomonas sp. H30R-01
0.0003858	46	46	96	1.72	2.724e-05	1708	species	Cellulomonas fimi
0.0003607	43	0	129	1.72	4.269e-05	11	species	Cellulomonas gilvus
0.0003607	43	43	129	1.72	4.269e-05	593907	strain	Cellulomonas gilvus ATCC 13127
0.0003523	42	42	117	1.7	3.675e-05	2566013	species	Cellulomonas shaoxiangyii
0.000302	36	0	84	1.68	2.373e-05	1711	species	Cellulomonas flavigena
0.000302	36	36	84	1.68	2.373e-05	446466	strain	Cellulomonas flavigena DSM 20109
0.0006291	75	0	187	1.96	6.065e-05	458839	genus	Actinotalea
0.0006291	75	0	187	1.96	6.065e-05	2638618	no rank	unclassified Actinotalea
0.0006291	75	75	187	1.96	6.065e-05	2758442	species	Actinotalea sp. JY-7876
0.0004781	57	0	158	1.59	4.732e-05	1926259	genus	Pseudactinotalea
0.0004781	57	0	158	1.59	4.732e-05	2649176	no rank	unclassified Pseudactinotalea
0.0004781	57	57	158	1.59	4.732e-05	2654547	species	Pseudactinotalea sp. HY158
0.0003523	42	0	115	1.43	2.9e-05	162491	genus	Oerskovia
0.0003523	42	0	115	1.43	2.9e-05	2619021	no rank	unclassified Oerskovia
0.0003523	42	42	115	1.43	2.9e-05	1179673	species	Oerskovia sp. KBS0722
0.000302	36	0	75	1.75	2.713e-05	665568	genus	Paraoerskovia
0.000302	36	36	75	1.75	2.713e-05	545619	species	Paraoerskovia marina
0.004051	483	41	1142	1.7	3.929e-05	85017	family	Promicromonosporaceae
0.0013	155	1	366	1.84	5.44e-05	186188	genus	Xylanimonas
0.0008136	97	97	194	2	5.793e-05	2509459	species	Xylanimonas allomyrinae
0.0004781	57	0	167	1.67	4.968e-05	186189	species	Xylanimonas cellulosilytica
0.0004781	57	57	167	1.67	4.968e-05	446471	strain	Xylanimonas cellulosilytica DSM 15894
0.001174	140	56	305	1.73	2.396e-05	157920	genus	Cellulosimicrobium
0.0003775	45	6	111	1.68	2.083e-05	2624466	no rank	unclassified Cellulosimicrobium
0.0001929	23	23	64	1.59	1.819e-05	2587808	species	Cellulosimicrobium sp. BI34T
0.0001174	14	14	25	2.16	3.572e-05	1980001	species	Cellulosimicrobium sp. TH-20
1.678e-05	2	2	4	2.5	5.494e-06	2731680	species	Cellulosimicrobium sp. 72-3
0.0003271	39	39	66	1.8	1.583e-05	1710	species	Cellulosimicrobium cellulans
0.0009227	110	0	279	1.5	4.519e-05	254250	genus	Isoptericola
0.0004697	56	0	154	1.5	5.542e-05	139208	species	Isoptericola variabilis
0.0004697	56	56	154	1.5	5.542e-05	743718	strain	Isoptericola variabilis 225
0.000453	54	0	125	1.5	3.695e-05	372663	species	Isoptericola dokdonensis
0.000453	54	54	125	1.5	3.695e-05	1300344	strain	Isoptericola dokdonensis DS-3
0.0003104	37	0	84	1.42	2.601e-05	289244	genus	Xylanimicrobium
0.0003104	37	0	84	1.42	2.601e-05	2626399	no rank	unclassified Xylanimicrobium
0.0003104	37	37	84	1.42	2.601e-05	2509457	species	Xylanimicrobium sp. FW10M-9
0.00385	459	0	1520	1.47	3.479e-05	85019	family	Brevibacteriaceae
0.00385	459	75	1520	1.47	3.479e-05	1696	genus	Brevibacterium
0.001636	195	2	590	1.58	3.9e-05	2614124	no rank	unclassified Brevibacterium
0.0008136	97	97	336	1.71	0.000114	2575923	species	Brevibacterium sp. CS2
0.0003355	40	40	106	1.43	2.816e-05	2697563	species	Brevibacterium sp. WO024
0.0001929	23	23	48	1.81	1.487e-05	2697565	species	Brevibacterium sp. o2
0.0001426	17	17	38	1.32	1.584e-05	1496080	species	Brevibacterium sp. YB235
0.0001342	16	16	55	1.07	2.155e-05	2725563	species	Brevibacterium sp. 'Marine'
0.000453	54	54	133	1.31	1.702e-05	1703	species	Brevibacterium linens
0.0004194	50	50	180	1.26	6.057e-05	199591	species	Brevibacterium luteolum
0.000411	49	49	168	1.55	2.267e-05	273384	species	Brevibacterium aurantiacum
0.0002097	25	25	93	1.19	2.353e-05	629680	species	Brevibacterium sandarakinum
9.227e-05	11	11	60	1.2	2.005e-05	1136497	species	Brevibacterium siliguriense
0.00338	403	0	1191	1.62	0.0001187	145358	family	Bogoriellaceae
0.00338	403	0	1191	1.62	0.0001187	154116	genus	Georgenia
0.00338	403	9	1191	1.62	0.0001187	2626815	no rank	unclassified Georgenia
0.001325	158	158	467	1.65	0.0001211	2589797	species	Georgenia sp. Z443
0.00104	124	124	360	1.55	0.0001158	2585135	species	Georgenia sp. Z294
0.0009395	112	112	326	1.65	0.000107	2483799	species	Georgenia sp. ZLJ0423
0.002844	339	0	920	2.32	8.659e-05	145357	family	Dermacoccaceae
0.002172	259	0	657	2.74	0.0002602	57499	genus	Kytococcus
0.002172	259	0	657	2.74	0.0002602	1276	species	Kytococcus sedentarius
0.002172	259	259	657	2.74	0.0002602	478801	strain	Kytococcus sedentarius DSM 20547
0.0003691	44	0	129	1.36	4.465e-05	57495	genus	Dermacoccus
0.0003691	44	44	129	1.36	4.465e-05	1274	species	Dermacoccus nishinomiyaensis
0.000302	36	0	132	1.18	2.534e-05	745364	genus	Luteipulveratus
0.000302	36	36	132	1.18	2.534e-05	571913	species	Luteipulveratus mongoliensis
0.001493	178	0	477	1.74	5.077e-05	85018	family	Dermatophilaceae
0.0006291	75	0	244	1.73	7.296e-05	984996	genus	Mobilicoccus
0.0006291	75	0	244	1.73	7.296e-05	2649508	no rank	unclassified Mobilicoccus
0.0006291	75	75	244	1.73	7.296e-05	2716227	species	Mobilicoccus sp. NJES-13
0.0006291	75	0	141	2.04	3.987e-05	1184606	genus	Austwickia
0.0006291	75	75	141	2.04	3.987e-05	100225	species	Austwickia chelonae
0.0002349	28	0	92	1.29	3.66e-05	1862	genus	Dermatophilus
0.0002349	28	28	92	1.29	3.66e-05	1863	species	Dermatophilus congolensis
0.001166	139	0	360	1.51	4.697e-05	125316	family	Beutenbergiaceae
0.0006543	78	0	189	1.64	5.685e-05	947525	genus	Miniimonas
0.0006543	78	0	189	1.64	5.685e-05	2626367	no rank	unclassified Miniimonas
0.0006543	78	78	189	1.64	5.685e-05	2171623	species	Miniimonas sp. S16
0.0005117	61	0	168	1.38	3.874e-05	84756	genus	Beutenbergia
0.0005117	61	0	168	1.38	3.874e-05	84757	species	Beutenbergia cavernae
0.0005117	61	61	168	1.38	3.874e-05	471853	strain	Beutenbergia cavernae DSM 12333
0.001132	135	0	297	1.85	4.273e-05	145360	family	Sanguibacteraceae
0.001132	135	1	297	1.85	4.273e-05	60919	genus	Sanguibacter
0.0005955	71	0	138	2.01	4.59e-05	2645534	no rank	unclassified Sanguibacter
0.0005955	71	71	138	2.01	4.59e-05	2714931	species	Sanguibacter sp. HDW7
0.0005284	63	0	155	1.72	3.932e-05	60920	species	Sanguibacter keddieii
0.0005284	63	63	155	1.72	3.932e-05	446469	strain	Sanguibacter keddieii DSM 10542
0.001107	132	3	405	1.49	3.938e-05	1331736	family	Ruaniaceae
0.0006207	74	0	200	1.75	4.069e-05	626119	genus	Ruania
0.0006207	74	0	200	1.75	4.069e-05	2648503	no rank	unclassified Ruania
0.0006207	74	74	200	1.75	4.069e-05	2603206	species	Ruania sp. HY168
0.0004613	55	0	200	1.25	3.728e-05	1331737	genus	Haloactinobacterium
0.0004613	55	0	200	1.25	3.728e-05	2624404	no rank	unclassified Haloactinobacterium
0.0004613	55	55	200	1.25	3.728e-05	2675754	species	Haloactinobacterium sp. HY164
0.0005284	63	0	154	1.47	3.222e-05	577468	no rank	Micrococcales incertae sedis
0.0004697	56	0	142	1.47	3.715e-05	754249	genus	Luteimicrobium
0.0004697	56	56	142	1.47	3.715e-05	1133546	species	Luteimicrobium xylanilyticum
5.872e-05	7	0	12	1.42	1.253e-05	2038	genus	Tropheryma
5.872e-05	7	7	12	1.42	1.253e-05	2039	species	Tropheryma whipplei
0.0001761	21	0	92	1.3	3.456e-05	85022	family	Jonesiaceae
0.0001761	21	0	92	1.3	3.456e-05	43673	genus	Jonesia
0.0001761	21	21	92	1.3	3.456e-05	43674	species	Jonesia denitrificans
0.03163	3771	0	11083	1.51	8.451e-06	85011	order	Streptomycetales
0.03163	3771	135	11083	1.51	8.451e-06	2062	family	Streptomycetaceae
0.0289	3445	1014	10127	1.5	8.064e-06	1883	genus	Streptomyces
0.00838	999	170	2620	1.48	6.04e-06	2593676	no rank	unclassified Streptomyces
0.0003355	40	40	85	1.68	1.815e-05	2684469	species	Streptomyces sp. SCUT-3
0.0002852	34	34	119	1.17	2.298e-05	1264596	species	Streptomyces sp. SCSIO 3032
0.0002852	34	34	60	1.95	8.599e-06	2175864	species	Streptomyces sp. NHF165
0.0001761	21	21	87	1.14	1.399e-05	2717324	species	Streptomyces sp. QMT-12
0.0001761	21	21	48	2	8.285e-06	2751189	species	Streptomyces sp. NEAU-sy36
0.0001761	21	21	62	1.44	7.891e-06	2742137	species	Streptomyces sp. NA02950
0.0001761	21	21	50	1.64	8.794e-06	1442032	species	Streptomyces sp. Z022
0.0001761	21	21	48	1.21	7.097e-06	2692234	species	Streptomyces sp. GS7
0.0001678	20	20	46	1.35	8.933e-06	1849967	species	Streptomyces sp. SAT1
0.0001594	19	19	49	1.71	6.908e-06	2742130	species	Streptomyces sp. NA00687
0.0001594	19	19	34	1.85	6.508e-06	2585716	species	Streptomyces sp. C8S0
0.000151	18	18	46	1.24	6.934e-06	2742136	species	Streptomyces sp. NA04227
0.000151	18	18	29	1.97	5.525e-06	2676871	species	Streptomyces sp. Tu 2975
0.0001426	17	17	16	2.31	2.4e-06	2721244	species	Streptomyces sp. RPA4-2
0.0001342	16	16	42	1.81	1.357e-05	1964449	species	Streptomyces sp. 3211
0.0001342	16	16	40	1.88	6.702e-06	1938841	species	Streptomyces sp. 2323.1
0.0001342	16	16	49	1.22	6.226e-06	2184053	species	Streptomyces sp. ZFG47
0.0001342	16	16	34	1.18	4.872e-06	2730915	species	Streptomyces sp. Z423-1
0.0001258	15	15	35	2	9.06e-06	2005885	species	Streptomyces sp. S063
0.0001258	15	15	29	1.66	4.87e-06	2750011	species	Streptomyces sp. Rer75
0.0001258	15	15	31	1.16	3.874e-06	1855352	species	Streptomyces sp. TLI_053
0.0001174	14	14	46	1.52	8.116e-06	2695266	species	Streptomyces sp. HM190
0.0001174	14	14	31	1.71	4.072e-06	2653200	species	Streptomyces sp. GY16
0.0001174	14	14	39	1.26	5.307e-06	2135430	species	Streptomyces sp. P3
0.0001174	14	14	25	1.76	6.788e-06	465541	species	Streptomyces sp. Mg1
0.0001174	14	14	26	1.15	3.962e-06	646637	species	Streptomyces sp. M2
0.000109	13	13	23	2	3.986e-06	1736046	species	Streptomyces sp. SM18
0.0001007	12	12	30	1.97	5.109e-06	2662397	species	Streptomyces sp. QMT-28
0.0001007	12	12	40	1.3	7.137e-06	2305220	species	Streptomyces sp. W1SF4
0.0001007	12	12	35	1.29	4.919e-06	2136401	species	Streptomyces sp. YIM 121038
0.0001007	12	12	21	1.19	4.008e-06	1812480	species	Streptomyces sp. fd1-xmd
9.227e-05	11	11	31	1.26	5.591e-06	862751	species	Streptomyces sp. SirexAA-E
9.227e-05	11	11	20	1.8	3.851e-06	1262452	species	Streptomyces sp. 769
9.227e-05	11	11	12	1.5	2.441e-06	234612	species	Streptomyces sp. TN58
8.388e-05	10	10	20	2.55	1.42e-05	355249	species	Streptomyces sp. Tu6071
8.388e-05	10	10	40	1.1	5.593e-06	2686304	species	Streptomyces sp. T44
8.388e-05	10	10	32	1.09	4.201e-06	1725411	species	Streptomyces sp. CdTB01
7.549e-05	9	9	45	1.09	8.108e-06	2203205	species	Streptomyces sp. WAC 01529
7.549e-05	9	9	18	2.5	4.206e-06	2582831	species	Streptomyces sp. SUK 48
7.549e-05	9	9	41	1	6.074e-06	1882757	species	Streptomyces sp. 3214.6
6.71e-05	8	8	15	4	1.008e-05	1914992	species	Streptomyces sp. DUT11
6.71e-05	8	8	20	1.1	6.42e-06	1837283	species	Streptomyces sp. S8
6.71e-05	8	8	13	1.54	1.94e-06	1841249	species	Streptomyces sp. RTd22
6.71e-05	8	8	13	1.38	2.749e-06	2662065	species	Streptomyces sp. SYP-A7193
6.71e-05	8	8	8	1.88	1.461e-06	2721246	species	Streptomyces sp. S1D4-11
5.872e-05	7	7	23	1.39	4.744e-06	2714844	species	Streptomyces sp. JB150
5.872e-05	7	7	18	1.44	4.738e-06	2692233	species	Streptomyces sp. HF10
5.872e-05	7	7	19	1.16	3.271e-06	2684468	species	Streptomyces sp. QHH-9511
5.872e-05	7	7	15	1.33	2.316e-06	2721173	species	Streptomyces sp. DSM 40868
5.033e-05	6	6	15	3	4.148e-06	1661694	species	Streptomyces sp. Tue 6075
5.033e-05	6	6	21	1.33	2.638e-05	1476754	species	Streptomyces sp. 604F
5.033e-05	6	6	19	1	4.156e-06	2202000	species	Streptomyces sp. NEAU-S7GS2
5.033e-05	6	6	15	1.2	3.473e-06	2726118	species	Streptomyces sp. jing01
5.033e-05	6	6	11	1.36	2.09e-06	2072505	species	Streptomyces sp. Go-475
4.194e-05	5	5	16	1.12	4.184e-06	2083284	species	Streptomyces sp. CB09001
4.194e-05	5	5	11	1.64	3.312e-06	2153485	species	Streptomyces sp. endophyte_N2
4.194e-05	5	5	13	1.31	4.062e-06	2203210	species	Streptomyces sp. WAC 06738
4.194e-05	5	5	15	1	2.581e-06	2203204	species	Streptomyces sp. WAC 01438
4.194e-05	5	5	13	1	2.582e-06	2705439	species	Streptomyces sp. S4.7
4.194e-05	5	5	5	1.8	2.029e-06	2748873	species	Streptomyces sp. CB04723
3.355e-05	4	4	12	1.92	2.728e-06	2721245	species	Streptomyces sp. RPA4-5
3.355e-05	4	4	13	1.31	2.563e-06	2721243	species	Streptomyces sp. RLB1-33
3.355e-05	4	4	13	1	5.195e-06	1851167	species	Streptomyces sp. 11-1-2
2.516e-05	3	3	34	1.21	2.583e-05	2742133	species	Streptomyces sp. NA02536
2.516e-05	3	3	16	1.06	5.157e-06	444103	species	Streptomyces sp. CNQ-509
2.516e-05	3	3	9	1.67	4.163e-06	1649184	species	Streptomyces sp. CFMR 7
2.516e-05	3	3	8	1	3.572e-06	1495638	species	Streptomyces sp. M56
2.516e-05	3	3	8	1	2.194e-06	1561022	species	Streptomyces sp. CCM_MD2014
2.516e-05	3	3	4	1	3.52e-06	1984801	species	Streptomyces sp. CLI2509
2.516e-05	3	3	4	1	1.697e-06	1972846	species	Streptomyces sp. Sge12
1.678e-05	2	2	10	1	1.206e-05	1265601	species	Streptomyces sp. PAMC 26508
1.678e-05	2	2	7	1.29	1.624e-06	2059884	species	Streptomyces sp. CMB-StM0423
1.678e-05	2	2	2	4	1.585e-06	1821625	species	Streptomyces sp. VN1
1.678e-05	2	2	5	1	6.498e-06	2305221	species	Streptomyces sp. KPB2
1.678e-05	2	2	1	2	0.0001611	2594456	species	Streptomyces sp. RLB3-5
8.388e-06	1	1	4	1	3.941e-06	2742134	species	Streptomyces sp. NA03103
8.388e-06	1	1	3	1	8.847e-06	2594457	species	Streptomyces sp. RLB3-6
8.388e-06	1	1	2	1	5.004e-07	1522758	species	Streptomyces sp. ADI95-16
8.388e-06	1	1	1	1	3.762e-07	1961713	species	Streptomyces sp. MOE7
0.0009059	108	107	235	1.51	5.427e-06	54571	species	Streptomyces venezuelae
8.388e-06	1	1	4	1	0.0003383	953739	strain	Streptomyces venezuelae ATCC 10712
0.0004026	48	8	98	2.14	4.21e-06	629295	species group	Streptomyces griseus group
0.0001845	22	0	30	3.83	5.681e-06	1482561	species subgroup	Streptomyces anulatus subgroup
0.0001845	22	22	30	3.83	5.681e-06	1892	species	Streptomyces anulatus
0.000109	13	0	30	1.37	3.268e-06	1482596	species subgroup	Streptomyces griseus subgroup
0.000109	13	0	30	1.37	3.268e-06	1911	species	Streptomyces griseus
0.000109	13	7	30	1.37	3.268e-06	67263	subspecies	Streptomyces griseus subsp. griseus
5.033e-05	6	6	10	1.4	2.001e-06	455632	strain	Streptomyces griseus subsp. griseus NBRC 13350
3.355e-05	4	0	18	1.11	2.628e-06	1482558	species subgroup	Streptomyces albovinaceus subgroup
3.355e-05	4	3	18	1.11	2.628e-06	1908	species	Streptomyces globisporus
8.388e-06	1	1	4	1	1.318e-06	1172567	strain	Streptomyces globisporus C-1027
8.388e-06	1	0	10	1	8.35e-06	1482566	species subgroup	Streptomyces bacillaris subgroup
8.388e-06	1	1	10	1	8.35e-06	68179	species	Streptomyces bacillaris
0.0003607	43	37	82	1.72	4.977e-06	1969	species	Streptomyces chartreusis
5.033e-05	6	6	14	1	2.609e-06	1079985	strain	Streptomyces chartreusis NRRL 3882
0.0003523	42	42	119	1.27	8.851e-06	1888	species	Streptomyces albus
0.0002936	35	35	87	1.3	1.09e-05	68570	species	Streptomyces albulus
0.0002516	30	30	83	1.59	1.702e-05	408015	species	Streptomyces xiamenensis
0.0002433	29	29	53	2.02	6.711e-06	1927	species	Streptomyces rimosus
0.0002349	28	28	97	1.19	7.233e-06	83656	species	Streptomyces tsukubensis
0.0002265	27	11	101	1.32	8.482e-06	193462	species	Streptomyces niveus
0.0001342	16	16	45	1.22	6.847e-06	1352941	strain	Streptomyces niveus NCIMB 11891
0.0002181	26	26	47	1.72	7.469e-06	40318	species	Streptomyces nodosus
0.0002013	24	0	90	1.44	1.618e-05	1038928	species	Streptomyces xinghaiensis
0.0002013	24	24	90	1.44	1.618e-05	1038929	strain	Streptomyces xinghaiensis S187
0.0002013	24	24	43	1.86	7.038e-06	173860	species	Streptomyces rectiverticillatus
0.0002013	24	24	41	1.54	3.529e-06	67304	species	Streptomyces griseorubiginosus
0.0001929	23	23	76	1.16	4.184e-06	47763	species	Streptomyces lydicus
0.0001929	23	23	63	1.32	1.396e-05	1176198	species	Streptomyces harbinensis
0.0001929	23	0	60	1.3	6.018e-06	379067	species	Streptomyces bingchenggensis
0.0001929	23	23	60	1.3	6.018e-06	749414	strain	Streptomyces bingchenggensis BCW-1
0.0001845	22	22	54	2.07	8.378e-06	553510	species	Streptomyces gilvosporeus
0.0001845	22	22	71	1.56	1.434e-05	1690221	species	Streptomyces spongiicola
0.0001845	22	22	64	1.33	6.085e-06	73044	species	Streptomyces seoulensis
0.0001845	22	13	54	1.48	4.37e-06	1912	species	Streptomyces hygroscopicus
4.194e-05	5	4	12	1.17	4.092e-06	311982	subspecies	Streptomyces hygroscopicus subsp. jinggangensis
8.388e-06	1	1	2	1	8.107e-06	1133850	strain	Streptomyces hygroscopicus subsp. jinggangensis 5008
3.355e-05	4	4	7	1.43	2.367e-06	264445	subspecies	Streptomyces hygroscopicus subsp. limoneus
0.0001845	22	0	40	1.4	5.759e-06	285450	species	Streptomyces roseochromogenus
0.0001845	22	0	40	1.4	5.759e-06	149682	subspecies	Streptomyces roseochromogenus subsp. oscitans
0.0001845	22	22	40	1.4	5.759e-06	1352936	strain	Streptomyces roseochromogenus subsp. oscitans DS 12.976
0.0001678	20	20	49	1.39	6.83e-06	66871	species	Streptomyces aureoverticillatus
0.0001594	19	19	43	1.51	7.233e-06	2599401	species	Streptomyces qinzhouensis
0.0001594	19	19	39	1.54	5.738e-06	1077946	species	Streptomyces hundungensis
0.000151	18	18	81	1.2	1.294e-05	1940	species	Streptomyces albireticuli
0.000151	18	0	23	3.26	3.713e-06	1914	species	Streptomyces lavendulae
0.000151	18	18	23	3.26	3.713e-06	58340	subspecies	Streptomyces lavendulae subsp. lavendulae
0.000151	18	18	46	1.39	8.769e-06	36818	species	Streptomyces subrutilus
0.000151	18	18	33	1.73	5.896e-06	33899	species	Streptomyces galilaeus
0.000151	18	0	37	1.38	6.991e-06	42684	species	Streptomyces collinus
0.000151	18	18	37	1.38	6.991e-06	1214242	strain	Streptomyces collinus Tu 365
0.0001426	17	17	32	1.97	4.114e-06	1893	species	Streptomyces atratus
0.0001426	17	17	27	2.15	4.136e-06	1889	species	Streptomyces ambofaciens
0.0001426	17	0	43	1.3	6.523e-06	29303	species	Streptomyces cattleya
0.0001426	17	17	43	1.3	6.523e-06	1003195	strain	Streptomyces cattleya NRRL 8057 = DSM 46488
0.0001342	16	0	60	1.23	7.933e-06	1930	species	Streptomyces scabiei
0.0001342	16	16	60	1.23	7.933e-06	680198	strain	Streptomyces scabiei 87.22
0.0001342	16	16	36	1.28	6.59e-06	68209	species	Streptomyces globosus
0.0001258	15	15	37	2.43	6.065e-06	1355015	species	Streptomyces pluripotens
0.0001258	15	15	53	1.58	9.669e-06	67305	species	Streptomyces hawaiiensis
0.0001258	15	15	45	1.58	5.845e-06	1915	species	Streptomyces lincolnensis
0.0001258	15	15	33	2.15	6.029e-06	1827580	species	Streptomyces nigra
0.0001258	15	15	51	1.2	8.874e-06	28894	species	Streptomyces nitrosporeus
0.0001258	15	15	46	1.3	6.267e-06	67267	species	Streptomyces alboflavus
0.0001258	15	15	36	1.53	4.717e-06	2548456	species	Streptomyces aquilus
0.0001258	15	10	46	1.17	5.715e-06	68202	species	Streptomyces fulvissimus
4.194e-05	5	5	18	1.06	6.47e-06	1303692	strain	Streptomyces fulvissimus DSM 40593
0.0001258	15	0	37	1.22	5.148e-06	1898	species	Streptomyces cacaoi
0.0001258	15	15	37	1.22	5.148e-06	249586	subspecies	Streptomyces cacaoi subsp. asoensis
0.0001258	15	0	35	1.14	4.836e-06	348043	species	Streptomyces davaonensis
0.0001258	15	15	35	1.14	4.836e-06	1214101	strain	Streptomyces davaonensis JCM 4913
0.0001258	15	15	30	1.1	5.778e-06	1932	species	Streptomyces tendae
0.0001174	14	0	49	1.65	1.02e-05	67581	species	Streptomyces viridosporus
0.0001174	14	14	49	1.65	1.02e-05	665577	strain	Streptomyces viridosporus T7A
0.0001174	14	14	48	1.52	7.246e-06	45398	species	Streptomyces griseoviridis
0.0001174	14	0	46	1.33	6.702e-06	33903	species	Streptomyces avermitilis
0.0001174	14	14	46	1.33	6.702e-06	227882	strain	Streptomyces avermitilis MA-4680 = NBRC 14893
0.000109	13	13	52	1.23	6.692e-06	2496836	species	Streptomyces cyaneochromogenes
0.000109	13	13	37	1.57	9.823e-06	1437453	species	Streptomyces leeuwenhoekii
0.000109	13	13	32	1.59	4.643e-06	2282738	species	Streptomyces paludis
0.000109	13	13	23	1.83	5.899e-06	58346	species	Streptomyces platensis
9.227e-05	11	11	50	1.32	7.071e-06	1535768	species	Streptomyces lunaelactis
9.227e-05	11	11	12	1.5	1.991e-06	1616117	species	Streptomyces formicae
8.388e-05	10	10	27	1.81	5.053e-06	1977088	species	Streptomyces ficellus
8.388e-05	10	0	45	1.04	7.048e-06	1950	species	Streptomyces peucetius
8.388e-05	10	0	45	1.04	7.048e-06	55158	subspecies	Streptomyces peucetius subsp. caesius
8.388e-05	10	10	45	1.04	7.048e-06	316280	strain	Streptomyces peucetius subsp. caesius ATCC 27952
8.388e-05	10	10	22	2.09	3.906e-06	1905	species	Streptomyces exfoliatus
8.388e-05	10	10	39	1.03	5.956e-06	1967	species	Streptomyces kanamyceticus
8.388e-05	10	10	25	1.36	4.924e-06	146923	species	Streptomyces parvulus
8.388e-05	10	10	25	1.2	3.677e-06	1904616	species	Streptomyces fodineus
8.388e-05	10	0	20	1.15	4.37e-06	1971	species	Streptomyces noursei
8.388e-05	10	10	20	1.15	4.37e-06	316284	strain	Streptomyces noursei ATCC 11455
7.549e-05	9	9	31	1.45	4.001e-06	1901	species	Streptomyces clavuligerus
7.549e-05	9	0	27	1.26	3.849e-06	68246	species	Streptomyces olivoreticuli
7.549e-05	9	9	27	1.26	3.849e-06	284034	subspecies	Streptomyces olivoreticuli subsp. olivoreticuli
7.549e-05	9	9	16	1.56	1.427e-06	68270	species	Streptomyces spectabilis
6.71e-05	8	0	24	4.04	4.592e-06	68280	species	Streptomyces violaceusniger
6.71e-05	8	8	24	4.04	4.592e-06	653045	strain	Streptomyces violaceusniger Tu 4113
6.71e-05	8	0	32	1.91	9.447e-06	68192	species	Streptomyces cyaneogriseus
6.71e-05	8	8	32	1.91	9.447e-06	477245	subspecies	Streptomyces cyaneogriseus subsp. noncyanogenus
6.71e-05	8	8	27	1.44	8.737e-06	188770	species	Streptomyces koyangensis
6.71e-05	8	8	11	1.55	1.36e-06	68214	species	Streptomyces griseochromogenes
6.71e-05	8	8	10	1.5	1.881e-06	68249	species	Streptomyces pactum
5.872e-05	7	7	40	1.18	7.241e-06	67345	species	Streptomyces prasinus
5.872e-05	7	7	37	1.05	7.269e-06	2174846	species	Streptomyces tirandamycinicus
5.872e-05	7	7	34	1.03	6.038e-06	68223	species	Streptomyces katrae
5.872e-05	7	7	25	1.16	4.895e-06	285570	species	Streptomyces asterosporus
5.872e-05	7	7	25	1.12	4.312e-06	1783515	species	Streptomyces qaidamensis
5.033e-05	6	6	26	1	4.834e-06	132473	species	Streptomyces alboniger
5.033e-05	6	6	25	1	4.358e-06	116188	species	Streptomyces coeruleorubidus
5.033e-05	6	6	23	1.09	3.468e-06	362257	species	Streptomyces vietnamensis
5.033e-05	6	6	19	1.16	3.362e-06	1885	species	Streptomyces actuosus
5.033e-05	6	6	18	1.22	3.287e-06	1960	species	Streptomyces vinaceus
4.194e-05	5	5	26	1.04	3.886e-06	2049881	species	Streptomyces dengpaensis
4.194e-05	5	5	19	1	3.196e-06	66425	species	Streptomyces luteoverticillatus
4.194e-05	5	5	17	1.06	3.316e-06	1907	species	Streptomyces glaucescens
3.355e-05	4	4	22	1.23	3.919e-06	38300	species	Streptomyces pristinaespiralis
3.355e-05	4	4	13	1.08	6.805e-06	48665	species	Streptomyces viridifaciens
3.355e-05	4	4	10	1	2.9e-06	1928	species	Streptomyces rochei
2.516e-05	3	3	13	3	1.044e-05	68203	species	Streptomyces fungicidicus
2.516e-05	3	3	13	1.08	2.127e-06	1890	species	Streptomyces antibioticus
2.516e-05	3	0	9	1.22	3.058e-06	1477431	species group	Streptomyces albidoflavus group
1.678e-05	2	2	7	1.14	5.864e-06	1902	species	Streptomyces coelicolor
8.388e-06	1	1	1	1	1.635e-06	42239	species	Streptomyces sampsonii
2.516e-05	3	3	9	1	1.632e-06	68175	species	Streptomyces antimycoticus
1.678e-05	2	0	14	1.07	1.705e-05	1906	species	Streptomyces fradiae
1.678e-05	2	2	14	1.07	1.716e-05	1319510	strain	Streptomyces fradiae ATCC 10745 = DSM 40063
1.678e-05	2	2	15	1	7.882e-06	92644	species	Streptomyces malaysiensis
1.678e-05	2	2	10	1	8.517e-06	47716	species	Streptomyces olivaceus
1.678e-05	2	0	3	1	4.008e-06	1916	species	Streptomyces lividans
1.678e-05	2	2	3	1	1.415e-05	1200984	strain	Streptomyces lividans 1326
1.678e-05	2	0	2	1	4.455e-05	285530	species	Streptomyces sviceus
1.678e-05	2	2	2	1	4.455e-05	463191	strain	Streptomyces sviceus ATCC 29083
8.388e-06	1	1	2	2	8.804e-07	67258	species	Streptomyces cavourensis
8.388e-06	1	1	2	1	8.12e-07	1935	species	Streptomyces violaceoruber
0.000864	103	0	273	1.49	1.354e-05	228398	genus	Streptacidiphilus
0.0005368	64	3	159	1.62	1.118e-05	2643834	no rank	unclassified Streptacidiphilus
0.0003271	39	39	72	1.94	1.142e-05	2705012	species	Streptacidiphilus sp. PB12-B1b
0.0001845	22	22	70	1.31	9.091e-06	2704468	species	Streptacidiphilus sp. P02-A3a
0.0003271	39	39	114	1.3	1.922e-05	2126346	species	Streptacidiphilus bronchialis
0.0007381	88	10	222	1.64	8.387e-06	2063	genus	Kitasatospora
0.0003691	44	0	121	1.71	8.929e-06	2633591	no rank	unclassified Kitasatospora
0.0002265	27	27	75	1.8	9.921e-06	2018025	species	Kitasatospora sp. MMS16-BH015
0.0001426	17	17	46	1.57	7.704e-06	2742135	species	Kitasatospora sp. NA04385
0.0001594	19	0	35	1.66	5.801e-06	2066	species	Kitasatospora setae
0.0001594	19	19	35	1.66	5.801e-06	452652	strain	Kitasatospora setae KM-6054
0.0001174	14	14	36	1.5	7.457e-06	68173	species	Kitasatospora albolonga
8.388e-06	1	1	3	1	2.27e-06	1894	species	Kitasatospora aureofaciens
0.007725	921	0	2592	1.47	9.36e-06	85010	order	Pseudonocardiales
0.007725	921	39	2592	1.47	9.36e-06	2070	family	Pseudonocardiaceae
0.001921	229	38	526	1.78	6.113e-06	1813	genus	Amycolatopsis
0.0006543	78	0	169	1.67	4.972e-06	2618356	no rank	unclassified Amycolatopsis
0.0002684	32	32	52	1.94	5.922e-06	2653857	species	Amycolatopsis sp. YIM 10
0.0001929	23	23	50	1.84	5.457e-06	2742131	species	Amycolatopsis sp. Hca4
0.000151	18	18	51	1.22	6.028e-06	1896961	species	Amycolatopsis sp. AA4
4.194e-05	5	5	14	1.5	1.856e-06	1911175	species	Amycolatopsis sp. BJA-103
0.00026	31	29	76	1.95	8.895e-06	33910	species	Amycolatopsis mediterranei
1.678e-05	2	2	2	1	0.0004486	749927	strain	Amycolatopsis mediterranei U32
0.0002097	25	0	51	2.04	7.77e-06	1814	species	Amycolatopsis methanolica
0.0002097	25	25	51	2.04	7.77e-06	1068978	strain	Amycolatopsis methanolica 239
0.000151	18	18	32	3.19	6.011e-06	208439	species	Amycolatopsis japonica
0.000151	18	18	44	1.14	5.902e-06	1804986	species	Amycolatopsis albispora
0.0001007	12	12	18	1.78	1.721e-06	129921	species	Amycolatopsis keratiniphila
7.549e-05	9	9	37	1	4.829e-06	31958	species	Amycolatopsis orientalis
0.001309	156	11	406	1.53	9.704e-06	1847	genus	Pseudonocardia
0.0009143	109	35	292	1.55	1.03e-05	2619320	no rank	unclassified Pseudonocardia
0.0002433	29	29	82	1.65	1.278e-05	2736640	species	Pseudonocardia sp. Gen01
0.0001594	19	19	50	1.86	1.093e-05	445576	species	Pseudonocardia sp. AL041005-10
0.0001342	16	16	32	1.47	5.96e-06	1690815	species	Pseudonocardia sp. HH130630-07
7.549e-05	9	9	38	1.18	8.982e-06	1641402	species	Pseudonocardia sp. HH130629-09
8.388e-06	1	1	1	1	4.403e-06	1096868	species	Pseudonocardia sp. EC080625-04
0.000151	18	0	53	1.15	8.098e-06	240495	species	Pseudonocardia dioxanivorans
0.000151	18	18	53	1.15	8.098e-06	675635	strain	Pseudonocardia dioxanivorans CB1190
0.000151	18	18	36	1.61	5.409e-06	2074	species	Pseudonocardia autotrophica
0.0008891	106	6	340	1.34	1.241e-05	1851	genus	Saccharomonospora
0.0001761	21	0	63	1.37	1.128e-05	632569	species	Saccharomonospora marina
0.0001761	21	21	63	1.37	1.128e-05	882083	strain	Saccharomonospora marina XMU15
0.000151	18	0	51	1.59	1.298e-05	40990	species	Saccharomonospora glauca
0.000151	18	18	51	1.59	1.298e-05	928724	strain	Saccharomonospora glauca K62
0.0001426	17	0	69	1.28	1.485e-05	40989	species	Saccharomonospora cyanea
0.0001426	17	17	69	1.28	1.485e-05	882082	strain	Saccharomonospora cyanea NA-134
0.0001426	17	0	51	1.29	1.177e-05	2634184	no rank	unclassified Saccharomonospora
0.0001426	17	17	51	1.29	1.177e-05	2528243	species	Saccharomonospora sp. 31sw
0.0001174	14	0	36	1.47	8.917e-06	1852	species	Saccharomonospora viridis
0.0001174	14	14	36	1.47	8.917e-06	471857	strain	Saccharomonospora viridis DSM 43017
0.000109	13	0	57	1.11	1.357e-05	40988	species	Saccharomonospora azurea
0.000109	13	13	57	1.11	1.357e-05	882081	strain	Saccharomonospora azurea NA-128
0.0007549	90	4	223	1.45	1.147e-05	1835	genus	Saccharopolyspora
0.0002852	34	34	77	1.44	1.693e-05	2665642	species	Saccharopolyspora coralli
0.0002349	28	0	81	1.38	1.106e-05	2646250	no rank	unclassified Saccharopolyspora
0.0002349	28	28	81	1.38	1.106e-05	2719023	species	Saccharopolyspora sp. ASAGF58
0.0002013	24	0	59	1.46	7.845e-06	1836	species	Saccharopolyspora erythraea
0.0002013	24	24	59	1.46	7.845e-06	405948	strain	Saccharopolyspora erythraea NRRL 2338
0.0007381	88	15	262	1.54	1.355e-05	65496	genus	Actinoalloteichus
0.0003271	39	39	95	1.81	1.581e-05	340345	species	Actinoalloteichus hymeniacidonis
0.0002516	30	30	83	1.51	1.403e-05	1470176	species	Actinoalloteichus hoggarensis
3.355e-05	4	0	16	1.38	2.758e-05	2644606	no rank	unclassified Actinoalloteichus
3.355e-05	4	4	16	1.38	2.758e-05	1612551	species	Actinoalloteichus sp. GBA129-24
0.0003523	42	0	85	1.66	7.559e-06	2029	genus	Kibdelosporangium
0.0003523	42	42	85	1.66	7.559e-06	860235	species	Kibdelosporangium phytohabitans
0.0003271	39	1	110	1.37	6.062e-06	2071	genus	Saccharothrix
0.0002097	25	25	63	1.51	6.558e-06	103733	species	Saccharothrix syringae
0.000109	13	0	43	1.21	5.081e-06	103731	species	Saccharothrix espanaensis
0.000109	13	13	43	1.21	5.081e-06	1179773	strain	Saccharothrix espanaensis DSM 44229
0.000302	36	0	128	1.27	1.386e-05	43356	genus	Kutzneria
0.000302	36	0	128	1.27	1.386e-05	43357	species	Kutzneria albida
0.000302	36	36	128	1.27	1.386e-05	1449976	strain	Kutzneria albida DSM 43870
0.0002013	24	0	95	1.12	1.01e-05	165301	genus	Lentzea
0.0002013	24	24	95	1.12	1.01e-05	1586287	species	Lentzea guizhouensis
0.0001761	21	0	73	1.08	9.086e-06	1137960	genus	Allokutzneria
0.0001761	21	21	73	1.08	9.086e-06	211114	species	Allokutzneria albata
0.0001678	20	0	63	1.08	9.113e-06	674734	genus	Alloactinosynnema
0.0001678	20	0	63	1.08	9.113e-06	2636053	no rank	unclassified Alloactinosynnema
0.0001678	20	20	63	1.08	9.113e-06	1653480	species	Alloactinosynnema sp. L-07
0.0001426	17	8	62	1.08	5.143e-06	40566	genus	Actinosynnema
7.549e-05	9	9	26	1.12	5.271e-06	42197	species	Actinosynnema pretiosum
0.0001174	14	0	39	1.15	5.785e-06	142577	genus	Prauserella
0.0001174	14	14	39	1.15	5.785e-06	530584	species	Prauserella marina
0.007449	888	0	3713	1.46	5.461e-05	85004	order	Bifidobacteriales
0.007449	888	18	3713	1.46	5.461e-05	31953	family	Bifidobacteriaceae
0.005393	643	103	2171	1.49	3.655e-05	1678	genus	Bifidobacterium
0.0004781	57	49	235	1.34	2.858e-05	216816	species	Bifidobacterium longum
3.355e-05	4	2	26	1.04	2.398e-05	1682	subspecies	Bifidobacterium longum subsp. infantis
1.678e-05	2	2	1	2	1.17e-05	565040	strain	Bifidobacterium longum subsp. infantis 157F
2.516e-05	3	3	36	1	0.0005414	205913	strain	Bifidobacterium longum DJO10A
8.388e-06	1	1	4	1	5.782e-06	1679	subspecies	Bifidobacterium longum subsp. longum
0.0004194	50	48	122	2.29	2.808e-05	1680	species	Bifidobacterium adolescentis
1.678e-05	2	2	10	1	3.415e-05	367928	strain	Bifidobacterium adolescentis ATCC 15703
0.0003439	41	25	105	1.47	3.069e-05	1694	species	Bifidobacterium pseudolongum
0.0001174	14	0	43	1.4	4.952e-05	1690	subspecies	Bifidobacterium pseudolongum subsp. globosum
0.0001174	14	14	43	1.4	4.952e-05	1410605	strain	Bifidobacterium pseudolongum subsp. globosum DSM 20092
1.678e-05	2	2	2	1	3.374e-06	1447715	strain	Bifidobacterium pseudolongum PV8-2
0.0003271	39	39	135	1.58	6.449e-05	1684	species	Bifidobacterium asteroides
0.0003271	39	34	121	1.47	3.246e-05	1681	species	Bifidobacterium bifidum
3.355e-05	4	4	6	2.67	5.602e-05	484020	strain	Bifidobacterium bifidum BGN4
8.388e-06	1	1	2	1	1.423e-05	883062	strain	Bifidobacterium bifidum S17
0.0003104	37	37	88	2.38	4.335e-05	35760	species	Bifidobacterium choerinum
0.0002936	35	35	127	1.46	5.857e-05	78344	species	Bifidobacterium gallinarum
0.0002852	34	0	101	1.42	3.489e-05	158787	species	Bifidobacterium scardovii
0.0002852	34	34	101	1.42	3.489e-05	1150461	strain	Bifidobacterium scardovii JCM 12489 = DSM 13734
0.0002852	34	34	94	1.36	4.297e-05	33905	species	Bifidobacterium thermophilum
0.0002516	30	30	181	1.08	3.098e-05	1685	species	Bifidobacterium breve
0.0002516	30	11	76	1.72	1.888e-05	1686	species	Bifidobacterium catenulatum
0.0001594	19	0	53	1.91	1.976e-05	630129	subspecies	Bifidobacterium catenulatum subsp. kashiwanohense
0.0001007	12	12	26	1.81	2.221e-05	1447716	strain	Bifidobacterium kashiwanohense PV20-2
5.872e-05	7	7	25	2.08	7.011e-05	1150460	strain	Bifidobacterium catenulatum subsp. kashiwanohense JCM 15439 = DSM 21854
0.0002516	30	16	94	1.28	2.559e-05	28025	species	Bifidobacterium animalis
7.549e-05	9	9	28	1.25	1.787e-05	302912	subspecies	Bifidobacterium animalis subsp. animalis
4.194e-05	5	0	17	1.59	7.294e-05	302911	subspecies	Bifidobacterium animalis subsp. lactis
4.194e-05	5	5	16	1.62	7.849e-05	1167629	strain	Bifidobacterium animalis subsp. lactis ATCC 27673
0.0001845	22	0	62	1.34	3.485e-05	638619	species	Bifidobacterium actinocoloniiforme
0.0001845	22	22	62	1.34	3.485e-05	1437605	strain	Bifidobacterium actinocoloniiforme DSM 22766
0.0001678	20	12	80	1.12	3.299e-05	1683	species	Bifidobacterium angulatum
6.71e-05	8	8	28	1.18	4.855e-05	518635	strain	Bifidobacterium angulatum DSM 20098 = JCM 7096
0.0001426	17	17	75	1.04	3.053e-05	1689	species	Bifidobacterium dentium
9.227e-05	11	0	17	1.71	3.035e-05	1691	species	Bifidobacterium indicum
9.227e-05	11	11	17	1.71	3.035e-05	1341694	strain	Bifidobacterium indicum LMG 11587 = DSM 20214
7.549e-05	9	8	28	1.18	1.538e-05	28026	species	Bifidobacterium pseudocatenulatum
8.388e-06	1	1	7	1	1.491e-05	547043	strain	Bifidobacterium pseudocatenulatum DSM 20438 = JCM 1200 = LMG 10505
4.194e-05	5	5	10	1.4	1.727e-05	1687	species	Bifidobacterium coryneforme
0.001619	193	0	1332	1.42	0.0002663	2701	genus	Gardnerella
0.001619	193	193	1332	1.42	0.0002663	2702	species	Gardnerella vaginalis
0.0002265	27	0	101	1.47	5.49e-05	196082	genus	Parascardovia
0.0002265	27	0	101	1.47	5.49e-05	78258	species	Parascardovia denticolens
0.0002265	27	27	101	1.47	5.49e-05	864564	strain	Parascardovia denticolens DSM 10105 = JCM 12538
5.872e-05	7	0	36	1.03	2.07e-05	196081	genus	Scardovia
5.872e-05	7	0	36	1.03	2.07e-05	78259	species	Scardovia inopinata
5.872e-05	7	7	36	1.03	2.07e-05	1150468	strain	Scardovia inopinata JCM 12537
0.007256	865	0	2578	1.46	1.039e-05	85008	order	Micromonosporales
0.007256	865	73	2578	1.46	1.039e-05	28056	family	Micromonosporaceae
0.003817	455	103	1295	1.49	9.814e-06	1873	genus	Micromonospora
0.0005872	70	0	203	1.55	8.211e-06	2617518	no rank	unclassified Micromonospora
0.0001929	23	23	64	1.66	1.289e-05	2675222	species	Micromonospora sp. WMMC415
0.0001342	16	16	28	1.64	6.193e-06	2749844	species	Micromonospora sp. 28ISP2-46
0.0001007	12	12	38	1.63	6.965e-06	2583243	species	Micromonospora sp. HM134
7.549e-05	9	9	42	1.19	9.844e-06	2039870	species	Micromonospora sp. WMMA2032
7.549e-05	9	9	26	1.77	6.13e-06	2201999	species	Micromonospora sp. B006
8.388e-06	1	1	4	1	4.449e-06	648999	species	Micromonospora sp. L5
0.0002265	27	27	99	1.48	1.857e-05	47858	species	Micromonospora echinofusca
0.0002181	26	26	46	1.35	8.081e-06	307121	species	Micromonospora krabiensis
0.0002097	25	25	42	1.81	6.389e-06	1877	species	Micromonospora echinospora
0.0001594	19	19	82	1.78	1.656e-05	47865	species	Micromonospora inositola
0.0001594	19	19	54	1.56	1.01e-05	47857	species	Micromonospora echinaurantiaca
0.0001342	16	16	56	1.2	1.031e-05	356851	species	Micromonospora chokoriensis
0.0001342	16	16	43	1.4	8.897e-06	299146	species	Micromonospora narathiwatensis
0.0001342	16	16	43	1.26	7.681e-06	47853	species	Micromonospora carbonacea
0.0001258	15	15	37	1.57	7.649e-06	1914461	species	Micromonospora terminaliae
0.0001174	14	14	43	1.23	8.126e-06	1881	species	Micromonospora viridifaciens
0.000109	13	13	26	1.46	5.526e-06	299152	species	Micromonospora siamensis
0.000109	13	13	28	1.29	5.788e-06	47872	species	Micromonospora purpureochromogenes
9.227e-05	11	11	30	2	6.154e-06	356852	species	Micromonospora coxensis
9.227e-05	11	11	30	1.4	6.175e-06	261654	species	Micromonospora auratinigra
9.227e-05	11	11	32	1.16	5.929e-06	285665	species	Micromonospora coriariae
8.388e-05	10	10	23	1.26	4.564e-06	291594	species	Micromonospora rifamycinica
7.549e-05	9	6	15	1.8	5.915e-06	47850	species	Micromonospora aurantiaca
2.516e-05	3	3	2	3	1.86e-06	644283	strain	Micromonospora aurantiaca ATCC 27029
5.033e-05	6	6	27	1.07	4.869e-06	709883	species	Micromonospora zamorensis
4.194e-05	5	5	19	1.47	5.101e-06	479978	species	Micromonospora tulbaghiae
0.001485	177	10	529	1.39	8.933e-06	1865	genus	Actinoplanes
0.0004613	55	20	189	1.21	7.554e-06	2626549	no rank	unclassified Actinoplanes
0.0001594	19	19	60	1.05	7.097e-06	649831	species	Actinoplanes sp. N902-109
0.0001342	16	16	57	1.18	6.857e-06	946334	species	Actinoplanes sp. OR16
0.0003187	38	0	76	1.75	1.084e-05	1867	species	Actinoplanes teichomyceticus
0.0003187	38	38	76	1.75	1.084e-05	457423	strain	Actinoplanes teichomyceticus ATCC 31121
0.0002684	32	32	88	1.3	8.874e-06	113562	species	Actinoplanes derwentensis
0.0001929	23	0	57	1.35	7.389e-06	1866	species	Actinoplanes missouriensis
0.0001929	23	23	57	1.35	7.389e-06	512565	strain	Actinoplanes missouriensis 431
0.0001594	19	0	88	1.49	1.002e-05	196914	species	Actinoplanes friuliensis
0.0001594	19	19	88	1.49	1.002e-05	1246995	strain	Actinoplanes friuliensis DSM 7358
0.0004949	59	2	163	1.68	1.657e-05	168694	genus	Salinispora
0.0002433	29	0	90	1.7	1.763e-05	168697	species	Salinispora arenicola
0.0002433	29	29	90	1.7	1.763e-05	391037	strain	Salinispora arenicola CNS-205
0.0002349	28	0	70	1.69	1.533e-05	168695	species	Salinispora tropica
0.0002349	28	28	70	1.69	1.533e-05	369723	strain	Salinispora tropica CNB-440
0.0003607	43	0	105	1.38	6.93e-06	673534	genus	Plantactinospora
0.0003607	43	17	105	1.38	6.93e-06	2631981	no rank	unclassified Plantactinospora
0.0001678	20	20	49	1.71	8.634e-06	2024580	species	Plantactinospora sp. KBS50
4.194e-05	5	5	5	1.4	2.383e-06	2071627	species	Plantactinospora sp. BB1
8.388e-06	1	1	1	1	4.844e-07	2108470	species	Plantactinospora sp. BC1
0.0003439	41	2	161	1.12	9.106e-06	907364	genus	Phytohabitans
0.0002097	25	25	75	1.23	8.568e-06	624315	species	Phytohabitans suffuscus
0.0001174	14	14	73	1.04	8.537e-06	1076124	species	Phytohabitans flavus
0.0001426	17	1	56	1.18	4.704e-06	84593	genus	Verrucosispora
0.0001007	12	0	29	1.34	5.039e-06	1003110	species	Verrucosispora maris
0.0001007	12	12	29	1.34	5.039e-06	263358	strain	Verrucosispora maris AB-18-032
3.355e-05	4	0	24	1	3.95e-06	2630859	no rank	unclassified Verrucosispora
3.355e-05	4	4	24	1	3.95e-06	2742132	species	Verrucosispora sp. NA02020
0.004664	556	6	1624	1.48	1.412e-05	85012	order	Streptosporangiales
0.001602	191	4	545	1.43	1.897e-05	83676	family	Nocardiopsaceae
0.0009227	110	4	328	1.45	1.641e-05	2013	genus	Nocardiopsis
0.0003775	45	45	128	1.5	1.476e-05	2014	species	Nocardiopsis dassonvillei
0.0002684	32	0	94	1.41	1.711e-05	53437	species	Nocardiopsis alba
0.0002684	32	32	94	1.41	1.711e-05	1205910	strain	Nocardiopsis alba ATCC BAA-2165
0.0002433	29	0	78	1.29	1.36e-05	280236	species	Nocardiopsis gilva
0.0002433	29	29	78	1.29	1.36e-05	1235441	strain	Nocardiopsis gilva YIM 90087
0.0003355	40	0	110	1.26	3.15e-05	83677	genus	Thermobifida
0.0003355	40	0	110	1.26	3.15e-05	2021	species	Thermobifida fusca
0.0003355	40	40	110	1.26	3.15e-05	269800	strain	Thermobifida fusca YX
0.0003104	37	0	95	1.53	1.826e-05	104204	genus	Streptomonospora
0.0003104	37	0	95	1.53	1.826e-05	2635841	no rank	unclassified Streptomonospora
0.0003104	37	37	95	1.53	1.826e-05	2498135	species	Streptomonospora sp. M2
0.001585	189	17	542	1.61	1.232e-05	2012	family	Thermomonosporaceae
0.001124	134	9	447	1.53	1.15e-05	1988	genus	Actinomadura
0.0006291	75	3	265	1.33	1.103e-05	2626254	no rank	unclassified Actinomadura
0.0002516	30	30	79	1.51	9.713e-06	2591108	species	Actinomadura sp. WMMA1423
0.0002097	25	25	102	1.29	1.31e-05	1219491	species	Actinomadura sp. WMMB 499
0.0001426	17	17	63	1.25	8.044e-06	2742128	species	Actinomadura sp. NAK00032
0.0002516	30	30	90	2.06	1.053e-05	46165	species	Actinomadura verrucosospora
0.0001678	20	20	52	1.56	8.798e-06	1411117	species	Actinomadura amylolytica
0.0003187	38	0	71	1.85	1.418e-05	2019	genus	Thermomonospora
0.0003187	38	0	71	1.85	1.418e-05	2020	species	Thermomonospora curvata
0.0003187	38	38	71	1.85	1.418e-05	471852	strain	Thermomonospora curvata DSM 43183
0.001426	170	3	486	1.4	1.152e-05	2004	family	Streptosporangiaceae
0.0007717	92	0	250	1.41	1.13e-05	83681	genus	Nonomuraea
0.0007717	92	4	250	1.41	1.13e-05	2593643	no rank	unclassified Nonomuraea
0.0004194	50	50	123	1.33	1.054e-05	1909395	species	Nonomuraea sp. ATCC 55076
0.0003187	38	38	121	1.46	1.185e-05	2656914	species	Nonomuraea sp. WYY166
0.0006291	75	4	226	1.38	1.13e-05	2000	genus	Streptosporangium
0.000302	36	0	105	1.29	1.004e-05	2632669	no rank	unclassified Streptosporangium
0.000302	36	36	105	1.29	1.004e-05	2202249	species	Streptosporangium sp. 'caverna'
0.0002936	35	0	109	1.42	1.17e-05	2001	species	Streptosporangium roseum
0.0002936	35	35	109	1.42	1.17e-05	479432	strain	Streptosporangium roseum DSM 43021
0.002122	253	3	659	1.53	1.386e-05	85013	order	Frankiales
0.001778	212	0	563	1.55	1.295e-05	74712	family	Frankiaceae
0.001451	173	19	481	1.54	1.238e-05	1854	genus	Frankia
0.0005033	60	0	149	1.59	1.048e-05	2632575	no rank	unclassified Frankia
0.0002684	32	32	79	1.62	9.698e-06	298653	species	Frankia sp. EAN1pec
0.0002349	28	28	69	1.57	1.14e-05	710111	species	Frankia sp. QA3
0.0002516	30	30	78	1.46	1.632e-05	2716812	species	Candidatus Frankia datiscae
0.0002433	29	29	85	1.42	1.045e-05	298654	species	Frankia inefficax
0.0001594	19	19	55	1.45	1.118e-05	106370	species	Frankia casuarinae
0.0001342	16	0	42	1.57	7.051e-06	1859	species	Frankia alni
0.0001342	16	16	42	1.57	7.051e-06	326424	strain	Frankia alni ACN14a
0.0003271	39	0	81	1.6	1.758e-05	1434010	genus	Jatrophihabitans
0.0003271	39	0	81	1.6	1.758e-05	2629395	no rank	unclassified Jatrophihabitans
0.0003271	39	39	81	1.6	1.758e-05	1907575	species	Jatrophihabitans sp. GAS493
0.0003187	38	0	82	1.46	2.048e-05	1920255	no rank	unclassified Frankiales
0.0003187	38	38	82	1.46	2.048e-05	1882833	species	Frankineae bacterium MT45
0.00109	130	0	259	1.97	1.916e-05	1643684	order	Nakamurellales
0.00109	130	0	259	1.97	1.916e-05	85031	family	Nakamurellaceae
0.00109	130	0	259	1.97	1.916e-05	53460	genus	Nakamurella
0.0004865	58	0	131	1.76	2.408e-05	53461	species	Nakamurella multipartita
0.0004865	58	58	131	1.76	2.408e-05	479431	strain	Nakamurella multipartita DSM 44233
0.0003607	43	43	83	2.27	1.737e-05	1090615	species	Nakamurella panacisegetis
0.0002433	29	0	42	2.07	1.274e-05	2618968	no rank	unclassified Nakamurella
0.0002433	29	29	42	2.07	1.274e-05	1902245	species	Nakamurella sp. s14-144
0.0009311	111	0	304	1.81	2.263e-05	1217098	order	Jiangellales
0.0009311	111	0	304	1.81	2.263e-05	1217100	family	Jiangellaceae
0.0009311	111	8	304	1.81	2.263e-05	281472	genus	Jiangella
0.0004362	52	52	139	2.12	2.1e-05	419479	species	Jiangella alkaliphila
0.0004278	51	0	125	1.66	1.955e-05	2624397	no rank	unclassified Jiangella
0.0004278	51	51	125	1.66	1.955e-05	1798224	species	Jiangella sp. DSM 45060
0.0007717	92	0	264	1.37	1.848e-05	1643682	order	Geodermatophilales
0.0007717	92	6	264	1.37	1.848e-05	85030	family	Geodermatophilaceae
0.0003271	39	0	75	1.67	1.576e-05	1860	genus	Geodermatophilus
0.0003271	39	0	75	1.67	1.576e-05	1861	species	Geodermatophilus obscurus
0.0003271	39	39	75	1.67	1.576e-05	526225	strain	Geodermatophilus obscurus DSM 43160
0.0002349	28	0	84	1.25	1.675e-05	88138	genus	Modestobacter
0.0002349	28	28	84	1.25	1.675e-05	477641	species	Modestobacter marinus
0.0001594	19	0	77	1.14	1.742e-05	38501	genus	Blastococcus
0.0001594	19	0	77	1.14	1.742e-05	138336	species	Blastococcus saxobsidens
0.0001594	19	19	77	1.14	1.742e-05	1146883	strain	Blastococcus saxobsidens DD2
0.0005284	63	0	201	1.5	4.578e-05	622452	order	Kineosporiales
0.0005284	63	0	201	1.5	4.578e-05	83778	family	Kineosporiaceae
0.0005284	63	0	201	1.5	4.578e-05	33981	genus	Kineococcus
0.0005284	63	0	201	1.5	4.578e-05	131568	species	Kineococcus radiotolerans
0.0005284	63	63	201	1.5	4.578e-05	266940	strain	Kineococcus radiotolerans SRS30216 = ATCC BAA-149
0.0004362	52	0	152	1.65	2.058e-05	52018	no rank	unclassified Actinobacteria (class)
0.0003691	44	44	114	1.87	2.307e-05	2487353	species	Actinobacteria bacterium YIM 96077
6.71e-05	8	8	38	1	1.555e-05	1650658	species	Actinobacteria bacterium IMCC26256
0.000411	49	0	139	1.43	1.415e-05	414714	order	Catenulisporales
0.000411	49	0	139	1.43	1.415e-05	414877	family	Catenulisporaceae
0.000411	49	0	139	1.43	1.415e-05	414878	genus	Catenulispora
0.000411	49	0	139	1.43	1.415e-05	304895	species	Catenulispora acidiphila
0.000411	49	49	139	1.43	1.415e-05	479433	strain	Catenulispora acidiphila DSM 44928
0.0003607	43	0	149	1.43	2.261e-05	85014	order	Glycomycetales
0.0003607	43	0	149	1.43	2.261e-05	85034	family	Glycomycetaceae
0.0003607	43	0	149	1.43	2.261e-05	283810	genus	Stackebrandtia
0.0003607	43	0	149	1.43	2.261e-05	283811	species	Stackebrandtia nassauensis
0.0003607	43	43	149	1.43	2.261e-05	446470	strain	Stackebrandtia nassauensis DSM 44728
0.0003523	42	0	85	2.14	1.689e-05	622450	order	Actinopolysporales
0.0003523	42	0	85	2.14	1.689e-05	622451	family	Actinopolysporaceae
0.0003523	42	0	85	2.14	1.689e-05	1849	genus	Actinopolyspora
0.0003523	42	42	85	2.14	1.689e-05	414996	species	Actinopolyspora erythraea
0.0003271	39	0	101	1.84	2.698e-05	1643818	no rank	Actinobacteria incertae sedis
0.0003271	39	0	101	1.84	2.698e-05	147067	genus	Thermobispora
0.0003271	39	0	101	1.84	2.698e-05	2006	species	Thermobispora bispora
0.0003271	39	39	101	1.84	2.698e-05	469371	strain	Thermobispora bispora DSM 43833
0.0002265	27	0	84	1.24	3.529e-05	1643683	order	Acidothermales
0.0002265	27	0	84	1.24	3.529e-05	85032	family	Acidothermaceae
0.0002265	27	0	84	1.24	3.529e-05	28048	genus	Acidothermus
0.0002265	27	0	84	1.24	3.529e-05	28049	species	Acidothermus cellulolyticus
0.0002265	27	27	84	1.24	3.529e-05	351607	strain	Acidothermus cellulolyticus 11B
0.0002097	25	0	100	1.37	2.582e-05	2495578	order	Sporichthyales
[truncated: 7,548 more rows]

## Sheet: PAL001CR
# KrakenUniq v0.7.3 DATE:2024-05-23T12:22:44Z DB:/gpfs/space/GI/ebc_data/seqdata/aDNA/Metagenomics/kraken_all_databases/Databases_Toni/5-Kraken_Uniq_Pathogens/ DB_SIZE:412029195232 WD:/gpfs/space/GI/ebc_data/seqdata/aDNA/Unpublished/Ancestors_Metagenomics/4-Concretions/1-Project_folder/1-Data/2-Inputfiles
[truncated: 7,061 more rows]

[truncated: 51 more sheets: PAL001D, PAL001DR, PAL001ER, PAL001GR, PAL002AR, PAL002B, PAL002C, PAL002D, PAL002DR, PAL003A, PAL005A, PAL005B, SCA001, SCA002, SCA003, SCA004, SCA005, SCA006, SCA007, SCA008 …]
