# Supplementary material for: Ancient microbial DNA and proteins preserve in concretions covering human remains
Source: iScience. 2025 Jul 23;28(8):113182. doi: 10.1016/j.isci.2025.113182 (PMC12355549; doi:10.1016/j.isci.2025.113182)
Supplement: Table S5. Sourcetracker2 results (A-Q), related to Figure 3 [file mmc6.xlsx]

## Sheet: A-General_ST2
Source	PAL001A	PAL001AR	PAL001B	PAL001D	PAL002B	PAL002C	PAL002D	PAL002DR	PAL002G	PAL003A	PAL005A	PAL005B	PAL005E	PAL005F	PAL006C	PAL006D
Soil	0	0	0	0	0	0	0	0	0	0	0	0	0	0.876	0	0
Human_ruralGut	0	0	0	0	0	0	0	0	0	0	0	0	0	0	0	0
Human_urbanGut	0	0	0	0	0	0	0	0	0	0	0	0	0	0	0	0
Skin	0.022	0.012	0.004	0.008	0.018	0	0.012	0.002	0.478	0.004	0.02	0.002	0.002	0.004	0.002	0.066
SubPlaque	0.144	0.096	0.026	0.066	0.058	0.016	0.028	0.138	0.024	0.006	0.018	0.03	0.02	0.016	0.014	0.032
SupPlaque	0.116	0.122	0.058	0.024	0.076	0.016	0.026	0.13	0.116	0.006	0.008	0.012	0.006	0.024	0.006	0.01
Calculus	0.646	0.738	0.832	0.852	0.818	0.928	0.884	0.718	0.082	0.91	0.834	0.844	0.866	0.07	0.908	0.828
Unknown	0.072	0.032	0.08	0.05	0.03	0.04	0.05	0.012	0.3	0.074	0.12	0.112	0.106	0.01	0.07	0.064

## Sheet: B-PAL001A
	Abiotrophia_defectiva	Achromobacter_xylosoxidans	Acidaminococcus_intestini	Acinetobacter_johnsonii	Acinetobacter_lwoffii	Acinetobacter_schindleri	Actinomyces_naeslundii	Actinomyces_oris	Actinomyces_sp._oral_taxon_171	Actinomyces_sp._oral_taxon_414	Actinomyces_sp._oral_taxon_897	Actinomyces_viscosus	Aggregatibacter_aphrophilus	Aggregatibacter_segnis	Akkermansia_muciniphila	Alistipes_communis	Alistipes_finegoldii	Alistipes_indistinctus	Alistipes_onderdonkii	Alistipes_shahii	Anaerobutyricum_hallii	Anaerolineaceae_bacterium_oral_taxon_439	Anaerostipes_hadrus	Bacteroides_caccae	Bacteroides_caecimuris	Bacteroides_cellulosilyticus	Bacteroides_fragilis	Bacteroides_heparinolyticus	Bacteroides_intestinalis	Bacteroides_ovatus	Bacteroides_sp._A1C1	Bacteroides_sp._CACC_737	Bacteroides_sp._HF-5287	Bacteroides_thetaiotaomicron	Bacteroides_uniformis	Bacteroides_xylanisolvens	Bifidobacterium_adolescentis	Bifidobacterium_bifidum	Bifidobacterium_longum	Bifidobacterium_pseudocatenulatum	Blautia_sp._SC05B48	Bradyrhizobium_icense	Bradyrhizobium_paxllaeri	Bradyrhizobium_sp._CCBAU_051011	Butyricimonas_faecalis	Campylobacter_concisus	Campylobacter_curvus	Campylobacter_gracilis	Campylobacter_rectus
Soil	0	0	0	0	0	0	0	0	0	0	0	0	0	0	0	0	0	0	0	0	0	0	0	0	0	0	0	0	0	0	0	0	0	0	0	0	0	0	0	0	0	0	0	0	0	0	0	0	0
Human_ruralGut	0	0	0	0	0	0	0	0	0	0	0	0	0	0	0	0	0	0	0	0	0	0	0	0	0	0	0	0	0	0	0	0	0	0	0	0	0	0	0	0	0	0	0	0	0	0	0	0	0
Human_urbanGut	0	0	0	0	0	0	0	0	0	0	0	0	0	0	0	0	0	0	0	0	0	0	0	0	0	0	0	0	0	0	0	0	0	0	0	0	0	0	0	0	0	0	0	0	0	0	0	0	0
Skin	0	0	0	0	0	0	0	0	0	0	0	0	0	0	0	0	0	0	0	0	0	0	0	0	0	0	0	0	0	0	0	0	0	0	0	0	0	0	0	0	0	0	0	0	0	0	0	0	0
SubPlaque	1	0	0	0	0	0	0	6	0	0	0	0	6	0	0	0	0	0	0	0	0	0	0	0	0	0	0	0	0	0	0	0	0	0	0	0	0	0	0	0	0	0	0	0	0	0	0	0	0
SupPlaque	2	0	0	0	0	0	0	2	0	0	0	0	2	0	0	0	0	0	0	0	0	0	0	0	0	0	0	0	0	0	0	0	0	0	0	0	0	0	0	0	0	0	0	0	0	0	0	0	0
Calculus	26	0	0	0	0	0	0	2	0	0	0	0	12	0	0	0	0	0	0	0	0	0	0	0	0	0	0	0	0	0	0	0	0	0	0	0	0	0	0	0	0	0	0	0	0	0	0	0	0
Unknown	1	0	0	0	0	0	0	0	0	0	0	0	0	0	0	0	0	0	0	0	0	0	0	0	0	0	0	0	0	0	0	0	0	0	0	0	0	0	0	0	0	0	0	0	0	0	0	0	0
[truncated: 196 more columns]

## Sheet: C-PAL001AR
	Abiotrophia_defectiva	Achromobacter_xylosoxidans	Acidaminococcus_intestini	Acinetobacter_johnsonii	Acinetobacter_lwoffii	Acinetobacter_schindleri	Actinomyces_naeslundii	Actinomyces_oris	Actinomyces_sp._oral_taxon_171	Actinomyces_sp._oral_taxon_414	Actinomyces_sp._oral_taxon_897	Actinomyces_viscosus	Aggregatibacter_aphrophilus	Aggregatibacter_segnis	Akkermansia_muciniphila	Alistipes_communis	Alistipes_finegoldii	Alistipes_indistinctus	Alistipes_onderdonkii	Alistipes_shahii	Anaerobutyricum_hallii	Anaerolineaceae_bacterium_oral_taxon_439	Anaerostipes_hadrus	Bacteroides_caccae	Bacteroides_caecimuris	Bacteroides_cellulosilyticus	Bacteroides_fragilis	Bacteroides_heparinolyticus	Bacteroides_intestinalis	Bacteroides_ovatus	Bacteroides_sp._A1C1	Bacteroides_sp._CACC_737	Bacteroides_sp._HF-5287	Bacteroides_thetaiotaomicron	Bacteroides_uniformis	Bacteroides_xylanisolvens	Bacteroides_zoogleoformans	Bifidobacterium_adolescentis	Bifidobacterium_bifidum	Bifidobacterium_catenulatum	Bifidobacterium_longum	Bifidobacterium_pseudocatenulatum	Blautia_sp._SC05B48	Bradyrhizobium_icense	Bradyrhizobium_paxllaeri	Bradyrhizobium_sp._CCBAU_051011	Butyricimonas_faecalis	Campylobacter_concisus	Campylobacter_curvus
Soil	0	0	0	0	0	0	0	0	0	0	0	0	0	0	0	0	0	0	0	0	0	0	0	0	0	0	0	0	0	0	0	0	0	0	0	0	0	0	0	0	0	0	0	0	0	0	0	0	0
Human_ruralGut	0	0	0	0	0	0	0	0	0	0	0	0	0	0	0	0	0	0	0	0	0	0	0	0	0	0	0	0	0	0	0	0	0	0	0	0	0	0	0	0	0	0	0	0	0	0	0	0	0
Human_urbanGut	0	0	0	0	0	0	0	0	0	0	0	0	0	0	0	0	0	0	0	0	0	0	0	0	0	0	0	0	0	0	0	0	0	0	0	0	0	0	0	0	0	0	0	0	0	0	0	0	0
Skin	0	0	0	0	0	0	0	0	0	1	0	5	0	0	0	0	0	0	0	0	0	0	0	0	0	0	0	0	0	0	0	0	0	0	0	0	0	0	0	0	0	0	0	0	0	0	0	0	0
SubPlaque	0	0	0	0	0	0	0	0	0	9	0	16	0	0	0	0	0	0	0	0	0	0	0	0	0	0	0	0	0	0	0	0	0	0	0	0	0	0	0	0	0	0	0	0	0	0	0	0	0
SupPlaque	0	0	0	0	0	0	0	0	0	6	0	0	0	0	0	0	0	0	0	0	0	0	0	0	0	0	0	0	0	0	0	0	0	0	0	0	0	0	0	0	0	0	0	0	0	0	0	0	0
Calculus	0	0	0	0	0	0	0	0	0	94	0	0	0	0	0	0	0	0	0	0	0	35	0	0	0	0	0	0	0	0	0	0	0	0	0	0	0	0	0	0	0	0	0	0	0	0	0	0	0
Unknown	0	0	0	0	0	0	0	0	0	0	0	9	0	0	0	0	0	0	0	0	0	5	0	0	0	0	0	0	0	0	0	0	0	0	0	0	0	0	0	0	0	0	0	0	0	0	0	0	0
[truncated: 198 more columns]

## Sheet: D-PAL001B
	Abiotrophia_defectiva	Achromobacter_xylosoxidans	Acidaminococcus_intestini	Acinetobacter_johnsonii	Acinetobacter_lwoffii	Acinetobacter_schindleri	Actinomyces_naeslundii	Actinomyces_oris	Actinomyces_sp._oral_taxon_171	Actinomyces_sp._oral_taxon_414	Actinomyces_sp._oral_taxon_897	Actinomyces_viscosus	Aggregatibacter_aphrophilus	Aggregatibacter_segnis	Akkermansia_muciniphila	Alistipes_communis	Alistipes_finegoldii	Alistipes_indistinctus	Alistipes_onderdonkii	Alistipes_shahii	Anaerobutyricum_hallii	Anaerolineaceae_bacterium_oral_taxon_439	Anaerostipes_hadrus	Bacteroides_caccae	Bacteroides_caecimuris	Bacteroides_cellulosilyticus	Bacteroides_fragilis	Bacteroides_heparinolyticus	Bacteroides_intestinalis	Bacteroides_ovatus	Bacteroides_sp._A1C1	Bacteroides_sp._CACC_737	Bacteroides_sp._HF-5287	Bacteroides_thetaiotaomicron	Bacteroides_uniformis	Bacteroides_xylanisolvens	Bifidobacterium_adolescentis	Bifidobacterium_bifidum	Bifidobacterium_longum	Bifidobacterium_pseudocatenulatum	Blautia_sp._SC05B48	Bradyrhizobium_icense	Bradyrhizobium_paxllaeri	Bradyrhizobium_sp._CCBAU_051011	Butyricimonas_faecalis	Campylobacter_concisus	Campylobacter_curvus	Campylobacter_gracilis	Campylobacter_rectus
Soil	0	0	0	0	0	0	0	0	0	0	0	0	0	0	0	0	0	0	0	0	0	0	0	0	0	0	0	0	0	0	0	0	0	0	0	0	0	0	0	0	0	0	0	0	0	0	0	0	0
Human_ruralGut	0	0	0	0	0	0	0	0	0	0	0	0	0	0	0	0	0	0	0	0	0	0	0	0	0	0	0	0	0	0	0	0	0	0	0	0	0	0	0	0	0	0	0	0	0	0	0	0	0
Human_urbanGut	0	0	0	0	0	0	0	0	0	0	0	0	0	0	0	0	0	0	0	0	0	0	0	0	0	0	0	0	0	0	0	0	0	0	0	0	0	0	0	0	0	0	0	0	0	0	0	0	0
Skin	0	0	0	0	0	0	0	0	0	0	0	0	0	0	0	0	0	0	0	0	0	0	0	0	0	0	0	0	0	0	0	0	0	0	0	0	0	0	0	0	0	0	0	0	0	0	0	0	0
SubPlaque	0	0	0	0	0	0	0	0	0	3	0	0	0	0	0	0	0	0	0	0	0	0	0	0	0	0	0	0	0	0	0	0	0	0	0	0	0	0	0	0	0	0	0	0	0	0	0	0	0
SupPlaque	0	0	0	0	0	0	0	0	0	7	0	0	0	0	0	0	0	0	0	0	0	0	0	0	0	0	0	0	0	0	0	0	0	0	0	0	0	0	0	0	0	0	0	0	0	0	0	0	0
Calculus	0	0	0	0	0	0	0	0	0	86	0	0	0	0	0	0	0	0	0	0	0	57	0	0	0	0	0	0	0	0	0	0	0	0	0	0	0	0	0	0	0	0	0	0	0	0	0	0	0
Unknown	0	0	0	0	0	0	0	0	0	4	0	0	0	0	0	0	0	0	0	0	0	3	0	0	0	0	0	0	0	0	0	0	0	0	0	0	0	0	0	0	0	0	0	0	0	0	0	0	0
[truncated: 196 more columns]

## Sheet: E-PAL001D
	Abiotrophia_defectiva	Achromobacter_xylosoxidans	Acidaminococcus_intestini	Acinetobacter_johnsonii	Acinetobacter_lwoffii	Acinetobacter_schindleri	Actinomyces_naeslundii	Actinomyces_oris	Actinomyces_sp._oral_taxon_171	Actinomyces_sp._oral_taxon_414	Actinomyces_sp._oral_taxon_897	Actinomyces_viscosus	Aggregatibacter_aphrophilus	Aggregatibacter_segnis	Akkermansia_muciniphila	Alistipes_communis	Alistipes_finegoldii	Alistipes_indistinctus	Alistipes_onderdonkii	Alistipes_shahii	Anaerobutyricum_hallii	Anaerolineaceae_bacterium_oral_taxon_439	Anaerostipes_hadrus	Bacteroides_caccae	Bacteroides_caecimuris	Bacteroides_cellulosilyticus	Bacteroides_fragilis	Bacteroides_heparinolyticus	Bacteroides_intestinalis	Bacteroides_ovatus	Bacteroides_sp._A1C1	Bacteroides_sp._CACC_737	Bacteroides_sp._HF-5287	Bacteroides_thetaiotaomicron	Bacteroides_uniformis	Bacteroides_xylanisolvens	Bifidobacterium_adolescentis	Bifidobacterium_bifidum	Bifidobacterium_longum	Bifidobacterium_pseudocatenulatum	Blautia_sp._SC05B48	Bradyrhizobium_icense	Bradyrhizobium_paxllaeri	Bradyrhizobium_sp._CCBAU_051011	Butyricimonas_faecalis	Campylobacter_concisus	Campylobacter_curvus	Campylobacter_gracilis	Campylobacter_rectus
Soil	0	0	0	0	0	0	0	0	0	0	0	0	0	0	0	0	0	0	0	0	0	0	0	0	0	0	0	0	0	0	0	0	0	0	0	0	0	0	0	0	0	0	0	0	0	0	0	0	0
Human_ruralGut	0	0	0	0	0	0	0	0	0	0	0	0	0	0	0	0	0	0	0	0	0	0	0	0	0	0	0	0	0	0	0	0	0	0	0	0	0	0	0	0	0	0	0	0	0	0	0	0	0
Human_urbanGut	0	0	0	0	0	0	0	0	0	0	0	0	0	0	0	0	0	0	0	0	0	0	0	0	0	0	0	0	0	0	0	0	0	0	0	0	0	0	0	0	0	0	0	0	0	0	0	0	0
Skin	0	0	0	0	0	0	0	0	0	0	0	0	0	0	0	0	0	0	0	0	0	0	0	0	0	0	0	0	0	0	0	0	0	0	0	0	0	0	0	0	0	0	0	0	0	0	0	0	0
SubPlaque	0	0	0	0	0	0	0	0	0	3	0	0	0	0	0	0	0	0	0	0	0	0	0	0	0	0	0	0	0	0	0	0	0	0	0	0	0	0	0	0	0	0	0	0	0	0	0	0	0
SupPlaque	0	0	0	0	0	0	0	0	0	1	0	0	0	0	0	0	0	0	0	0	0	0	0	0	0	0	0	0	0	0	0	0	0	0	0	0	0	0	0	0	0	0	0	0	0	0	0	0	0
Calculus	0	0	0	0	0	0	0	0	0	55	0	0	0	0	0	0	0	0	0	0	0	96	0	0	0	0	0	0	0	0	0	0	0	0	0	0	0	0	0	0	0	0	0	0	0	0	0	0	0
Unknown	0	0	0	0	0	0	0	0	0	1	0	0	0	0	0	0	0	0	0	0	0	4	0	0	0	0	0	0	0	0	0	0	0	0	0	0	0	0	0	0	0	0	0	0	0	0	0	0	0
[truncated: 196 more columns]

## Sheet: F-PAL002B
	Abiotrophia_defectiva	Achromobacter_xylosoxidans	Acidaminococcus_intestini	Acinetobacter_johnsonii	Acinetobacter_lwoffii	Acinetobacter_schindleri	Actinomyces_naeslundii	Actinomyces_oris	Actinomyces_sp._oral_taxon_171	Actinomyces_sp._oral_taxon_414	Actinomyces_sp._oral_taxon_897	Actinomyces_viscosus	Aggregatibacter_aphrophilus	Aggregatibacter_segnis	Akkermansia_muciniphila	Alistipes_communis	Alistipes_finegoldii	Alistipes_indistinctus	Alistipes_onderdonkii	Alistipes_shahii	Anaerobutyricum_hallii	Anaerolineaceae_bacterium_oral_taxon_439	Anaerostipes_hadrus	Bacteroides_caccae	Bacteroides_caecimuris	Bacteroides_cellulosilyticus	Bacteroides_fragilis	Bacteroides_heparinolyticus	Bacteroides_intestinalis	Bacteroides_ovatus	Bacteroides_sp._A1C1	Bacteroides_sp._CACC_737	Bacteroides_sp._HF-5287	Bacteroides_thetaiotaomicron	Bacteroides_uniformis	Bacteroides_xylanisolvens	Bifidobacterium_adolescentis	Bifidobacterium_bifidum	Bifidobacterium_catenulatum	Bifidobacterium_longum	Bifidobacterium_pseudocatenulatum	Blautia_sp._SC05B48	Bradyrhizobium_icense	Bradyrhizobium_paxllaeri	Bradyrhizobium_sp._CCBAU_051011	Butyricimonas_faecalis	Campylobacter_concisus	Campylobacter_curvus	Campylobacter_gracilis
Soil	0	0	0	0	0	0	0	0	0	0	0	0	0	0	0	0	0	0	0	0	0	0	0	0	0	0	0	0	0	0	0	0	0	0	0	0	0	0	0	0	0	0	0	0	0	0	0	0	0
Human_ruralGut	0	0	0	0	0	0	0	0	0	0	0	0	0	0	0	0	0	0	0	0	0	0	0	0	0	0	0	0	0	0	0	0	0	0	0	0	0	0	0	0	0	0	0	0	0	0	0	0	0
Human_urbanGut	0	0	0	0	0	0	0	0	0	0	0	0	0	0	0	0	0	0	0	0	0	0	0	0	0	0	0	0	0	0	0	0	0	0	0	0	0	0	0	0	0	0	0	0	0	0	0	0	0
Skin	0	0	0	0	0	0	0	0	0	0	0	0	0	0	0	0	0	0	0	0	0	0	0	0	0	0	0	0	0	0	0	0	0	0	0	0	0	0	0	0	0	0	0	0	0	0	0	0	0
SubPlaque	0	0	0	0	0	0	0	0	0	6	0	0	0	0	0	0	0	0	0	0	0	0	0	0	0	0	0	0	0	0	0	0	0	0	0	0	0	0	0	0	0	0	0	0	0	0	0	0	0
SupPlaque	0	0	0	0	0	0	0	0	0	3	0	0	0	0	0	0	0	0	0	0	0	0	0	0	0	0	0	0	0	0	0	0	0	0	0	0	0	0	0	0	0	0	0	0	0	0	0	0	0
Calculus	0	0	0	0	0	0	0	0	0	121	0	0	0	0	0	0	0	0	0	0	0	20	0	0	0	0	0	0	0	0	0	0	0	0	0	0	0	0	0	0	0	0	0	0	0	0	0	0	0
Unknown	0	0	0	0	0	0	0	0	0	0	0	0	0	0	0	0	0	0	0	0	0	0	0	0	0	0	0	0	0	0	0	0	0	0	0	0	0	0	0	0	0	0	0	0	0	0	0	0	0
[truncated: 197 more columns]

## Sheet: G-PAL002C
	Abiotrophia_defectiva	Achromobacter_xylosoxidans	Acidaminococcus_intestini	Acinetobacter_johnsonii	Acinetobacter_lwoffii	Acinetobacter_schindleri	Actinomyces_naeslundii	Actinomyces_oris	Actinomyces_sp._oral_taxon_171	Actinomyces_sp._oral_taxon_414	Actinomyces_sp._oral_taxon_897	Actinomyces_viscosus	Aggregatibacter_aphrophilus	Aggregatibacter_segnis	Akkermansia_muciniphila	Alistipes_communis	Alistipes_finegoldii	Alistipes_indistinctus	Alistipes_onderdonkii	Alistipes_shahii	Anaerobutyricum_hallii	Anaerolineaceae_bacterium_oral_taxon_439	Anaerostipes_hadrus	Bacteroides_caccae	Bacteroides_caecimuris	Bacteroides_cellulosilyticus	Bacteroides_fragilis	Bacteroides_heparinolyticus	Bacteroides_intestinalis	Bacteroides_ovatus	Bacteroides_sp._A1C1	Bacteroides_sp._CACC_737	Bacteroides_sp._HF-5287	Bacteroides_thetaiotaomicron	Bacteroides_uniformis	Bacteroides_xylanisolvens	Bifidobacterium_adolescentis	Bifidobacterium_bifidum	Bifidobacterium_catenulatum	Bifidobacterium_longum	Bifidobacterium_pseudocatenulatum	Blautia_sp._SC05B48	Bradyrhizobium_icense	Bradyrhizobium_paxllaeri	Bradyrhizobium_sp._CCBAU_051011	Butyricimonas_faecalis	Campylobacter_concisus	Campylobacter_curvus	Campylobacter_gracilis
Soil	0	0	0	0	0	0	0	0	0	0	0	0	0	0	0	0	0	0	0	0	0	0	0	0	0	0	0	0	0	0	0	0	0	0	0	0	0	0	0	0	0	0	0	0	0	0	0	0	0
Human_ruralGut	0	0	0	0	0	0	0	0	0	0	0	0	0	0	0	0	0	0	0	0	0	0	0	0	0	0	0	0	0	0	0	0	0	0	0	0	0	0	0	0	0	0	0	0	0	0	0	0	0
Human_urbanGut	0	0	0	0	0	0	0	0	0	0	0	0	0	0	0	0	0	0	0	0	0	0	0	0	0	0	0	0	0	0	0	0	0	0	0	0	0	0	0	0	0	0	0	0	0	0	0	0	0
Skin	0	0	0	0	0	0	0	0	0	0	0	0	0	0	0	0	0	0	0	0	0	0	0	0	0	0	0	0	0	0	0	0	0	0	0	0	0	0	0	0	0	0	0	0	0	0	0	0	0
SubPlaque	0	0	0	0	0	0	0	0	0	5	0	0	0	0	0	0	0	0	0	0	0	0	0	0	0	0	0	0	0	0	0	0	0	0	0	0	0	0	0	0	0	0	0	0	0	0	0	0	1
SupPlaque	0	0	0	0	0	0	0	0	0	3	0	0	0	0	0	0	0	0	0	0	0	0	0	0	0	0	0	0	0	0	0	0	0	0	0	0	0	0	0	0	0	0	0	0	0	0	0	0	2
Calculus	0	0	0	0	0	0	0	0	0	91	0	0	0	0	0	0	0	0	0	0	0	172	0	0	0	0	0	0	0	0	0	0	0	0	0	0	0	0	0	0	0	0	0	0	0	0	0	0	5
Unknown	0	0	0	0	0	0	0	0	0	1	0	0	0	0	0	0	0	0	0	0	0	8	0	0	0	0	0	0	0	0	0	0	0	0	0	0	0	0	0	0	0	0	0	0	0	0	0	0	2
[truncated: 197 more columns]

## Sheet: H-PAL002D
	Abiotrophia_defectiva	Achromobacter_xylosoxidans	Acidaminococcus_intestini	Acinetobacter_johnsonii	Acinetobacter_lwoffii	Acinetobacter_schindleri	Actinomyces_naeslundii	Actinomyces_oris	Actinomyces_sp._oral_taxon_171	Actinomyces_sp._oral_taxon_414	Actinomyces_sp._oral_taxon_897	Actinomyces_viscosus	Aggregatibacter_aphrophilus	Aggregatibacter_segnis	Akkermansia_muciniphila	Alistipes_communis	Alistipes_finegoldii	Alistipes_indistinctus	Alistipes_onderdonkii	Alistipes_shahii	Anaerobutyricum_hallii	Anaerolineaceae_bacterium_oral_taxon_439	Anaerostipes_hadrus	Bacteroides_caccae	Bacteroides_caecimuris	Bacteroides_cellulosilyticus	Bacteroides_fragilis	Bacteroides_heparinolyticus	Bacteroides_intestinalis	Bacteroides_ovatus	Bacteroides_sp._A1C1	Bacteroides_sp._CACC_737	Bacteroides_sp._HF-5287	Bacteroides_thetaiotaomicron	Bacteroides_uniformis	Bacteroides_xylanisolvens	Bifidobacterium_adolescentis	Bifidobacterium_bifidum	Bifidobacterium_catenulatum	Bifidobacterium_longum	Bifidobacterium_pseudocatenulatum	Blautia_sp._SC05B48	Bradyrhizobium_icense	Bradyrhizobium_paxllaeri	Bradyrhizobium_sp._CCBAU_051011	Butyricimonas_faecalis	Campylobacter_concisus	Campylobacter_curvus	Campylobacter_gracilis
Soil	0	0	0	0	0	0	0	0	0	0	0	0	0	0	0	0	0	0	0	0	0	0	0	0	0	0	0	0	0	0	0	0	0	0	0	0	0	0	0	0	0	0	0	0	0	0	0	0	0
Human_ruralGut	0	0	0	0	0	0	0	0	0	0	0	0	0	0	0	0	0	0	0	0	0	0	0	0	0	0	0	0	0	0	0	0	0	0	0	0	0	0	0	0	0	0	0	0	0	0	0	0	0
Human_urbanGut	0	0	0	0	0	0	0	0	0	0	0	0	0	0	0	0	0	0	0	0	0	0	0	0	0	0	0	0	0	0	0	0	0	0	0	0	0	0	0	0	0	0	0	0	0	0	0	0	0
Skin	0	0	0	0	0	0	0	0	0	2	0	0	0	0	0	0	0	0	0	0	0	0	0	0	0	0	0	0	0	0	0	0	0	0	0	0	0	0	0	0	0	0	0	0	0	0	0	0	0
SubPlaque	0	0	0	0	0	0	0	0	0	2	0	0	0	0	0	0	0	0	0	0	0	0	0	0	0	0	0	0	0	0	0	0	0	0	0	0	0	0	0	0	0	0	0	0	0	0	0	0	0
SupPlaque	0	0	0	0	0	0	0	0	0	2	0	0	0	0	0	0	0	0	0	0	0	0	0	0	0	0	0	0	0	0	0	0	0	0	0	0	0	0	0	0	0	0	0	0	0	0	0	0	0
Calculus	0	0	0	0	0	0	0	0	0	64	0	0	0	0	0	0	0	0	0	0	0	163	0	0	0	0	0	0	0	0	0	0	0	0	0	0	0	0	0	0	0	0	0	0	0	0	0	0	0
Unknown	0	0	0	0	0	0	0	0	0	0	0	0	0	0	0	0	0	0	0	0	0	7	0	0	0	0	0	0	0	0	0	0	0	0	0	0	0	0	0	0	0	0	0	0	0	0	0	0	0
[truncated: 197 more columns]

## Sheet: I-PAL002DR
	Abiotrophia_defectiva	Achromobacter_xylosoxidans	Acidaminococcus_intestini	Acinetobacter_johnsonii	Acinetobacter_lwoffii	Acinetobacter_schindleri	Actinomyces_naeslundii	Actinomyces_oris	Actinomyces_sp._oral_taxon_171	Actinomyces_sp._oral_taxon_414	Actinomyces_sp._oral_taxon_897	Actinomyces_viscosus	Aggregatibacter_aphrophilus	Aggregatibacter_segnis	Akkermansia_muciniphila	Alistipes_communis	Alistipes_finegoldii	Alistipes_indistinctus	Alistipes_onderdonkii	Alistipes_shahii	Anaerobutyricum_hallii	Anaerolineaceae_bacterium_oral_taxon_439	Anaerostipes_hadrus	Bacteroides_caccae	Bacteroides_caecimuris	Bacteroides_cellulosilyticus	Bacteroides_fragilis	Bacteroides_heparinolyticus	Bacteroides_intestinalis	Bacteroides_ovatus	Bacteroides_sp._A1C1	Bacteroides_sp._CACC_737	Bacteroides_sp._HF-5287	Bacteroides_thetaiotaomicron	Bacteroides_uniformis	Bacteroides_xylanisolvens	Bacteroides_zoogleoformans	Bifidobacterium_adolescentis	Bifidobacterium_bifidum	Bifidobacterium_catenulatum	Bifidobacterium_longum	Bifidobacterium_pseudocatenulatum	Blautia_sp._SC05B48	Bradyrhizobium_icense	Bradyrhizobium_paxllaeri	Bradyrhizobium_sp._CCBAU_051011	Butyricimonas_faecalis	Campylobacter_concisus	Campylobacter_curvus
Soil	0	0	0	0	0	0	0	0	0	0	0	0	0	0	0	0	0	0	0	0	0	0	0	0	0	0	0	0	0	0	0	0	0	0	0	0	0	0	0	0	0	0	0	0	0	0	0	0	0
Human_ruralGut	0	0	0	0	0	0	0	0	0	0	0	0	0	0	0	0	0	0	0	0	0	0	0	0	0	0	0	0	0	0	0	0	0	0	0	0	0	0	0	0	0	0	0	0	0	0	0	0	0
Human_urbanGut	0	0	0	0	0	0	0	0	0	0	0	0	0	0	0	0	0	0	0	0	0	0	0	0	0	0	0	0	0	0	0	0	0	0	0	0	0	0	0	0	0	0	0	0	0	0	0	0	0
Skin	0	0	0	0	0	0	0	0	0	0	0	0	0	0	0	0	0	0	0	0	0	0	0	0	0	0	0	0	0	0	0	0	0	0	0	0	0	0	0	0	0	0	0	0	0	0	0	0	0
SubPlaque	0	0	0	0	0	0	0	0	0	0	0	0	0	0	0	0	0	0	0	0	0	0	0	0	0	0	0	0	0	0	0	0	0	0	0	0	0	0	0	0	0	0	0	0	0	0	0	0	0
SupPlaque	0	0	0	0	0	0	0	0	0	0	0	0	0	0	0	0	0	0	0	0	0	0	0	0	0	0	0	0	0	0	0	0	0	0	0	0	0	0	0	0	0	0	0	0	0	0	0	0	0
Calculus	0	0	0	0	0	0	0	0	0	0	0	0	0	0	0	0	0	0	0	0	0	0	0	0	0	0	0	0	0	0	0	0	0	0	0	0	0	0	0	0	0	0	0	0	0	0	0	0	0
Unknown	0	0	0	0	0	0	0	0	0	0	0	0	0	0	0	0	0	0	0	0	0	0	0	0	0	0	0	0	0	0	0	0	0	0	0	0	0	0	0	0	0	0	0	0	0	0	0	0	0
[truncated: 198 more columns]

## Sheet: J-PAL002G
	Abiotrophia_defectiva	Achromobacter_xylosoxidans	Acidaminococcus_intestini	Acinetobacter_johnsonii	Acinetobacter_lwoffii	Acinetobacter_schindleri	Actinomyces_naeslundii	Actinomyces_oris	Actinomyces_sp._oral_taxon_171	Actinomyces_sp._oral_taxon_414	Actinomyces_sp._oral_taxon_897	Actinomyces_viscosus	Aggregatibacter_aphrophilus	Aggregatibacter_segnis	Akkermansia_muciniphila	Alistipes_communis	Alistipes_finegoldii	Alistipes_indistinctus	Alistipes_onderdonkii	Alistipes_shahii	Anaerobutyricum_hallii	Anaerolineaceae_bacterium_oral_taxon_439	Anaerostipes_hadrus	Bacteroides_caccae	Bacteroides_caecimuris	Bacteroides_cellulosilyticus	Bacteroides_fragilis	Bacteroides_heparinolyticus	Bacteroides_intestinalis	Bacteroides_ovatus	Bacteroides_sp._A1C1	Bacteroides_sp._CACC_737	Bacteroides_sp._HF-5287	Bacteroides_thetaiotaomicron	Bacteroides_uniformis	Bacteroides_xylanisolvens	Bacteroides_zoogleoformans	Bifidobacterium_adolescentis	Bifidobacterium_bifidum	Bifidobacterium_catenulatum	Bifidobacterium_longum	Bifidobacterium_pseudocatenulatum	Blautia_sp._SC05B48	Bradyrhizobium_icense	Bradyrhizobium_paxllaeri	Bradyrhizobium_sp._CCBAU_051011	Butyricimonas_faecalis	Campylobacter_concisus	Campylobacter_curvus
Soil	0	0	0	0	0	0	0	0	0	0	0	0	0	0	0	0	0	0	0	0	0	0	0	0	0	0	0	0	0	0	0	0	0	0	0	0	0	0	0	0	0	0	0	0	0	0	0	0	0
Human_ruralGut	0	0	0	0	0	0	0	0	0	0	0	0	0	0	0	0	0	0	0	0	0	0	0	0	0	0	0	0	0	0	0	0	0	0	0	0	0	0	0	0	0	0	0	0	0	0	0	0	0
Human_urbanGut	0	0	0	0	0	0	0	0	0	0	0	0	0	0	0	0	0	0	0	0	0	0	0	0	0	0	0	0	0	0	0	0	0	0	0	0	0	0	0	0	0	0	0	0	0	0	0	0	0
Skin	0	0	0	0	0	0	0	0	0	0	0	0	0	0	0	0	0	0	0	0	0	0	0	0	0	0	0	0	0	0	0	0	0	0	0	0	0	0	0	0	0	0	0	0	0	0	0	0	0
SubPlaque	0	0	0	0	0	0	0	0	0	0	0	0	0	0	0	0	0	0	0	0	0	0	0	0	0	0	0	0	0	0	0	0	0	0	0	0	0	0	0	0	0	0	0	0	0	0	0	0	0
SupPlaque	0	0	0	0	0	0	0	0	0	0	0	0	0	0	0	0	0	0	0	0	0	0	0	0	0	0	0	0	0	0	0	0	0	0	0	0	0	0	0	0	0	0	0	0	0	0	0	0	0
Calculus	0	0	0	0	0	0	0	0	0	0	0	0	0	0	0	0	0	0	0	0	0	0	0	0	0	0	0	0	0	0	0	0	0	0	0	0	0	0	0	0	0	0	0	0	0	0	0	0	0
Unknown	0	0	0	0	0	0	0	0	0	0	0	0	0	0	0	0	0	0	0	0	0	0	0	0	0	0	0	0	0	0	0	0	0	0	0	0	0	0	0	0	0	0	0	0	0	0	0	0	0
[truncated: 198 more columns]

[truncated: 7 more sheets: K-PAL003A, L-PAL005A, M-PAL005B, N-PAL005E, O-PAL005F, P-PAL006C, Q-PAL006D]
