# Supplementary material for: Ancient microbial DNA and proteins preserve in concretions covering human remains
Source: iScience. 2025 Jul 23;28(8):113182. doi: 10.1016/j.isci.2025.113182 (PMC12355549; doi:10.1016/j.isci.2025.113182)
Supplement: Table S7. Mapping statistics for the alignment of chosen samples to the reference genomes of three detected microbial species, related to Figure 4 and STAR Methods [file mmc7.xlsx]

## Sheet: Anaerolineaceae bacterium oral 
Sample	Genome_Size	Raw_Reads	Reads_after_trimming	Reads_mapped_incl_dup	Reads_mapped_no_dup_Q1	duplicates	% duplicates	Unique_reads_Q30	Average Read length	GC %	Mean_Coverage_Depth (X)	Coverage_Breadth	5bp_CtoT_avg_3pos
PAL003A	2945494	15176663	14393540	2793719	1888256	905463	0.324107	1744187	52	0.5306	30.792	0.9736	0.226556
PAL005A	2945494	15079218	13924480	676369	498000	178369	0.263716	460704	53	0.5249	8.28972	0.9538	0.259201
PAL005B	2945494	17095750	16125685	506916	449565	57351	0.113137	404215	48	0.5085	6.58712	0.9466	0.295256
PAL005E	2945494	17052192	14494162	225291	208715	16576	0.073576	192093	44	0.5126	2.8695	0.872	0.24082
PAL006C	2945494	17194818	15564657	183943	174033	9910	0.0538754	161658	48	0.5315	2.63439	0.8515	0.22988

## Sheet: Actinomyces sp. oral taxon 414 
Sample	Genome_Size	Raw_Reads	Reads_after_trimming	Reads_mapped_incl_dup	Reads_mapped_no_dup_Q1	duplicates	% duplicates	Unique_reads_Q30	Average Read length	GC %	Mean_Coverage_Depth(X)	Coverage_Breadth	5bp_CtoT_avg_3pos
PAL003A	3836419	15176663	14393540	368718	337301	31417	0.085206	254017	47	0.6968	3.11196	0.6547	0.181861
PAL005A	3836419	15079218	13924480	158836	131232	27604	0.173789	98346	46	0.6978	1.1792	0.5411	0.214006
PAL005B	3836419	17095750	16125685	127017	120126	6891	0.0542526	83809	42	0.6883	0.917517	0.4495	0.239923
PAL005E	3836419	17052192	14494162	42278	40527	1751	0.0414163	28636	40	0.6922	0.29857	0.2258	0.195988
PAL006C	3836419	17194818	15564657	109283	104421	4862	0.04449	79514	46	0.6954	0.953401	0.4688	0.174071

## Sheet: Olsenella sp. oral taxon 807 (N
Sample	Genome_Size	Raw_Reads	Reads_after_trimming	Reads_mapped_incl_dup	Reads_mapped_no_dup_Q1	duplicates	% duplicates	Unique_reads_Q30	Average Read length	GC %	Mean_Coverage_Depth(X)	Coverage_Breadth	5bp_CtoT_avg_3pos
PAL003A	3213585	15176663	14393540	618941	544263	74678	0.120654	428978	46	0.5967	6.14049	0.8004	0.217011
PAL005A	3213585	15079218	13924480	150859	121987	28872	0.191384	97564	45	0.5901	1.36619	0.6155	0.258906
PAL005B	3213585	17095750	16125685	144184	134893	9291	0.0644385	100875	43	0.588	1.34978	0.549	0.261713
PAL005E	3213585	17052192	14494162	19021	18247	774	0.0406919	14046	39	0.5864	0.170462	0.1525	0.23969
PAL006C	3213585	17194818	15564657	496128	432555	63573	0.128138	331163	48	0.6028	4.94645	0.6622	0.205674
