# Supplementary material for: Ancient microbial DNA and proteins preserve in concretions covering human remains
Source: iScience. 2025 Jul 23;28(8):113182. doi: 10.1016/j.isci.2025.113182 (PMC12355549; doi:10.1016/j.isci.2025.113182)
Supplement: Table S8. Phylogenetic dataset coverage, related to Figure 4 [file mmc8.xlsx]

## Sheet: Full 1
Strain	Geographical Origin	Age	Mapped Q37 Reads	Average Depth of Coverage	Breadth of Coverage	Sample Heterozygosity	Dataset Coverage (%)	Clade	Study
B61	Rhineland-Palatinate, Germany	950-1200 AD	877815	24,4203X	0.9841	9.07688	68.8991	Modern	Warinner 2014
CT10	Abruzzo, Italy	Late Meso (Castelnovian, 8500-8200 cal BP)	141520	3,1825X	0.8915	0.841927	65.6203	Mesolithic	Ottoni 2021
CT11	Abruzzo, Italy	Late Upper Paleo (Epigravettian, 14000-13500 cal BP)	123242	3,3335X	0.8895	0.669707	71.249	Mesolithic	Ottoni 2021
CT13	Abruzzo, Italy	Late Meso (Castelnovian, 8500-8200 cal BP)	399254	11,8538X	0.9472	2.175	92.7439	Mesolithic	Ottoni 2021
CT2	Abruzzo, Italy	Early Meso (Sauveterrian, 11000-10200 cal BP)	146782	4,3506X	0.9097	1.52929	79.7498	Mesolithic	Ottoni 2021
CT4	Abruzzo, Italy	Late Upper Paleo (Epigravettian, 12000-11000 cal BP)	1267333	35,2239X	0.9592	3.76274	87.4309	Mesolithic	Ottoni 2021
CT5	Abruzzo, Italy	Late Upper Paleo/Early Meso (Epigravettian, 12000-10200 cal BP)	474170	14,3252X	0.946	2.01258	93.5454	Mesolithic	Ottoni 2021
CT7	Abruzzo, Italy	Late Upper Paleolithic (Epigravettian, 14000-13500 cal BP)	857675	25,8614X	0.9527	3.33506	88.1353	Mesolithic	Ottoni 2021
CT8	Abruzzo, Italy	Late Upper Paleolithic (Epigravettian, 14000-13500 cal BP)	233871	6,0887X	0.9342	0.681431	90.7645	Mesolithic	Ottoni 2021
ECO002-C	Valencia, Spain	Mesolithic (9560-9440 cal. BP)	518915	7,842X	0.9262	1.97918	87.3277	Mesolithic	Fellow-Yates 2021
ECO004-C	Valencia, Spain	Mesolithic (9660-8980 cal. BP)	829105	12,5834X	0.9436	1.9374	89.6776	Mesolithic	Fellow-Yates 2021
ElSidron1	El Sidron, Spain	49000 BP	122449	3,1323X	0.8017	1.06173	60.8051	Neanderthal	Weyrich 2017
ESA003-A	Marrakesh-Safi, Morocco	18th century	217036	4,317X	0.9417	4.09854	67.9701	Modern	Fellow-Yates 2021
ESA006-A	Marrakesh-Safi, Morocco	18th century	383977	8,2029X	0.9371	0.649632	93.3936	Modern	Fellow-Yates 2021
ESA007-A	Marrakesh-Safi, Morocco	18th century	211587	3,9254X	0.9074	5.95235	54.9942	Modern	Fellow-Yates 2021
ESA008-A	Marrakesh-Safi, Morocco	18th century	287136	5,5006X	0.9556	6.59508	67.5208	Modern	Fellow-Yates 2021
G12	Rhineland-Palatinate, Germany	950-1200 AD	344080	10,1825X	0.9608	3.96351	84.1885	Modern	Warinner 2014
LIS001-A	Lisbon Metropolitan Area, Portugal	18th century	227691	4,3417X	0.9241	2.16586	70.2046	Modern	Fellow-Yates 2021
modernCalculus-74	Jaen, Spain	Modern	309057	8,9372X	0.9494	1.31373	91.2077	Neolithic / Bronze Age	Velsko 2019
modernCalculus-78	Jaen, Spain	Modern	619118	18,5413X	0.9634	3.7866	82.4215	Modern	Velsko 2019
modernCalculus-79	Jaen, Spain	Modern	869369	26,1767X	0.9585	0.694008	94.7659	Modern	Velsko 2019
OFN001-A	Bavaria, Germany	Mesolithic (8424-8159 cal. BP)	321438	7,3898X	0.9298	1.77983	92.1246	Mesolithic	Fellow-Yates 2021
PAL003A	Puglia, Italy	Neolithic (8310-8150 cal. BP)	1744187	31,2086X	0.9736	2.22719	90.2908	Neolithic / Bronze Age	This study
PAL005A	Puglia, Italy	Neolithic (mid 8th millenia BP)	460704	8,3254X	0.9538	1.58481	89.3315	Neolithic / Bronze Age	This study
PAL005B	Puglia, Italy	Neolithic (mid 8th millenia BP)	404215	6,6318X	0.9466	1.62064	83.7513	Neolithic / Bronze Age	This study
PAL005E	Puglia, Italy	Neolithic (mid 8th millenia BP)	192093	2,9207X	0.872	0.955157	57.0951	Neolithic / Bronze Age	This study
PAL006C	Puglia, Italy	Neolithic (8860-8770 cal. BP)	161658	2,6384X	0.8515	0.930997	54.5328	Neolithic / Bronze Age	This study
RIG001-A	Lisbon Metropolitan Area, Portugal	Upper Paleolithic (Magdalenian, 15690-15240 cal. BP)	162475	3,3492X	0.8491	1.4142	65.0252	Mesolithic	Fellow-Yates 2021
Rip-USD35	Puglia, Italy	Neolithic (end of 7th millenia BP)	404050	7,3746X	0.9499	1.7459	88.7243	Neolithic / Bronze Age	Quagliariello 2022
Rip-USD359	Puglia, Italy	Neolithic (end of 7th millenia BP)	515893	9,7855X	0.9629	3.48858	83.7574	Neolithic / Bronze Age	Quagliariello 2022
Rip-USD613	Puglia, Italy	Neolithic (end of 7th millenia BP)	452521	7,9403X	0.9494	1.76486	88.1778	Neolithic / Bronze Age	Quagliariello 2022
Rip-USD618	Puglia, Italy	Neolithic (end of 7th millenia BP)	201962	3,8366X	0.8858	1.06362	74.2911	Neolithic / Bronze Age	Quagliariello 2022
Rip-USD628	Puglia, Italy	Neolithic (end of 7th millenia BP)	593414	11,096X	0.9527	1.52625	90.9284	Neolithic / Bronze Age	Quagliariello 2022
Rip-USD688	Puglia, Italy	Neolithic (end of 7th millenia BP)	608358	10,5347X	0.9507	2.57747	85.4757	Neolithic / Bronze Age	Quagliariello 2022
Rip-USD688-17	Puglia, Italy	Neolithic (end of 7th millenia BP)	433420	7,1338X	0.9512	1.74242	87.5038	Neolithic / Bronze Age	Quagliariello 2022
Rip-USD688-24	Puglia, Italy	Neolithic (end of 7th millenia BP)	391353	6,7726X	0.945	1.0071	92.7804	Neolithic / Bronze Age	Quagliariello 2022
Rip-USD691-A	Puglia, Italy	Neolithic (end of 7th millenia BP)	681091	12,7629X	0.9689	2.11063	89.204	Neolithic / Bronze Age	Quagliariello 2022
Rip-USD691-B	Puglia, Italy	Neolithic (end of 7th millenia BP)	1449460	27,2659X	0.9655	1.52086	94.1284	Neolithic / Bronze Age	Quagliariello 2022
Rip-USD697	Puglia, Italy	Neolithic (end of 7th millenia BP)	712734	12,2557X	0.9529	0.909803	93.9158	Neolithic / Bronze Age	Quagliariello 2022
