# Supplementary material for: Ancient microbial DNA and proteins preserve in concretions covering human remains
Source: iScience. 2025 Jul 23;28(8):113182. doi: 10.1016/j.isci.2025.113182 (PMC12355549; doi:10.1016/j.isci.2025.113182)
Supplement: Table S9. Proteomics screening, related to Figure 5 [file mmc9.xlsx]

## Sheet: Feuil1
SAMPLE ID	NC_unique_peptide	pFind_unique_peptide	NC_unique_protein	pFind_unique_protein	pFind_average_peptide_length	NC_average peptide_length
PAL006B	1776	1742	367	378	21.24	21.73
PAL006C	1845	1462	180	199	22.42	24.05
PAL006D	2097	1448	231	188	20.88	21.03
PAL005D	1122	639	162	151	26.38	27.37
PAL005E	2278	2052	545	445	18.28	18.72
PAL005F	795	845	588	325	17.59	14.72
PAL002F	965	550	118	123	20.94	20.73
PAL002G	1664	1113	249	216	20.89	21.04
PAL005A	2430	1938	703	601	16.06	16.43
PAL001A	1617	1391	323	270	22.93	21.86
EXT_BL	301	477	53	42	21.84	19.31
