# Supplementary material for: Ancient microbial DNA and proteins preserve in concretions covering human remains
Source: iScience. 2025 Jul 23;28(8):113182. doi: 10.1016/j.isci.2025.113182 (PMC12355549; doi:10.1016/j.isci.2025.113182)
Supplement: Table S10. Human proteins identified with pFind, related to STAR Methods [file mmc10.xlsx]

## Sheet: Sheet1
Sample_ID	Sample	Human protein	Number of unique peptides
PAL001A	Calculus	Collagen alpha-1(I) chain	69
PAL001A	Calculus	Collagen alpha-2(I) chain	120
PAL001A	Calculus	Collagen alpha-1(IX) chain	1
PAL001A	Calculus	Collagen alpha-1(III) chain	3
PAL001A	Calculus	Alpha-1-antitrypsin	4
PAL001A	Calculus	Alpha-1-antichymotrypsin	2
PAL001A	Calculus	Collagen alpha-2(V) chain	11
PAL001A	Calculus	Protein S100-A9	4
PAL001A	Calculus	Desmoplakin	3
PAL001A	Calculus	Myeloblastin	2
PAL001A	Calculus	Serotransferrin	4
PAL001A	Calculus	Desmoglein-1	3
PAL001A	Calculus	Putative lipocalin 1-like protein 1	2
PAL001A	Calculus	Immunoglobulin gamma-1 heavy chain	3
PAL001A	Calculus	Dermcidin	2
PAL001A	Calculus	Protein S100-A8	2
PAL001A	Calculus	Prolactin-inducible protein	4
PAL001A	Calculus	Neutrophil defensin 1	4
PAL001A	Calculus	Immunoglobulin heavy constant gamma 2	2
PAL002F	Tooth	Collagen alpha-1(I) chain	25
PAL002F	Tooth	Collagen alpha-2(I) chain	69
PAL002F	Tooth	Protein S100-A7	2
PAL002F	Tooth	Calmodulin-like protein 5	2
PAL002F	Tooth	Desmoglein-1	2
PAL002F	Tooth	Desmoplakin	3
PAL002F	Tooth	Collagen alpha-2(V) chain	4
PAL002F	Tooth	Collagen alpha-1(III) chain	6
PAL002G	Concretion powder	Collagen alpha-1(I) chain	68
PAL002G	Concretion powder	Collagen alpha-2(V) chain	12
PAL002G	Concretion powder	Desmoplakin	3
PAL002G	Concretion powder	Collagen alpha-2(I) chain	126
PAL002G	Concretion powder	Collagen alpha-1(III) chain	8
PAL005A	Calculus	Cathepsin G	3
PAL005A	Calculus	Gelsolin	2
PAL005A	Calculus	Gamma-glutamylcyclotransferase	3
PAL005A	Calculus	Collagen alpha-1(I) chain	25
PAL005A	Calculus	Protein S100-A8	3
PAL005A	Calculus	Alpha-1-antichymotrypsin	7
PAL005A	Calculus	Pyruvate kinase PKM	4
PAL005A	Calculus	Leukocyte elastase inhibitor	4
PAL005A	Calculus	V-set and immunoglobulin domain-containing protein 8	2
PAL005A	Calculus	Serpin B3	9
PAL005A	Calculus	Collagen alpha-2(I) chain	31
PAL005A	Calculus	Desmoplakin	98
PAL005A	Calculus	Myeloblastin	3
PAL005A	Calculus	Neutrophil defensin 1	3
PAL005A	Calculus	Zinc-alpha-2-glycoprotein	3
PAL005A	Calculus	Protein-glutamine gamma-glutamyltransferase K	4
PAL005A	Calculus	Epiplakin	4
PAL005A	Calculus	Leucine-rich repeat-containing protein 15	7
PAL005A	Calculus	Protein POF1B	7
PAL005A	Calculus	Hornerin	5
PAL005A	Calculus	Desmocollin-1	9
PAL005A	Calculus	Extracellular matrix protein 1	3
PAL005A	Calculus	Plakophilin-1	7
PAL005A	Calculus	Desmocollin-3	6
PAL005A	Calculus	Filaggrin-2	3
PAL005A	Calculus	Vinculin	2
PAL005A	Calculus	Dermcidin	9
PAL005A	Calculus	Protein-glutamine gamma-glutamyltransferase E	13
PAL005A	Calculus	Serpin B12	10
PAL005A	Calculus	Galectin-7	7
PAL005A	Calculus	Gamma-glutamyl hydrolase	2
PAL005A	Calculus	Fatty acid-binding protein 5	9
PAL005A	Calculus	Desmoglein-1	23
PAL005A	Calculus	Peroxiredoxin-1	6
PAL005A	Calculus	Serpin B6	2
PAL005A	Calculus	Calmodulin-like protein 5	6
PAL005A	Calculus	Prolactin-inducible protein	2
PAL005A	Calculus	Carboxypeptidase A4	2
PAL005A	Calculus	Protein S100-A11	2
PAL005A	Calculus	Annexin A2	2
PAL005A	Calculus	Resistin	2
PAL005A	Calculus	Immunoglobulin gamma-1 heavy chain	4
PAL005A	Calculus	Protein S100-A8	5
PAL005A	Calculus	Caspase-14	4
PAL005A	Calculus	Protein S100-A9	15
PAL005A	Calculus	Protein S100-A7	2
PAL005A	Calculus	Annexin A1	2
PAL005A	Calculus	Plasma protease C1 inhibitor	2
PAL005A	Calculus	Myeloperoxidase	8
PAL005A	Calculus	Arginase-1	4
PAL005A	Calculus	Apolipoprotein D	2
PAL005A	Calculus	Glyceraldehyde-3-phosphate dehydrogenase	4
PAL005A	Calculus	Complement C3	7
PAL005A	Calculus	Immunoglobulin heavy constant gamma 2	2
PAL005A	Calculus	Immunoglobulin kappa constant	2
PAL005A	Calculus	Cystatin-A	5
PAL005A	Calculus	Alpha-1-antitrypsin	14
PAL005A	Calculus	Alpha-2-macroglobulin	2
PAL005A	Calculus	Haptoglobin-related protein	2
PAL005A	Calculus	Arachidonate 12-lipoxygenase, 12R-type	3
PAL005A	Calculus	Inositol monophosphatase 2	2
PAL005A	Calculus	Cathepsin D	5
PAL005A	Calculus	Catalase	7
PAL005A	Calculus	Alpha-2-macroglobulin-like protein 1	4
PAL005D	Tooth	Collagen alpha-1(I) chain	24
PAL005D	Tooth	Collagen alpha-2(I) chain	89
PAL005E	Concretion powder	Alpha-1-antitrypsin	10
PAL005E	Concretion powder	Alpha-1-antichymotrypsin	4
PAL005E	Concretion powder	Collagen alpha-1(I) chain	77
PAL005E	Concretion powder	Protein S100-A9	4
PAL005E	Concretion powder	Desmoplakin	20
PAL005E	Concretion powder	Myeloperoxidase	4
PAL005E	Concretion powder	Filaggrin-2	2
PAL005E	Concretion powder	Calmodulin-like protein 5	4
PAL005E	Concretion powder	Desmoglein-1	6
PAL005E	Concretion powder	Serpin B12	2
PAL005E	Concretion powder	Olfactomedin-like protein 1	2
PAL005E	Concretion powder	Periostin	2
PAL005E	Concretion powder	Desmocollin-1	3
PAL005E	Concretion powder	Biglycan	2
PAL005E	Concretion powder	Dermcidin	2
PAL005E	Concretion powder	Galectin-7	3
PAL005E	Concretion powder	Protein-glutamine gamma-glutamyltransferase K	2
PAL005E	Concretion powder	Pigment epithelium-derived factor	3
PAL005E	Concretion powder	Collagen alpha-2(V) chain	16
PAL005E	Concretion powder	Immunoglobulin gamma-1 heavy chain	4
PAL005E	Concretion powder	Collagen alpha-2(I) chain	152
PAL005E	Concretion powder	Collagen alpha-1(III) chain	11
PAL005E	Concretion powder	Prothrombin	4
PAL005F	Concretion chunk	Collagen alpha-2(I) chain	4
PAL005F	Concretion chunk	Collagen alpha-1(I) chain	3
PAL006B	Tooth	Collagen alpha-1(I) chain	83
PAL006B	Tooth	Collagen alpha-2(V) chain	15
PAL006B	Tooth	Collagen alpha-1(III) chain	7
PAL006B	Tooth	Collagen alpha-2(I) chain	161
PAL006D	Concretion powder	Collagen alpha-1(I) chain	88
PAL006D	Concretion powder	Collagen alpha-1(III) chain	18
PAL006D	Concretion powder	Collagen alpha-2(V) chain	22
PAL006D	Concretion powder	Alpha-1-antichymotrypsin	2
PAL006D	Concretion powder	Collagen alpha-2(I) chain	178
PAL006C	Concretion chunk	Prothrombin	3
PAL006C	Concretion chunk	Collagen alpha-1(I) chain	95
PAL006C	Concretion chunk	Collagen alpha-1(III) chain	9
PAL006C	Concretion chunk	Alpha-2-HS-glycoprotein	4
PAL006C	Concretion chunk	Collagen alpha-2(I) chain	188
