# Supplementary material for: Ancient microbial DNA and proteins preserve in concretions covering human remains
Source: iScience. 2025 Jul 23;28(8):113182. doi: 10.1016/j.isci.2025.113182 (PMC12355549; doi:10.1016/j.isci.2025.113182)
Supplement: Table S11. BLAST results for HOM bacteria identified with pFind, related to STAR Methods [file mmc11.xlsx]

## Sheet: Sheet1
Sample_ID	Sample	Peptide_sequence	Bacteria identification pFind	Bacteria identification BLAST (100% identity and coverage)	Identical peptide sequence(s) identified with Novor Cloud	Microbial DNA detected with Kraken Uniq
PAL001A	Calculus	RLELPLTPDELER	Actinomyces dentalis	Actinomyces dentalis	yes
PAL001A	Calculus	QLTLGYGLALDR	Actinomyces sp/Actinomyces dentalis/Actinomyces gerencseriae/Actinomyces oricola	Mobiluncus curtisii/Actinomyces sp. oral taxon 448/Actinomyces gerencseriae/Actinomyces sp. oral taxon 414/unclassified Actinomyces/Actinomyces dentalis/Actinomyces oricola/Actinomyces procaprae/ Actinomyces/Mobiluncus holmesii	yes	Actinomyces sp. oral taxon 414
PAL001A	Calculus	ISAQYTDGVLTLTIPVAEEAKPR	Actinomyces sp./Actinomyces dentalis	Actinomyces sp. oral taxon 448/Actinomyces sp. MRS3W/Actinomyces sp. oral taxon 414/Actinomyces dentalis/ Actinomyces sp./Actinomyces sp. 594/ Actinomyces glycerinitolerans/Actinomyces ruminicola/unclassified Actinomyces/Actinomyces qiguomingii/Actinomyces succiniciruminis/Actinomyces ruminis	yes
PAL001A	Calculus	GLMVSVESYPNLKSNTNYLELQR	Arachnia propionica	Arachnia propionica	no
PAL001A	Calculus	ITYSAEALFDFDKSVLKPEGR	Ottowia sp. HMT 894	Ottowia	no	Ottowia sp. oral taxon 894
PAL005A	Calculus	TPASVGMPLDLYRDGETFIAR	Actinomyces dentalis/Actinomyces sp	Actinomyces sp. oral taxon 414/Actinomyces dentalis/Propionibacteriaceae bacterium	no	Actinomyces sp. oral taxon 414
PAL005A	Calculus	IDLPGVDPATIDVDVEDRTLTVR	Actinomyces dentalis/Actinomyces sp	Actinomyces sp. MRS3W/Actinomyces sp. oral taxon 414/unclassified Actinomyces/Actinomyces dentalis/Actinomyces sp. 594/Actinomyces glycerinitolerans/Actinomyces ruminicola/Actinomyces qiguomingii/Actinomyces succiniciruminis/Actinomyces ruminis	yes
PAL005A	Calculus	AAVAALKPGNIVLLENVR	Actinomyces dentalis/Actinomyces sp	Actinomyces sp. oral taxon 414/Actinomyces dentalis/uncultured Actinomyces sp	no
PAL005A	Calculus	REVTGVEVTLAPDTVGEGAR	Actinomyces dentalis	Actinomyces dentalis	yes
PAL005F	Concretion chunk	AAISALTGENADQNAGIK	Ralstonia pickettii	Cupriavidus sp. NPDC089707/Cupriavidus necator/Cupriavidus/Cupriavidus yeoncheonensis/Cupriavidus sp. IDO/Cupriavidus sp. SK-4/Cupriavidus taiwanensis/Cupriavidus oxalaticus/Ralstonia pickettii/Cupriavidus sp. DF5525	yes	Ralstonia pickettii
PAL005E	Concretion powder	AAVAVAGPAAAAAGGAAEEKSEFDVVLVEAGANK	Prevotella jejuni	Prevotella	no
PAL006B	Tooth root	MSFTLPKLPYAYDALEPHIDAR	Capnocytophaga haemolytica	Capnocytophaga haemolytica/Capnocytophaga stomatis/Capnocytophaga canis/Capnocytophaga cynodegmi/Capnocytophaga sp. H4358/Capnocytophaga sp./Capnocytophaga	no
