# Supplementary material for: Ancient microbial DNA and proteins preserve in concretions covering human remains
Source: iScience. 2025 Jul 23;28(8):113182. doi: 10.1016/j.isci.2025.113182 (PMC12355549; doi:10.1016/j.isci.2025.113182)
Supplement: Table S12. Taxa IDs of oral species selected for custom dataset, related to Figure 3 [file mmc12.xlsx]

## Sheet: Sheet1
TaxID
165694
712237
59803
712605
28090
712606
60454
86333
40216
712272
712319
267212
1107316
54007
712400
38284
712401
1343
47671
80866
215580
712353
376175
82541
712523
69710
38286
43765
712508
163202
169292
736
712310
83617
133926
712185
712259
712258
35519
712200
79880
29391
38289
712417
161879
38290
1633
671212
38301
1288393
712620
712621
712622
43769
37637
712623
146827
161899
712624
712626
671226
1077464
43770
113107
712631
541000
1292
38304
652706
830
186804
979627
1164882
71999
541000
186803
1270
186803
1164882
830
186804
28091
186802
186803
177972
186803
1213720
478
496
186803
33053
671214
186804
147645
186804
186804
617123
1501332
54005
671230
33033
341694
1570339
33011
615
29388
29382
218538
712261
1283
156456
187326
712374
671224
135080
712528
1290
28035
31977
135083
1321780
31977
712529
712530
31977
713030
712531
712532
135079
45972
170573
31977
712534
31977
712535
31977
69823
1308
548
90241
31977
423477
39778
29466
186803
712233
43997
712318
671215
712426
712116
712117
706438
712118
1528099
481
712119
1655
710238
1288391
651609
114702
33934
712888
302449
400772
69366
162289
172042
712329
229480
1410036
31957
671223
712503
230143
225324
72000
419015
712156
155615
860
76857
671211
848
710237
59735
1716
36808
721785
343013
712357
554406
157691
712359
80878
712360
712361
652714
712362
157687
712363
157688
671213
712715
712716
712717
118562
712718
712719
712720
1295
712721
712722
712723
712724
712725
712726
2756
712727
589010
257708
207340
712728
712729
848
712730
712731
712732
712733
712734
712735
712737
712738
712739
724
712740
670293
712741
712742
712743
712744
1907117
712745
157
671227
712746
815
28124
171549
712435
475
712436
712437
1583331
1861803
200643
40215
41976
712439
836
712710
28136
439703
165779
28129
165779
165779
40214
470565
425941
712456
712457
671218
407975
712459
712460
712461
228604
1283313
712463
28135
1377
652722
712464
712465
366616
652721
84567
712186
1210116
84567
712187
1705617
712211
45242
712212
481
161890
327575
349221
29379
712213
441501
712214
712215
712216
1017
710239
857417
170994
53374
428991
85698
47886
221235
713049
713050
671231
713051
713052
713053
713054
36740
713056
713057
638849
1434006
1434006
1434006
1434006
1431700
651822
200643
541000
321318
186804
712288
1213720
712430
712466
186804
189723
712217
541000
581174
186804
652713
712536
46125
712364
713008
712467
1458253
186802
48736
31953
712104
2058464
712218
712122
712157
712365
390842
796942
76859
712188
712632
481722
712633
68298
200643
292625
712537
712468
712124
712234
830
237576
712148
712320
227945
712367
28119
76122
186804
1423
28132
655809
1283313
712471
28449
316
712538
712539
712540
31977
38402
358
713059
713469
186804
467210
186804
1164882
712368
712402
186803
712541
200643
31969
200643
200643
712747
200643
200643
712149
712150
712472
200643
712748
712749
712391
712403
39777
712126
712473
1579
1747
714
46124
197575
287
1311
113287
143361
194702
59892
1261
1328
529
732
28123
1258
1280
33010
305719
470
84136
28125
186804
1580
56946
28126
55602
28127
40542
69218
29380
1582
31973
292
28137
562
199
76860
539
45634
84163
200
502
52227
158
78258
2047
1689
293
1717
114527
1317
61592
137732
29448
495
76123
1282
84109
118748
1351
44742
56142
2115
1613
34026
484
294
28112
28031
1596
2097
52768
52769
837
485
1302
824
1379
45243
28113
2098
2718
158836
43995
151416
68892
135082
727
78259
28131
1338
1659
504
486
1033
53418
84112
1736
2117
840
381
89772
1260
40324
51160
189722
43768
58231
487
52773
186804
1381
584
28037
102148
43675
488
72
52226
282402
1309
1656
77917
859
114528
1795
28133
186804
76856
1018
1660
132132
2121
28134
505
1303
206043
1632
34062
60133
1597
34073
729
732
502311
1382
138851
164
82203
68891
573
2104
83558
1313
39950
489
33034
1750
330
86332
221027
1314
111015
35811
203
47715
1383
28141
2124
1304
1624
84135
1305
186804
739
204
490
176090
1310
53419
1019
206
428712
671229
633701
589436
281920
554117
310300
33036
1570339
310514
228603
37734
41997
246144
1358
160
138595
712411
712711
661086
712158
28264
210
29394
82135
66851
181675
47770
1598
33959
838
730
1773
1769
1392
1639
632
520
2702
2052
1652
29321
480
319939
57171
33031
40543
147802
109790
33030
906
827
309120
187101
157692
1785996
1823756
544581
181487
726
461393
43771
329
1276
60920
1061
285
33032
849
1590
216816
1227265
1316593
51288
55565
1540868
1540867
1226338
1226339
1226340
221235
221235
186802
1227263
1316596
1227267
53345
1581
47493
1589
481723
589437
45634
419208
272548
1685
77635
158787
1321785
544580
1658672
28025
1654
1654
416916
200643
59735
1016
1016
1016
128827
128827
31969
59735
724
32067
1213720
200643
1283313
1283313
1283313
31957
195950
29465
31977
970
1884263
59843
186804
186803
157
1785995
1570339
836
59735
32257
84567
1501329
236753
970
970
1598
133925
838
596085
1078480
735
249188
684066
416916
186804
157
1476577
1583098
95818
95818
483
1889813
